# Supplementary material for: A genome-wide transcriptional activity survey of rice transposable element-related genes
Source: Genome Biol. 2007 Feb 27;8(2):R28. doi: 10.1186/gb-2007-8-2-r28 (PMC1852403; doi:10.1186/gb-2007-8-2-r28)
Supplement: Additional data file 1 — The phylogenetic tree was generated from a multiple alignment of conceptually translated sequences by using the neighbor-joining methods and rooted with human L1. Bootstrap values were calculated from 300 replicates. The sample numbers are identical to those in Table 2. Shades of gray indicate the magnitude of transcription signals, which are based on microarray hybridization signals without units. Names of previously reported members are shown. Names in parenthesis indicate members not covered by microarray. *Previously reported members with transcription or transposition. [file gb-2007-8-2-r28-S1.xml]

<?xml version="1.0" encoding="utf-8"?>
<!-- Generator: Adobe Illustrator 10.0, SVG Export Plug-In . SVG Version: 3.0.0 Build 77)  -->
<!DOCTYPE svg PUBLIC "-//W3C//DTD SVG 1.0//EN"    "http://www.w3.org/TR/2001/REC-SVG-20010904/DTD/svg10.dtd" [
	<!ENTITY ns_flows "http://ns.adobe.com/Flows/1.0/">
	<!ENTITY ns_extend "http://ns.adobe.com/Extensibility/1.0/">
	<!ENTITY ns_ai "http://ns.adobe.com/AdobeIllustrator/10.0/">
	<!ENTITY ns_graphs "http://ns.adobe.com/Graphs/1.0/">
	<!ENTITY ns_vars "http://ns.adobe.com/Variables/1.0/">
	<!ENTITY ns_imrep "http://ns.adobe.com/ImageReplacement/1.0/">
	<!ENTITY ns_sfw "http://ns.adobe.com/SaveForWeb/1.0/">
	<!ENTITY ns_custom "http://ns.adobe.com/GenericCustomNamespace/1.0/">
	<!ENTITY ns_adobe_xpath "http://ns.adobe.com/XPath/1.0/">
	<!ENTITY ns_svg "http://www.w3.org/2000/svg">
	<!ENTITY ns_xlink "http://www.w3.org/1999/xlink">
]>
<svg 
	 xmlns:x="&ns_extend;" xmlns:i="&ns_ai;" xmlns:graph="&ns_graphs;" i:viewOrigin="-1390.2437 2762.6426" i:rulerOrigin="0 0" i:pageBounds="0 792 612 0"
	 xmlns="&ns_svg;" xmlns:xlink="&ns_xlink;" xmlns:a="http://ns.adobe.com/AdobeSVGViewerExtensions/3.0/"
	 width="2369.652" height="4777.414" viewBox="0 0 2369.652 4777.414"
	 overflow="visible" enable-background="new 0 0 2369.652 4777.414" xml:space="preserve">
	<style type="text/css">
	<![CDATA[
@font-face{font-family:'ArialMT';src:url("data:;base64,\
T1RUTwADACAAAQAQQ0ZGIH/BfUMAAAA8AAAPZEdQT1OpT8BkAAAQLAAAALhjbWFwA3QCTgAAD6AA\
AACMAQAEAgABAQEIQXJpYWxNVAABAQE3+BsB+BgEHPqv/S0cEAAcCAwFHqAASIKBJf+Lix6gAEiC\
gSX/i4sMB/dKD/dyEPd0EZIcD10SAAEBAWVBcmlhbChSKSBUcmFkZW1hcmsgb2YgVGhlIE1vbm90\
eXBlIENvcnBvcmF0aW9uIHBsYyByZWdpc3RlcmVkIGluIHRoZSBVUyBQYXQgJiBUTSBPZmYuIGFu\
ZCBlbHNld2hlcmUuAAABAAEAAAkCAA4BABEJAC0AADAAADMCAEIBAEYAAEgCAFAAAFMBAFYBAAAA\
IQIAAQAcAB4AcADFAR8BLAE4Ac4B+AKCA0EDawPwBLgE/gXeBrAGwQd1CAII6QkBCecKZAryC68L\
/gwbDJwM2w2uDgsON/nw95QWHAUA+pQc+wAH/nSrFfpUHATA/lQGDiAOkfhz/EMVKPcRN/cnRvc8\
CEb3PGn3QvdIGvczpfcsvvclHsf3Pej3PPcR9zsI9xUGOvsfVihxUGIvayt0Jwhu+xF9+xH7Ehr7\
1e/71Pdb+9QeDpH3kfxDFfsVBvdb99Tv99T31Rr3EX33EW73Dx5072zrYudxx1XvOvcgCPcVBvcR\
+zvo+zzH+z0Ivvslpfss+zMa+0hp+0JG+zweRvs8N/snKPsRCA73DcscBK0Vufci9WbYartwGX73\
DYXeirgI9yUGiUmDOH4o0K7Zq+SoufsiGDZvOHg6grRoxEzVMPsMNhhkwF7SVuZaLV9DZlr7CuAY\
2OrDyqyqNZw5nT6gCA6RzPhMFfdJ+L37SQcOIPdOFvdh92H7YQcO4PlnFfdBnfcgr/UervTA3dLE\
CMTR46j2G9rQe2zGH8ZrvF2yULJPqUKhNgihNZb7CPslGvtAefsfaCIeaCFWOUVSCFFEMm4gG/sh\
+wO+8DofKvcOW/db96ca900W+4Wn+zTEPB47w9Bj3hve0LPbxB/D26f3NPeEGveFb/c1U9oe2lJF\
szcbOEloRVofTTJs+zn7hRoO+Y8W+0gcBHsGYGJSYUViRGJMbFN2CPdCB/C648XWztbOwc2qygj3\
CAYO+pv3QRX7Qf5dB4q2krWas6TNsszCy8HL2dXy3/cz9xf3APLD2AjD16fTzxrScshYvB68WEij\
ORs0RnFXVx9XV3FDii/7TZ4YmPceuvTe1AjT3vcDr/cfG/ch9wNkPd0f3T20KvsHGlB/UnNSHnNS\
Y1BUTFNMLjX7FfsB+wAwRk5sa2xqcmt3aggO4fgXFfdIo6AlrkK9XhlevMh00hvg0qjGxh/FxqjT\
4hrecM9VwR7AVUamOBtpYYR+WB+f9zIFipeVipIb2NCfs8gfyLOqyd4azXXCXrYetl5SoUQbRVF1\
X1wfXF9tSX4z+0irGKH3Db3o2c4IzdnsrPcIG9vVemnOH85ov1yvUAiuUJ1MSBpMelFpVx5pV1li\
SGzid85iu0wIu0yjPCwa+xRc+wAuMh4yLvsKXvsjG/sVIbHYNh822Fruf/cOCA75Khb38/0Q9zkH\
+TH6SgX3J/5K91r7Ofta+/MG+0j4mBX5KQf8X/0pBQ7g+BQV91GbmS+sRr5dGVy+yHTTG+LUrMzH\
H8fMqeL3ABrybtxSxh7GUT+pLhtRV35xXB9ccGdpcGH7PaEY9yL5hQX5bftA/N0GPPweBcjj56rs\
G/cU9wBfMuMf4zK3+wb7Hxr7GWT7Bj4qHvsLLfsUUPs3G/sZ+wGw1jcfNtZb7n/3DwgO+o/65xX7\
R3170nS+bqsZvlpPpUQbUlh7a2AfUmJfTmo8ajx6+wWK+ye2zcC8yqsIq8rMm9Ab9wzxXzPgH98y\
tfsG+yAaL3c2ZDweYzxUTkZhCGFGPHYzG/sq+w7C9wMsHyz3Alz3SveRGvevv/di9PcVHvcE5vcP\
w/cvG/cH6mtK1R/USrcymvsGCP1z/QwVTZhQplIepVKwYLpuCG26vXy/G9fMqsjCH8LIpt/0GvBw\
21XGHsVVR6g5GzpGblFSH1JQbz8sGg7sHAT6FfdB+kn7IAcuKC77GDD7OS/7OUT7PVn7Qmf7D3T7\
GoH7Jgj7TQaN9wei9yC29ze29zfK9zLc9yzc9yvh9xTm8wgO9/75rxVAplSyZ74IZ755x9Ia9rHk\
2NQe1Njxr/cTG/cU8mZB2R/ZQLIxIBpHeVBoWR5nWFVkQnDlbtBbukoIukqiPTAa+xFfITI2HjYy\
+whg+yUb+yX7CLbhMh8y4F/29xQa6qPbvMweu8vQt+SiCGf3xRVGoVK4Xx5fuMV10hvQxKG3uB+3\
tqHByhrNdMNeuB64XVKhRxtGUnVfXh9eX3RWThpR/TkVWJdZpFseo1uvZrtxCHC7v37CG+HSp8LD\
H8PCp9LgGuJu0lLEHsRRQ6c0GzZFb1NUH1NTb0U3Gg73BPfnFfdBm5o6p1C0ZhlmtMB5zBvCvJik\
tR+0pK2tpramtaHEndMIndOU1NYak4uXipseZ1JaXE1oCGdMSHlCG/sNJLfjNx8342H3CPckGvcp\
t/cL4+Ye5uL3Arj3GBvq43FY2h/aWMdCtCwItCyf+x77SBr7T3f7KWL7Ax5i+wNPNjtRCFE6LW77\
ABv7By6ry0IfQspg5Xz3Bwj5dfkbFfJw3VTIHshUSKk+GztFakpQH1BKbTYjGi6nP8RRHlDD0G7e\
G97QqMbBH8DFptzyGg73KhYcBbr3Vhz68/lm+0EHDvop7vleFfeHzPdT9xf3Hh73HfcX9zzQ92Mb\
9xv3DmtK9wEf9wFK3jHE+wcIxPsIp/sX+yca+ylt+xlP+wkeT/sJNjL7Ak8ITvsC+wtt+xMb+x77\
D6zO+wEf+wHOOeZT9wcIU/cHb/cO9xUa91yIFftFu/sf6iYeJer3C1j3Ixv3JvcMvvLqH+nyuvcl\
91Ea9wt39GPkHmLkUNA+vAi8PTSjKhv7HfsKXC0oHygsWfsx+3EaDvm39zUWHAW6+R4H9xfufnHP\
H89wwV20SAi0SJ9COhojaTNIRB5IRCNd+yF4vnKyc6ZzxFfASr4995P8Ixj7iAb7VvfFUuNdzma6\
GWa6a6tunm6ebZhtkgiQdWeNWRv7df0fBvnHBPg1BuTQlJ69H72dsailtAils5i3uhrQcsRZuB64\
WDyh+wEb/GQGDvlG5/hrFfdLm5RCn0+rXBmqXLxlzm4Ibs7WfN4b1cyWocQfxKG1qaeyCKaxmbW4\
Grl+s3CuHnCtX6hOomSaNKP7G6z7G6stqVWoRbBXuGnCCGjBesjOGtWg0LXMHrXLyLzcrAis3OSc\
7hv3Aet6aN4f3mjKV7hHuEejPo41+059GIHoadFSugi6UTaj+wUb+wk1dmBWH1VgcFdOGlaeYLFp\
HrBp7Wj3Mmj3MWf3AGzGcOBkylm0Twi0Tp9GPBo9dUJeRh5eRktVOGUIZDcteCIb+xn7A56yMh8x\
skXFWNlY2HDjiO0IDvjT+KcWHAUN/Hf3QRwEivtB/Hkc+vMHDvnQ9xcVSFJLY050CHRNSX9EG/sJ\
MqjETB9MxGzT5Bq/l7ujth6itqqtsqWxpbafu5iulMGU0pT3JZz2oNCjCIyki5qSGtR6v2mpHrRd\
R58wGzZNfG5jH2JtbVZ4QPtEoxib1qXIsLqwucCv0KQIpNDcl+Yb5tSAdsQfxHa0cKZrpmqdYpZa\
CJFsjlQ7GvuEB/s7jyGTXx6SXpphomII+1AGeLB/t4a9CHz4JhVKcCl1+xd4QYBXf2x+bH50d3py\
CHpxg25sGludY7BrHmuvwHvRG9DJmqrBH8Gps7SkwAietJXH2hoO98EW+zscBbr3SPyfBurX7Lv3\
ChvMyX5xxh/FcLtmsVywW6lRoEgIoEiWQz4a+0pe+yExKB4oMfsAWfsSG/sRKL/0RB+J+CoV+xOc\
L65SHi7E113sG9rPrdDEH8TPqPH3Gxr3H3DxVM0ezVRIrD0bPEdpR1IfUkZuKPsVGg758vfqFfdO\
dG77AVQ3PE8ZTzwlbfsPG/sv+w+76zAfMOpd9xr3QRr3R7n3HufuHu7n9wu89ycb9yL3CFsq5R/l\
Krj7HPtDGoCLe4p2Hv2sBpL7Cawyxk0ITcbVbOQbzcOcrrofuq6wwqbXCPzj97cV+OUGg+R0zma4\
CNBSQK4wGzhGb1RTH1JUbEGFLggO8TMV90NxklWgZKxyGWq4yHrYG97MnKy4H7isqrqbx5SwkNiK\
9wkILjwpXfsJG/sm+wXA9DsfO/Rj9xP3Jxrwnemw4R6w4MDN0boIutDdoukb9xHzWCbcH/cU9zr+\
Kgf7OXr7CmpHHmlGVlRCYwhjQjF3IBv7EyWnxT0fPcRl4I73Bwj3KfkSFfsfpyXCSx5LwtFr3hve\
0KvLwx/Dyqfv9xwa9xZu7VLNHs1RRaw6GztHa0pTH1NKbyr7FBoO9xsWHAW690j8ogfs3/W89xQb\
2s98bMUfxWy1YKRUCKRUlzwjGv01+0j5NQfleM1ktB60ZFOfRBtWWX1wXB9cb2lld1wId1yBSTga\
/NkHDvtx9xwcBOsV92P3SPtjB/tIHPsVFfq690j+ugcOz/inFfdZwvcl9wHqHtrm9wSy9xcb9yb3\
C1ss6B/oK7n7GPs9GvsddyBiPR5iPE9OPWAIYDw2dS4b+yn7DLvqMB8v6l33HvdHGvdNFvscqSXG\
SB5HxtZp5Rvk1q3Pxh/Gz6nz9x8a9xdt71DPHs5PQa0yGzFAaUhQH1BIbSX7HBoOkfcZFvq69zb7\
NQe01rK9rqMIo66xl7UbyMh4ZMofTfs7BaVfX5hfG2Rnf3RsH2xzdGp+YQh3S4FFPxr8wAcO9/DK\
99EV90anlUSnVLllGWW4y3jdG97InK2zH7Osn7O4GrR5q2iiHnKbTp8ppPsYrDCoWKRYo2StcbYI\
cLZ+ur8aupa3obQeoLOprLCmp6CxnLyaCJm7v5LCG97Vf3PKH8pzuWupYqlioFSWRvtEcxiDwnS1\
ZaoIqmRVmkUbOFB9cGgfaHB5a2YadJJ2mngemniie6p+nYTAfONz9xNp5G++dr11smuoYgioYplX\
ThpPelNoVh5oVlhiSW4IbklAfDgb+x4iqMRDH0LEXeB39wUIDvnTFvcwB/sMOPsET/siG0xRl6NV\
H1SjY6lxsHCvebeAwAiErofD2Br5JvdI/OEHLY9MkmoellyjZrBwCHCwuH3BG8G+mae6H7qmrbGf\
uwieupXQ5hr4zfdI/roHDvfw+EIW/Cj6ugX3Ugb3eP0QpEahRKBBGZvDoc6o2veA+RwY900G/Cb+\
ugUOHARzFPk4FQAAAAEAAAADAAAADAAEAIAAAAAcABAAAwAMACAAKgAuADkATABPAFQAYgBlAGkA\
bwBzAHb//wAAACAAKAAtADAATABPAFIAYQBlAGcAbwByAHX////h/9r/2P/X/8X/w//B/7X/s/+y\
/63/q/+qAAEAAAAAAAAAAAAAAAAAAAAAAAAAAAAAAAAAAAAAAAEAAAAKAB4ALAABREZMVAAIAAQA\
AAAA//8AAQAAAAFrZXJuAAgAAAABAAAAAQAEAAIAAAABAAgAAQBuAAQAAAAHABgAHgAkAC4ANABi\
AGgAAQAV/9sAAQAI/2gAAgAB/7QAFf9oAAEAFf/bAAsAAf/bAAX/jwAG/x0AEv/bABb/HQAY/x0A\
G/+0ABz/HQAd/7QAHv8dAB//tAABAAb/jwABAAb/aAABAAcAAQAIABEAEwAVAB0AIA==")}
	]]>
	</style>
	<metadata>
		<variableSets  xmlns="&ns_vars;">
			<variableSet  varSetName="binding1" locked="none">
				<variables></variables>
				<v:sampleDataSets  xmlns="&ns_custom;" xmlns:v="&ns_vars;"></v:sampleDataSets>
			</variableSet>
		</variableSets>
		<sfw  xmlns="&ns_sfw;">
			<slices></slices>
			<sliceSourceBounds  y="-2014.771" x="-1390.244" width="2369.652" height="4777.414" bottomLeftOrigin="true">
				</sliceSourceBounds>
		</sfw>
	</metadata>
	<switch>
		<foreignObject requiredExtensions="&ns_ai;" x="0" y="0" width="1" height="1">
			<i:pgfRef  xlink:href="#adobe_illustrator_pgf">
			</i:pgfRef>
		</foreignObject>
		<g i:extraneous="self">
			<g id="Layer_1" i:layer="yes" i:dimmedPercent="50" i:rgbTrio="#4F008000FFFF">
				<path i:knockout="Off" stroke="#000000" stroke-width="3.1" d="M1136.744,131.649h75"/>
				<path i:knockout="Off" fill="#FFFFFF" stroke="#FFFFFF" stroke-width="2.9" d="M1136.894,131.649h74.7"/>
				<path i:knockout="Off" stroke="#000000" stroke-width="3.1" d="M1211.744,131.649h75"/>
				<path i:knockout="Off" fill="#FFFFFF" stroke="#FFFFFF" stroke-width="2.9" d="M1211.894,131.649h74.7"/>
				<path i:knockout="Off" stroke="#000000" stroke-width="3.1" d="M1286.744,131.649h75"/>
				<path i:knockout="Off" fill="#FFFFFF" stroke="#FFFFFF" stroke-width="2.9" d="M1286.894,131.649h74.7"/>
				<path i:knockout="Off" stroke="#000000" stroke-width="3.1" d="M1361.744,131.649h75"/>
				<path i:knockout="Off" fill="#FFFFFF" stroke="#FFFFFF" stroke-width="2.9" d="M1361.894,131.649h74.699"/>
				<path i:knockout="Off" stroke="#000000" stroke-width="3.1" d="M1436.744,131.649h75"/>
				<path i:knockout="Off" fill="#BABABA" stroke="#BABABA" stroke-width="2.9" d="M1436.894,131.649h74.699"/>
				<path i:knockout="Off" stroke="#000000" stroke-width="3.1" d="M1511.744,131.649h75"/>
				<path i:knockout="Off" fill="#FFFFFF" stroke="#FFFFFF" stroke-width="2.9" d="M1511.894,131.649h74.699"/>
				<path i:knockout="Off" stroke="#000000" stroke-width="3.1" d="M1586.744,131.649h75"/>
				<path i:knockout="Off" fill="#FFFFFF" stroke="#FFFFFF" stroke-width="2.9" d="M1586.894,131.649h74.699"/>
				<path i:knockout="Off" stroke="#000000" stroke-width="3.1" d="M1661.744,131.649h75"/>
				<path i:knockout="Off" fill="#FFFFFF" stroke="#FFFFFF" stroke-width="2.9" d="M1661.894,131.649h74.699"/>
				<path i:knockout="Off" stroke="#000000" stroke-width="3.1" d="M1736.744,131.649h75"/>
				<path i:knockout="Off" fill="#FFFFFF" stroke="#FFFFFF" stroke-width="2.9" d="M1736.894,131.649h74.699"/>
				<path i:knockout="Off" stroke="#000000" stroke-width="3.1" d="M1811.744,131.649h75"/>
				<path i:knockout="Off" fill="#FFFFFF" stroke="#FFFFFF" stroke-width="2.9" d="M1811.894,131.649h74.699"/>
				<path i:knockout="Off" stroke="#000000" stroke-width="3.1" d="M1886.744,131.649h75"/>
				<path i:knockout="Off" fill="#FFFFFF" stroke="#FFFFFF" stroke-width="2.9" d="M1886.894,131.649h74.699"/>
				<path i:knockout="Off" stroke="#000000" stroke-width="3.1" d="M1961.744,131.649h75"/>
				<path i:knockout="Off" fill="#FFFFFF" stroke="#FFFFFF" stroke-width="2.9" d="M1961.894,131.649h74.699"/>
				<path i:knockout="Off" stroke="#000000" stroke-width="3.1" d="M2036.744,131.649h75"/>
				<path i:knockout="Off" fill="#FFFFFF" stroke="#FFFFFF" stroke-width="2.9" d="M2036.894,131.649h74.699"/>
				<path i:knockout="Off" stroke="#000000" stroke-width="3.1" d="M2111.744,131.649h75"/>
				<path i:knockout="Off" fill="#FFFFFF" stroke="#FFFFFF" stroke-width="2.9" d="M2111.894,131.649h74.699"/>
				<path i:knockout="Off" stroke="#000000" stroke-width="3.1" d="M2186.744,131.649h75"/>
				<path i:knockout="Off" fill="#FFFFFF" stroke="#FFFFFF" stroke-width="2.9" d="M2186.894,131.649h74.699"/>
				<switch i:isolated="yes" i:knockout="Off" i:objectNS="&ns_flows;" i:objectType="pointText" enable-background="new    ">
					<foreignObject requiredExtensions="&ns_flows;" x="0" y="0" width="1" height="1" overflow="visible">
						<flowDef  xmlns="&ns_flows;">
							<region>
								<path d="M2346.744,132.049"/>
							</region>
							<flow  xmlns="&ns_flows;"  font-family="'ArialMT'" font-size="4">
								<p><span>Os01g36680</span></p>
							</flow>
						</flowDef>
						<x:targetRef  xlink:href="#XMLID_1_" />
					</foreignObject>
					<text id="XMLID_1_" transform="matrix(1 0 0 1 2346.7437 132.0488)"><tspan x="0" y="0" font-family="'ArialMT'" font-size="4">Os01g36680</tspan></text>
				</switch>
				<switch i:isolated="yes" i:knockout="Off" i:objectNS="&ns_flows;" i:objectType="pointText" enable-background="new    ">
					<foreignObject requiredExtensions="&ns_flows;" x="0" y="0" width="1" height="1" overflow="visible">
						<flowDef  xmlns="&ns_flows;">
							<region>
								<path d="M2346.744,135.149"/>
							</region>
							<flow  xmlns="&ns_flows;"  font-family="'ArialMT'" font-size="4">
								<p><span>Os02g03160</span></p>
							</flow>
						</flowDef>
						<x:targetRef  xlink:href="#XMLID_2_" />
					</foreignObject>
					<text id="XMLID_2_" transform="matrix(1 0 0 1 2346.7437 135.1489)"><tspan x="0" y="0" font-family="'ArialMT'" font-size="4">Os02g03160</tspan></text>
				</switch>
				<path i:knockout="Off" stroke="#000000" stroke-width="3.1" d="M1136.744,137.849h75"/>
				<path i:knockout="Off" fill="#FFFFFF" stroke="#FFFFFF" stroke-width="2.9" d="M1136.894,137.849h74.7"/>
				<path i:knockout="Off" stroke="#000000" stroke-width="3.1" d="M1211.744,137.849h75"/>
				<path i:knockout="Off" fill="#FFFFFF" stroke="#FFFFFF" stroke-width="2.9" d="M1211.894,137.849h74.7"/>
				<path i:knockout="Off" stroke="#000000" stroke-width="3.1" d="M1286.744,137.849h75"/>
				<path i:knockout="Off" fill="#FFFFFF" stroke="#FFFFFF" stroke-width="2.9" d="M1286.894,137.849h74.7"/>
				<path i:knockout="Off" stroke="#000000" stroke-width="3.1" d="M1361.744,137.849h75"/>
				<path i:knockout="Off" fill="#FFFFFF" stroke="#FFFFFF" stroke-width="2.9" d="M1361.894,137.849h74.699"/>
				<path i:knockout="Off" stroke="#000000" stroke-width="3.1" d="M1436.744,137.849h75"/>
				<path i:knockout="Off" fill="#FFFFFF" stroke="#FFFFFF" stroke-width="2.9" d="M1436.894,137.849h74.699"/>
				<path i:knockout="Off" stroke="#000000" stroke-width="3.1" d="M1511.744,137.849h75"/>
				<path i:knockout="Off" fill="#FFFFFF" stroke="#FFFFFF" stroke-width="2.9" d="M1511.894,137.849h74.699"/>
				<path i:knockout="Off" stroke="#000000" stroke-width="3.1" d="M1586.744,137.849h75"/>
				<path i:knockout="Off" fill="#FFFFFF" stroke="#FFFFFF" stroke-width="2.9" d="M1586.894,137.849h74.699"/>
				<path i:knockout="Off" stroke="#000000" stroke-width="3.1" d="M1661.744,137.849h75"/>
				<path i:knockout="Off" fill="#FFFFFF" stroke="#FFFFFF" stroke-width="2.9" d="M1661.894,137.849h74.699"/>
				<path i:knockout="Off" stroke="#000000" stroke-width="3.1" d="M1736.744,137.849h75"/>
				<path i:knockout="Off" fill="#FFFFFF" stroke="#FFFFFF" stroke-width="2.9" d="M1736.894,137.849h74.699"/>
				<path i:knockout="Off" stroke="#000000" stroke-width="3.1" d="M1811.744,137.849h75"/>
				<path i:knockout="Off" fill="#FFFFFF" stroke="#FFFFFF" stroke-width="2.9" d="M1811.894,137.849h74.699"/>
				<path i:knockout="Off" stroke="#000000" stroke-width="3.1" d="M1886.744,137.849h75"/>
				<path i:knockout="Off" fill="#FFFFFF" stroke="#FFFFFF" stroke-width="2.9" d="M1886.894,137.849h74.699"/>
				<path i:knockout="Off" stroke="#000000" stroke-width="3.1" d="M1961.744,137.849h75"/>
				<path i:knockout="Off" fill="#FFFFFF" stroke="#FFFFFF" stroke-width="2.9" d="M1961.894,137.849h74.699"/>
				<path i:knockout="Off" stroke="#000000" stroke-width="3.1" d="M2036.744,137.849h75"/>
				<path i:knockout="Off" fill="#FFFFFF" stroke="#FFFFFF" stroke-width="2.9" d="M2036.894,137.849h74.699"/>
				<path i:knockout="Off" stroke="#000000" stroke-width="3.1" d="M2111.744,137.849h75"/>
				<path i:knockout="Off" fill="#FFFFFF" stroke="#FFFFFF" stroke-width="2.9" d="M2111.894,137.849h74.699"/>
				<path i:knockout="Off" stroke="#000000" stroke-width="3.1" d="M2186.744,137.849h75"/>
				<path i:knockout="Off" fill="#FFFFFF" stroke="#FFFFFF" stroke-width="2.9" d="M2186.894,137.849h74.699"/>
				<switch i:isolated="yes" i:knockout="Off" i:objectNS="&ns_flows;" i:objectType="pointText" enable-background="new    ">
					<foreignObject requiredExtensions="&ns_flows;" x="0" y="0" width="1" height="1" overflow="visible">
						<flowDef  xmlns="&ns_flows;">
							<region>
								<path d="M2346.744,138.249"/>
							</region>
							<flow  xmlns="&ns_flows;"  font-family="'ArialMT'" font-size="4">
								<p><span>Os01g26240</span></p>
							</flow>
						</flowDef>
						<x:targetRef  xlink:href="#XMLID_3_" />
					</foreignObject>
					<text id="XMLID_3_" transform="matrix(1 0 0 1 2346.7437 138.249)"><tspan x="0" y="0" font-family="'ArialMT'" font-size="4">Os01g26240</tspan></text>
				</switch>
				<path i:knockout="Off" stroke="#000000" stroke-width="3.1" d="M1136.744,140.949h75"/>
				<path i:knockout="Off" fill="#949494" stroke="#949494" stroke-width="2.9" d="M1136.894,140.949h74.7"/>
				<path i:knockout="Off" stroke="#000000" stroke-width="3.1" d="M1211.744,140.949h75"/>
				<path i:knockout="Off" fill="#949494" stroke="#949494" stroke-width="2.9" d="M1211.894,140.949h74.7"/>
				<path i:knockout="Off" stroke="#000000" stroke-width="3.1" d="M1286.744,140.949h75"/>
				<path i:knockout="Off" fill="#949494" stroke="#949494" stroke-width="2.9" d="M1286.894,140.949h74.7"/>
				<path i:knockout="Off" stroke="#000000" stroke-width="3.1" d="M1361.744,140.949h75"/>
				<path i:knockout="Off" fill="#AAAAAA" stroke="#AAAAAA" stroke-width="2.9" d="M1361.894,140.949h74.699"/>
				<path i:knockout="Off" stroke="#000000" stroke-width="3.1" d="M1436.744,140.949h75"/>
				<path i:knockout="Off" fill="#A3A3A3" stroke="#A3A3A3" stroke-width="2.9" d="M1436.894,140.949h74.699"/>
				<path i:knockout="Off" stroke="#000000" stroke-width="3.1" d="M1511.744,140.949h75"/>
				<path i:knockout="Off" fill="#A3A3A3" stroke="#A3A3A3" stroke-width="2.9" d="M1511.894,140.949h74.699"/>
				<path i:knockout="Off" stroke="#000000" stroke-width="3.1" d="M1586.744,140.949h75"/>
				<path i:knockout="Off" fill="#A3A3A3" stroke="#A3A3A3" stroke-width="2.9" d="M1586.894,140.949h74.699"/>
				<path i:knockout="Off" stroke="#000000" stroke-width="3.1" d="M1661.744,140.949h75"/>
				<path i:knockout="Off" fill="#A3A3A3" stroke="#A3A3A3" stroke-width="2.9" d="M1661.894,140.949h74.699"/>
				<path i:knockout="Off" stroke="#000000" stroke-width="3.1" d="M1736.744,140.949h75"/>
				<path i:knockout="Off" fill="#A3A3A3" stroke="#A3A3A3" stroke-width="2.9" d="M1736.894,140.949h74.699"/>
				<path i:knockout="Off" stroke="#000000" stroke-width="3.1" d="M1811.744,140.949h75"/>
				<path i:knockout="Off" fill="#A3A3A3" stroke="#A3A3A3" stroke-width="2.9" d="M1811.894,140.949h74.699"/>
				<path i:knockout="Off" stroke="#000000" stroke-width="3.1" d="M1886.744,140.949h75"/>
				<path i:knockout="Off" fill="#949494" stroke="#949494" stroke-width="2.9" d="M1886.894,140.949h74.699"/>
				<path i:knockout="Off" stroke="#000000" stroke-width="3.1" d="M1961.744,140.949h75"/>
				<path i:knockout="Off" fill="#FFFFFF" stroke="#FFFFFF" stroke-width="2.9" d="M1961.894,140.949h74.699"/>
				<path i:knockout="Off" stroke="#000000" stroke-width="3.1" d="M2036.744,140.949h75"/>
				<path i:knockout="Off" fill="#AAAAAA" stroke="#AAAAAA" stroke-width="2.9" d="M2036.894,140.949h74.699"/>
				<path i:knockout="Off" stroke="#000000" stroke-width="3.1" d="M2111.744,140.949h75"/>
				<path i:knockout="Off" fill="#AAAAAA" stroke="#AAAAAA" stroke-width="2.9" d="M2111.894,140.949h74.699"/>
				<path i:knockout="Off" stroke="#000000" stroke-width="3.1" d="M2186.744,140.949h75"/>
				<path i:knockout="Off" fill="#BABABA" stroke="#BABABA" stroke-width="2.9" d="M2186.894,140.949h74.699"/>
				<switch i:isolated="yes" i:knockout="Off" i:objectNS="&ns_flows;" i:objectType="pointText" enable-background="new    ">
					<foreignObject requiredExtensions="&ns_flows;" x="0" y="0" width="1" height="1" overflow="visible">
						<flowDef  xmlns="&ns_flows;">
							<region>
								<path d="M2346.744,141.349"/>
							</region>
							<flow  xmlns="&ns_flows;"  font-family="'ArialMT'" font-size="4">
								<p><span>Os01g36960</span></p>
							</flow>
						</flowDef>
						<x:targetRef  xlink:href="#XMLID_4_" />
					</foreignObject>
					<text id="XMLID_4_" transform="matrix(1 0 0 1 2346.7437 141.3491)"><tspan x="0" y="0" font-family="'ArialMT'" font-size="4">Os01g36960</tspan></text>
				</switch>
				<switch i:isolated="yes" i:knockout="Off" i:objectNS="&ns_flows;" i:objectType="pointText" enable-background="new    ">
					<foreignObject requiredExtensions="&ns_flows;" x="0" y="0" width="1" height="1" overflow="visible">
						<flowDef  xmlns="&ns_flows;">
							<region>
								<path d="M2346.744,144.449"/>
							</region>
							<flow  xmlns="&ns_flows;"  font-family="'ArialMT'" font-size="4">
								<p><span>Os07g32180</span></p>
							</flow>
						</flowDef>
						<x:targetRef  xlink:href="#XMLID_5_" />
					</foreignObject>
					<text id="XMLID_5_" transform="matrix(1 0 0 1 2346.7437 144.4487)"><tspan x="0" y="0" font-family="'ArialMT'" font-size="4">Os07g32180</tspan></text>
				</switch>
				<switch i:isolated="yes" i:knockout="Off" i:objectNS="&ns_flows;" i:objectType="pointText" enable-background="new    ">
					<foreignObject requiredExtensions="&ns_flows;" x="0" y="0" width="1" height="1" overflow="visible">
						<flowDef  xmlns="&ns_flows;">
							<region>
								<path d="M2346.744,147.549"/>
							</region>
							<flow  xmlns="&ns_flows;"  font-family="'ArialMT'" font-size="4">
								<p><span>Os11g18150</span></p>
							</flow>
						</flowDef>
						<x:targetRef  xlink:href="#XMLID_6_" />
					</foreignObject>
					<text id="XMLID_6_" transform="matrix(1 0 0 1 2346.7437 147.5488)"><tspan x="0" y="0" font-family="'ArialMT'" font-size="4">Os11g18150</tspan></text>
				</switch>
				<switch i:isolated="yes" i:knockout="Off" i:objectNS="&ns_flows;" i:objectType="pointText" enable-background="new    ">
					<foreignObject requiredExtensions="&ns_flows;" x="0" y="0" width="1" height="1" overflow="visible">
						<flowDef  xmlns="&ns_flows;">
							<region>
								<path d="M2346.744,150.649"/>
							</region>
							<flow  xmlns="&ns_flows;"  font-family="'ArialMT'" font-size="4">
								<p><span>Os02g01260</span></p>
							</flow>
						</flowDef>
						<x:targetRef  xlink:href="#XMLID_7_" />
					</foreignObject>
					<text id="XMLID_7_" transform="matrix(1 0 0 1 2346.7437 150.6489)"><tspan x="0" y="0" font-family="'ArialMT'" font-size="4">Os02g01260</tspan></text>
				</switch>
				<path i:knockout="Off" stroke="#000000" stroke-width="3.1" d="M1136.744,153.349h75"/>
				<path i:knockout="Off" fill="#FFFFFF" stroke="#FFFFFF" stroke-width="2.9" d="M1136.894,153.349h74.7"/>
				<path i:knockout="Off" stroke="#000000" stroke-width="3.1" d="M1211.744,153.349h75"/>
				<path i:knockout="Off" fill="#FFFFFF" stroke="#FFFFFF" stroke-width="2.9" d="M1211.894,153.349h74.7"/>
				<path i:knockout="Off" stroke="#000000" stroke-width="3.1" d="M1286.744,153.349h75"/>
				<path i:knockout="Off" fill="#FFFFFF" stroke="#FFFFFF" stroke-width="2.9" d="M1286.894,153.349h74.7"/>
				<path i:knockout="Off" stroke="#000000" stroke-width="3.1" d="M1361.744,153.349h75"/>
				<path i:knockout="Off" fill="#FFFFFF" stroke="#FFFFFF" stroke-width="2.9" d="M1361.894,153.349h74.699"/>
				<path i:knockout="Off" stroke="#000000" stroke-width="3.1" d="M1436.744,153.349h75"/>
				<path i:knockout="Off" fill="#FFFFFF" stroke="#FFFFFF" stroke-width="2.9" d="M1436.894,153.349h74.699"/>
				<path i:knockout="Off" stroke="#000000" stroke-width="3.1" d="M1511.744,153.349h75"/>
				<path i:knockout="Off" fill="#FFFFFF" stroke="#FFFFFF" stroke-width="2.9" d="M1511.894,153.349h74.699"/>
				<path i:knockout="Off" stroke="#000000" stroke-width="3.1" d="M1586.744,153.349h75"/>
				<path i:knockout="Off" fill="#FFFFFF" stroke="#FFFFFF" stroke-width="2.9" d="M1586.894,153.349h74.699"/>
				<path i:knockout="Off" stroke="#000000" stroke-width="3.1" d="M1661.744,153.349h75"/>
				<path i:knockout="Off" fill="#FFFFFF" stroke="#FFFFFF" stroke-width="2.9" d="M1661.894,153.349h74.699"/>
				<path i:knockout="Off" stroke="#000000" stroke-width="3.1" d="M1736.744,153.349h75"/>
				<path i:knockout="Off" fill="#FFFFFF" stroke="#FFFFFF" stroke-width="2.9" d="M1736.894,153.349h74.699"/>
				<path i:knockout="Off" stroke="#000000" stroke-width="3.1" d="M1811.744,153.349h75"/>
				<path i:knockout="Off" fill="#FFFFFF" stroke="#FFFFFF" stroke-width="2.9" d="M1811.894,153.349h74.699"/>
				<path i:knockout="Off" stroke="#000000" stroke-width="3.1" d="M1886.744,153.349h75"/>
				<path i:knockout="Off" fill="#FFFFFF" stroke="#FFFFFF" stroke-width="2.9" d="M1886.894,153.349h74.699"/>
				<path i:knockout="Off" stroke="#000000" stroke-width="3.1" d="M1961.744,153.349h75"/>
				<path i:knockout="Off" fill="#FFFFFF" stroke="#FFFFFF" stroke-width="2.9" d="M1961.894,153.349h74.699"/>
				<path i:knockout="Off" stroke="#000000" stroke-width="3.1" d="M2036.744,153.349h75"/>
				<path i:knockout="Off" fill="#FFFFFF" stroke="#FFFFFF" stroke-width="2.9" d="M2036.894,153.349h74.699"/>
				<path i:knockout="Off" stroke="#000000" stroke-width="3.1" d="M2111.744,153.349h75"/>
				<path i:knockout="Off" fill="#FFFFFF" stroke="#FFFFFF" stroke-width="2.9" d="M2111.894,153.349h74.699"/>
				<path i:knockout="Off" stroke="#000000" stroke-width="3.1" d="M2186.744,153.349h75"/>
				<path i:knockout="Off" fill="#FFFFFF" stroke="#FFFFFF" stroke-width="2.9" d="M2186.894,153.349h74.699"/>
				<switch i:isolated="yes" i:knockout="Off" i:objectNS="&ns_flows;" i:objectType="pointText" enable-background="new    ">
					<foreignObject requiredExtensions="&ns_flows;" x="0" y="0" width="1" height="1" overflow="visible">
						<flowDef  xmlns="&ns_flows;">
							<region>
								<path d="M2346.744,153.749"/>
							</region>
							<flow  xmlns="&ns_flows;"  font-family="'ArialMT'" font-size="4">
								<p><span>Os01g31840</span></p>
							</flow>
						</flowDef>
						<x:targetRef  xlink:href="#XMLID_8_" />
					</foreignObject>
					<text id="XMLID_8_" transform="matrix(1 0 0 1 2346.7437 153.749)"><tspan x="0" y="0" font-family="'ArialMT'" font-size="4">Os01g31840</tspan></text>
				</switch>
				<switch i:isolated="yes" i:knockout="Off" i:objectNS="&ns_flows;" i:objectType="pointText" enable-background="new    ">
					<foreignObject requiredExtensions="&ns_flows;" x="0" y="0" width="1" height="1" overflow="visible">
						<flowDef  xmlns="&ns_flows;">
							<region>
								<path d="M2346.744,156.849"/>
							</region>
							<flow  xmlns="&ns_flows;"  font-family="'ArialMT'" font-size="4">
								<p><span>Os09g23100</span></p>
							</flow>
						</flowDef>
						<x:targetRef  xlink:href="#XMLID_9_" />
					</foreignObject>
					<text id="XMLID_9_" transform="matrix(1 0 0 1 2346.7437 156.8491)"><tspan x="0" y="0" font-family="'ArialMT'" font-size="4">Os09g23100</tspan></text>
				</switch>
				<switch i:isolated="yes" i:knockout="Off" i:objectNS="&ns_flows;" i:objectType="pointText" enable-background="new    ">
					<foreignObject requiredExtensions="&ns_flows;" x="0" y="0" width="1" height="1" overflow="visible">
						<flowDef  xmlns="&ns_flows;">
							<region>
								<path d="M2346.744,159.949"/>
							</region>
							<flow  xmlns="&ns_flows;"  font-family="'ArialMT'" font-size="4">
								<p><span>Os05g37070</span></p>
							</flow>
						</flowDef>
						<x:targetRef  xlink:href="#XMLID_10_" />
					</foreignObject>
					<text id="XMLID_10_" transform="matrix(1 0 0 1 2346.7437 159.9487)"><tspan x="0" y="0" font-family="'ArialMT'" font-size="4">Os05g37070</tspan></text>
				</switch>
				<switch i:isolated="yes" i:knockout="Off" i:objectNS="&ns_flows;" i:objectType="pointText" enable-background="new    ">
					<foreignObject requiredExtensions="&ns_flows;" x="0" y="0" width="1" height="1" overflow="visible">
						<flowDef  xmlns="&ns_flows;">
							<region>
								<path d="M2346.744,163.049"/>
							</region>
							<flow  xmlns="&ns_flows;"  font-family="'ArialMT'" font-size="4">
								<p><span>Os06g46800</span></p>
							</flow>
						</flowDef>
						<x:targetRef  xlink:href="#XMLID_11_" />
					</foreignObject>
					<text id="XMLID_11_" transform="matrix(1 0 0 1 2346.7437 163.0488)"><tspan x="0" y="0" font-family="'ArialMT'" font-size="4">Os06g46800</tspan></text>
				</switch>
				<switch i:isolated="yes" i:knockout="Off" i:objectNS="&ns_flows;" i:objectType="pointText" enable-background="new    ">
					<foreignObject requiredExtensions="&ns_flows;" x="0" y="0" width="1" height="1" overflow="visible">
						<flowDef  xmlns="&ns_flows;">
							<region>
								<path d="M2346.744,166.149"/>
							</region>
							<flow  xmlns="&ns_flows;"  font-family="'ArialMT'" font-size="4">
								<p><span>Os07g42720</span></p>
							</flow>
						</flowDef>
						<x:targetRef  xlink:href="#XMLID_12_" />
					</foreignObject>
					<text id="XMLID_12_" transform="matrix(1 0 0 1 2346.7437 166.1489)"><tspan x="0" y="0" font-family="'ArialMT'" font-size="4">Os07g42720</tspan></text>
				</switch>
				<switch i:isolated="yes" i:knockout="Off" i:objectNS="&ns_flows;" i:objectType="pointText" enable-background="new    ">
					<foreignObject requiredExtensions="&ns_flows;" x="0" y="0" width="1" height="1" overflow="visible">
						<flowDef  xmlns="&ns_flows;">
							<region>
								<path d="M2346.744,169.249"/>
							</region>
							<flow  xmlns="&ns_flows;"  font-family="'ArialMT'" font-size="4">
								<p><span>Os11g03030</span></p>
							</flow>
						</flowDef>
						<x:targetRef  xlink:href="#XMLID_13_" />
					</foreignObject>
					<text id="XMLID_13_" transform="matrix(1 0 0 1 2346.7437 169.249)"><tspan x="0" y="0" font-family="'ArialMT'" font-size="4">Os11g03030</tspan></text>
				</switch>
				<switch i:isolated="yes" i:knockout="Off" i:objectNS="&ns_flows;" i:objectType="pointText" enable-background="new    ">
					<foreignObject requiredExtensions="&ns_flows;" x="0" y="0" width="1" height="1" overflow="visible">
						<flowDef  xmlns="&ns_flows;">
							<region>
								<path d="M2346.744,172.349"/>
							</region>
							<flow  xmlns="&ns_flows;"  font-family="'ArialMT'" font-size="4">
								<p><span>Os05g05630</span></p>
							</flow>
						</flowDef>
						<x:targetRef  xlink:href="#XMLID_14_" />
					</foreignObject>
					<text id="XMLID_14_" transform="matrix(1 0 0 1 2346.7437 172.3491)"><tspan x="0" y="0" font-family="'ArialMT'" font-size="4">Os05g05630</tspan></text>
				</switch>
				<switch i:isolated="yes" i:knockout="Off" i:objectNS="&ns_flows;" i:objectType="pointText" enable-background="new    ">
					<foreignObject requiredExtensions="&ns_flows;" x="0" y="0" width="1" height="1" overflow="visible">
						<flowDef  xmlns="&ns_flows;">
							<region>
								<path d="M2346.744,175.449"/>
							</region>
							<flow  xmlns="&ns_flows;"  font-family="'ArialMT'" font-size="4">
								<p><span>Os07g17030</span></p>
							</flow>
						</flowDef>
						<x:targetRef  xlink:href="#XMLID_15_" />
					</foreignObject>
					<text id="XMLID_15_" transform="matrix(1 0 0 1 2346.7437 175.4487)"><tspan x="0" y="0" font-family="'ArialMT'" font-size="4">Os07g17030</tspan></text>
				</switch>
				<switch i:isolated="yes" i:knockout="Off" i:objectNS="&ns_flows;" i:objectType="pointText" enable-background="new    ">
					<foreignObject requiredExtensions="&ns_flows;" x="0" y="0" width="1" height="1" overflow="visible">
						<flowDef  xmlns="&ns_flows;">
							<region>
								<path d="M2346.744,178.549"/>
							</region>
							<flow  xmlns="&ns_flows;"  font-family="'ArialMT'" font-size="4">
								<p><span>Os04g31080</span></p>
							</flow>
						</flowDef>
						<x:targetRef  xlink:href="#XMLID_16_" />
					</foreignObject>
					<text id="XMLID_16_" transform="matrix(1 0 0 1 2346.7437 178.5488)"><tspan x="0" y="0" font-family="'ArialMT'" font-size="4">Os04g31080</tspan></text>
				</switch>
				<switch i:isolated="yes" i:knockout="Off" i:objectNS="&ns_flows;" i:objectType="pointText" enable-background="new    ">
					<foreignObject requiredExtensions="&ns_flows;" x="0" y="0" width="1" height="1" overflow="visible">
						<flowDef  xmlns="&ns_flows;">
							<region>
								<path d="M2346.744,181.649"/>
							</region>
							<flow  xmlns="&ns_flows;"  font-family="'ArialMT'" font-size="4">
								<p><span>Os12g39800</span></p>
							</flow>
						</flowDef>
						<x:targetRef  xlink:href="#XMLID_17_" />
					</foreignObject>
					<text id="XMLID_17_" transform="matrix(1 0 0 1 2346.7437 181.6489)"><tspan x="0" y="0" font-family="'ArialMT'" font-size="4">Os12g39800</tspan></text>
				</switch>
				<switch i:isolated="yes" i:knockout="Off" i:objectNS="&ns_flows;" i:objectType="pointText" enable-background="new    ">
					<foreignObject requiredExtensions="&ns_flows;" x="0" y="0" width="1" height="1" overflow="visible">
						<flowDef  xmlns="&ns_flows;">
							<region>
								<path d="M2346.744,184.749"/>
							</region>
							<flow  xmlns="&ns_flows;"  font-family="'ArialMT'" font-size="4">
								<p><span>Os07g34860</span></p>
							</flow>
						</flowDef>
						<x:targetRef  xlink:href="#XMLID_18_" />
					</foreignObject>
					<text id="XMLID_18_" transform="matrix(1 0 0 1 2346.7437 184.749)"><tspan x="0" y="0" font-family="'ArialMT'" font-size="4">Os07g34860</tspan></text>
				</switch>
				<switch i:isolated="yes" i:knockout="Off" i:objectNS="&ns_flows;" i:objectType="pointText" enable-background="new    ">
					<foreignObject requiredExtensions="&ns_flows;" x="0" y="0" width="1" height="1" overflow="visible">
						<flowDef  xmlns="&ns_flows;">
							<region>
								<path d="M2346.744,187.849"/>
							</region>
							<flow  xmlns="&ns_flows;"  font-family="'ArialMT'" font-size="4">
								<p><span>Os08g42090</span></p>
							</flow>
						</flowDef>
						<x:targetRef  xlink:href="#XMLID_19_" />
					</foreignObject>
					<text id="XMLID_19_" transform="matrix(1 0 0 1 2346.7437 187.8491)"><tspan x="0" y="0" font-family="'ArialMT'" font-size="4">Os08g42090</tspan></text>
				</switch>
				<switch i:isolated="yes" i:knockout="Off" i:objectNS="&ns_flows;" i:objectType="pointText" enable-background="new    ">
					<foreignObject requiredExtensions="&ns_flows;" x="0" y="0" width="1" height="1" overflow="visible">
						<flowDef  xmlns="&ns_flows;">
							<region>
								<path d="M2346.744,190.949"/>
							</region>
							<flow  xmlns="&ns_flows;"  font-family="'ArialMT'" font-size="4">
								<p><span>Os03g49910</span></p>
							</flow>
						</flowDef>
						<x:targetRef  xlink:href="#XMLID_20_" />
					</foreignObject>
					<text id="XMLID_20_" transform="matrix(1 0 0 1 2346.7437 190.9487)"><tspan x="0" y="0" font-family="'ArialMT'" font-size="4">Os03g49910</tspan></text>
				</switch>
				<switch i:isolated="yes" i:knockout="Off" i:objectNS="&ns_flows;" i:objectType="pointText" enable-background="new    ">
					<foreignObject requiredExtensions="&ns_flows;" x="0" y="0" width="1" height="1" overflow="visible">
						<flowDef  xmlns="&ns_flows;">
							<region>
								<path d="M2346.744,194.049"/>
							</region>
							<flow  xmlns="&ns_flows;"  font-family="'ArialMT'" font-size="4">
								<p><span>Os07g06920</span></p>
							</flow>
						</flowDef>
						<x:targetRef  xlink:href="#XMLID_21_" />
					</foreignObject>
					<text id="XMLID_21_" transform="matrix(1 0 0 1 2346.7437 194.0488)"><tspan x="0" y="0" font-family="'ArialMT'" font-size="4">Os07g06920</tspan></text>
				</switch>
				<switch i:isolated="yes" i:knockout="Off" i:objectNS="&ns_flows;" i:objectType="pointText" enable-background="new    ">
					<foreignObject requiredExtensions="&ns_flows;" x="0" y="0" width="1" height="1" overflow="visible">
						<flowDef  xmlns="&ns_flows;">
							<region>
								<path d="M2346.744,197.149"/>
							</region>
							<flow  xmlns="&ns_flows;"  font-family="'ArialMT'" font-size="4">
								<p><span>Os02g40230</span></p>
							</flow>
						</flowDef>
						<x:targetRef  xlink:href="#XMLID_22_" />
					</foreignObject>
					<text id="XMLID_22_" transform="matrix(1 0 0 1 2346.7437 197.1489)"><tspan x="0" y="0" font-family="'ArialMT'" font-size="4">Os02g40230</tspan></text>
				</switch>
				<switch i:isolated="yes" i:knockout="Off" i:objectNS="&ns_flows;" i:objectType="pointText" enable-background="new    ">
					<foreignObject requiredExtensions="&ns_flows;" x="0" y="0" width="1" height="1" overflow="visible">
						<flowDef  xmlns="&ns_flows;">
							<region>
								<path d="M2346.744,200.249"/>
							</region>
							<flow  xmlns="&ns_flows;"  font-family="'ArialMT'" font-size="4">
								<p><span>Os06g24360</span></p>
							</flow>
						</flowDef>
						<x:targetRef  xlink:href="#XMLID_23_" />
					</foreignObject>
					<text id="XMLID_23_" transform="matrix(1 0 0 1 2346.7437 200.249)"><tspan x="0" y="0" font-family="'ArialMT'" font-size="4">Os06g24360</tspan></text>
				</switch>
				<switch i:isolated="yes" i:knockout="Off" i:objectNS="&ns_flows;" i:objectType="pointText" enable-background="new    ">
					<foreignObject requiredExtensions="&ns_flows;" x="0" y="0" width="1" height="1" overflow="visible">
						<flowDef  xmlns="&ns_flows;">
							<region>
								<path d="M2346.744,203.349"/>
							</region>
							<flow  xmlns="&ns_flows;"  font-family="'ArialMT'" font-size="4">
								<p><span>Os07g24340</span></p>
							</flow>
						</flowDef>
						<x:targetRef  xlink:href="#XMLID_24_" />
					</foreignObject>
					<text id="XMLID_24_" transform="matrix(1 0 0 1 2346.7437 203.3491)"><tspan x="0" y="0" font-family="'ArialMT'" font-size="4">Os07g24340</tspan></text>
				</switch>
				<switch i:isolated="yes" i:knockout="Off" i:objectNS="&ns_flows;" i:objectType="pointText" enable-background="new    ">
					<foreignObject requiredExtensions="&ns_flows;" x="0" y="0" width="1" height="1" overflow="visible">
						<flowDef  xmlns="&ns_flows;">
							<region>
								<path d="M2346.744,206.449"/>
							</region>
							<flow  xmlns="&ns_flows;"  font-family="'ArialMT'" font-size="4">
								<p><span>Os05g04730</span></p>
							</flow>
						</flowDef>
						<x:targetRef  xlink:href="#XMLID_25_" />
					</foreignObject>
					<text id="XMLID_25_" transform="matrix(1 0 0 1 2346.7437 206.4487)"><tspan x="0" y="0" font-family="'ArialMT'" font-size="4">Os05g04730</tspan></text>
				</switch>
				<switch i:isolated="yes" i:knockout="Off" i:objectNS="&ns_flows;" i:objectType="pointText" enable-background="new    ">
					<foreignObject requiredExtensions="&ns_flows;" x="0" y="0" width="1" height="1" overflow="visible">
						<flowDef  xmlns="&ns_flows;">
							<region>
								<path d="M2346.744,209.549"/>
							</region>
							<flow  xmlns="&ns_flows;"  font-family="'ArialMT'" font-size="4">
								<p><span>Os03g53560</span></p>
							</flow>
						</flowDef>
						<x:targetRef  xlink:href="#XMLID_26_" />
					</foreignObject>
					<text id="XMLID_26_" transform="matrix(1 0 0 1 2346.7437 209.5488)"><tspan x="0" y="0" font-family="'ArialMT'" font-size="4">Os03g53560</tspan></text>
				</switch>
				<switch i:isolated="yes" i:knockout="Off" i:objectNS="&ns_flows;" i:objectType="pointText" enable-background="new    ">
					<foreignObject requiredExtensions="&ns_flows;" x="0" y="0" width="1" height="1" overflow="visible">
						<flowDef  xmlns="&ns_flows;">
							<region>
								<path d="M2346.744,212.649"/>
							</region>
							<flow  xmlns="&ns_flows;"  font-family="'ArialMT'" font-size="4">
								<p><span>Os10g36720</span></p>
							</flow>
						</flowDef>
						<x:targetRef  xlink:href="#XMLID_27_" />
					</foreignObject>
					<text id="XMLID_27_" transform="matrix(1 0 0 1 2346.7437 212.6489)"><tspan x="0" y="0" font-family="'ArialMT'" font-size="4">Os10g36720</tspan></text>
				</switch>
				<switch i:isolated="yes" i:knockout="Off" i:objectNS="&ns_flows;" i:objectType="pointText" enable-background="new    ">
					<foreignObject requiredExtensions="&ns_flows;" x="0" y="0" width="1" height="1" overflow="visible">
						<flowDef  xmlns="&ns_flows;">
							<region>
								<path d="M2346.744,215.749"/>
							</region>
							<flow  xmlns="&ns_flows;"  font-family="'ArialMT'" font-size="4">
								<p><span>Os01g39550</span></p>
							</flow>
						</flowDef>
						<x:targetRef  xlink:href="#XMLID_28_" />
					</foreignObject>
					<text id="XMLID_28_" transform="matrix(1 0 0 1 2346.7437 215.749)"><tspan x="0" y="0" font-family="'ArialMT'" font-size="4">Os01g39550</tspan></text>
				</switch>
				<switch i:isolated="yes" i:knockout="Off" i:objectNS="&ns_flows;" i:objectType="pointText" enable-background="new    ">
					<foreignObject requiredExtensions="&ns_flows;" x="0" y="0" width="1" height="1" overflow="visible">
						<flowDef  xmlns="&ns_flows;">
							<region>
								<path d="M2346.744,218.849"/>
							</region>
							<flow  xmlns="&ns_flows;"  font-family="'ArialMT'" font-size="4">
								<p><span>Os04g11770</span></p>
							</flow>
						</flowDef>
						<x:targetRef  xlink:href="#XMLID_29_" />
					</foreignObject>
					<text id="XMLID_29_" transform="matrix(1 0 0 1 2346.7437 218.8491)"><tspan x="0" y="0" font-family="'ArialMT'" font-size="4">Os04g11770</tspan></text>
				</switch>
				<switch i:isolated="yes" i:knockout="Off" i:objectNS="&ns_flows;" i:objectType="pointText" enable-background="new    ">
					<foreignObject requiredExtensions="&ns_flows;" x="0" y="0" width="1" height="1" overflow="visible">
						<flowDef  xmlns="&ns_flows;">
							<region>
								<path d="M2346.744,221.949"/>
							</region>
							<flow  xmlns="&ns_flows;"  font-family="'ArialMT'" font-size="4">
								<p><span>Os11g30020</span></p>
							</flow>
						</flowDef>
						<x:targetRef  xlink:href="#XMLID_30_" />
					</foreignObject>
					<text id="XMLID_30_" transform="matrix(1 0 0 1 2346.7437 221.9487)"><tspan x="0" y="0" font-family="'ArialMT'" font-size="4">Os11g30020</tspan></text>
				</switch>
				<switch i:isolated="yes" i:knockout="Off" i:objectNS="&ns_flows;" i:objectType="pointText" enable-background="new    ">
					<foreignObject requiredExtensions="&ns_flows;" x="0" y="0" width="1" height="1" overflow="visible">
						<flowDef  xmlns="&ns_flows;">
							<region>
								<path d="M2346.744,225.049"/>
							</region>
							<flow  xmlns="&ns_flows;"  font-family="'ArialMT'" font-size="4">
								<p><span>Os09g35950</span></p>
							</flow>
						</flowDef>
						<x:targetRef  xlink:href="#XMLID_31_" />
					</foreignObject>
					<text id="XMLID_31_" transform="matrix(1 0 0 1 2346.7437 225.0488)"><tspan x="0" y="0" font-family="'ArialMT'" font-size="4">Os09g35950</tspan></text>
				</switch>
				<switch i:isolated="yes" i:knockout="Off" i:objectNS="&ns_flows;" i:objectType="pointText" enable-background="new    ">
					<foreignObject requiredExtensions="&ns_flows;" x="0" y="0" width="1" height="1" overflow="visible">
						<flowDef  xmlns="&ns_flows;">
							<region>
								<path d="M2346.744,228.149"/>
							</region>
							<flow  xmlns="&ns_flows;"  font-family="'ArialMT'" font-size="4">
								<p><span>Os05g33790</span></p>
							</flow>
						</flowDef>
						<x:targetRef  xlink:href="#XMLID_32_" />
					</foreignObject>
					<text id="XMLID_32_" transform="matrix(1 0 0 1 2346.7437 228.1489)"><tspan x="0" y="0" font-family="'ArialMT'" font-size="4">Os05g33790</tspan></text>
				</switch>
				<switch i:isolated="yes" i:knockout="Off" i:objectNS="&ns_flows;" i:objectType="pointText" enable-background="new    ">
					<foreignObject requiredExtensions="&ns_flows;" x="0" y="0" width="1" height="1" overflow="visible">
						<flowDef  xmlns="&ns_flows;">
							<region>
								<path d="M2346.744,231.249"/>
							</region>
							<flow  xmlns="&ns_flows;"  font-family="'ArialMT'" font-size="4">
								<p><span>Os08g20210</span></p>
							</flow>
						</flowDef>
						<x:targetRef  xlink:href="#XMLID_33_" />
					</foreignObject>
					<text id="XMLID_33_" transform="matrix(1 0 0 1 2346.7437 231.249)"><tspan x="0" y="0" font-family="'ArialMT'" font-size="4">Os08g20210</tspan></text>
				</switch>
				<switch i:isolated="yes" i:knockout="Off" i:objectNS="&ns_flows;" i:objectType="pointText" enable-background="new    ">
					<foreignObject requiredExtensions="&ns_flows;" x="0" y="0" width="1" height="1" overflow="visible">
						<flowDef  xmlns="&ns_flows;">
							<region>
								<path d="M2346.744,234.349"/>
							</region>
							<flow  xmlns="&ns_flows;"  font-family="'ArialMT'" font-size="4">
								<p><span>Os01g08480</span></p>
							</flow>
						</flowDef>
						<x:targetRef  xlink:href="#XMLID_34_" />
					</foreignObject>
					<text id="XMLID_34_" transform="matrix(1 0 0 1 2346.7437 234.3491)"><tspan x="0" y="0" font-family="'ArialMT'" font-size="4">Os01g08480</tspan></text>
				</switch>
				<switch i:isolated="yes" i:knockout="Off" i:objectNS="&ns_flows;" i:objectType="pointText" enable-background="new    ">
					<foreignObject requiredExtensions="&ns_flows;" x="0" y="0" width="1" height="1" overflow="visible">
						<flowDef  xmlns="&ns_flows;">
							<region>
								<path d="M2346.744,237.449"/>
							</region>
							<flow  xmlns="&ns_flows;"  font-family="'ArialMT'" font-size="4">
								<p><span>Os09g02760</span></p>
							</flow>
						</flowDef>
						<x:targetRef  xlink:href="#XMLID_35_" />
					</foreignObject>
					<text id="XMLID_35_" transform="matrix(1 0 0 1 2346.7437 237.4487)"><tspan x="0" y="0" font-family="'ArialMT'" font-size="4">Os09g02760</tspan></text>
				</switch>
				<switch i:isolated="yes" i:knockout="Off" i:objectNS="&ns_flows;" i:objectType="pointText" enable-background="new    ">
					<foreignObject requiredExtensions="&ns_flows;" x="0" y="0" width="1" height="1" overflow="visible">
						<flowDef  xmlns="&ns_flows;">
							<region>
								<path d="M2346.744,240.549"/>
							</region>
							<flow  xmlns="&ns_flows;"  font-family="'ArialMT'" font-size="4">
								<p><span>Os05g01130</span></p>
							</flow>
						</flowDef>
						<x:targetRef  xlink:href="#XMLID_36_" />
					</foreignObject>
					<text id="XMLID_36_" transform="matrix(1 0 0 1 2346.7437 240.5488)"><tspan x="0" y="0" font-family="'ArialMT'" font-size="4">Os05g01130</tspan></text>
				</switch>
				<switch i:isolated="yes" i:knockout="Off" i:objectNS="&ns_flows;" i:objectType="pointText" enable-background="new    ">
					<foreignObject requiredExtensions="&ns_flows;" x="0" y="0" width="1" height="1" overflow="visible">
						<flowDef  xmlns="&ns_flows;">
							<region>
								<path d="M2346.744,243.649"/>
							</region>
							<flow  xmlns="&ns_flows;"  font-family="'ArialMT'" font-size="4">
								<p><span>Os04g34070</span></p>
							</flow>
						</flowDef>
						<x:targetRef  xlink:href="#XMLID_37_" />
					</foreignObject>
					<text id="XMLID_37_" transform="matrix(1 0 0 1 2346.7437 243.6489)"><tspan x="0" y="0" font-family="'ArialMT'" font-size="4">Os04g34070</tspan></text>
				</switch>
				<switch i:isolated="yes" i:knockout="Off" i:objectNS="&ns_flows;" i:objectType="pointText" enable-background="new    ">
					<foreignObject requiredExtensions="&ns_flows;" x="0" y="0" width="1" height="1" overflow="visible">
						<flowDef  xmlns="&ns_flows;">
							<region>
								<path d="M2346.744,246.749"/>
							</region>
							<flow  xmlns="&ns_flows;"  font-family="'ArialMT'" font-size="4">
								<p><span>Os08g15870</span></p>
							</flow>
						</flowDef>
						<x:targetRef  xlink:href="#XMLID_38_" />
					</foreignObject>
					<text id="XMLID_38_" transform="matrix(1 0 0 1 2346.7437 246.749)"><tspan x="0" y="0" font-family="'ArialMT'" font-size="4">Os08g15870</tspan></text>
				</switch>
				<switch i:isolated="yes" i:knockout="Off" i:objectNS="&ns_flows;" i:objectType="pointText" enable-background="new    ">
					<foreignObject requiredExtensions="&ns_flows;" x="0" y="0" width="1" height="1" overflow="visible">
						<flowDef  xmlns="&ns_flows;">
							<region>
								<path d="M2346.744,249.849"/>
							</region>
							<flow  xmlns="&ns_flows;"  font-family="'ArialMT'" font-size="4">
								<p><span>Os05g47740</span></p>
							</flow>
						</flowDef>
						<x:targetRef  xlink:href="#XMLID_39_" />
					</foreignObject>
					<text id="XMLID_39_" transform="matrix(1 0 0 1 2346.7437 249.8491)"><tspan x="0" y="0" font-family="'ArialMT'" font-size="4">Os05g47740</tspan></text>
				</switch>
				<switch i:isolated="yes" i:knockout="Off" i:objectNS="&ns_flows;" i:objectType="pointText" enable-background="new    ">
					<foreignObject requiredExtensions="&ns_flows;" x="0" y="0" width="1" height="1" overflow="visible">
						<flowDef  xmlns="&ns_flows;">
							<region>
								<path d="M2346.744,252.949"/>
							</region>
							<flow  xmlns="&ns_flows;"  font-family="'ArialMT'" font-size="4">
								<p><span>Os11g22370</span></p>
							</flow>
						</flowDef>
						<x:targetRef  xlink:href="#XMLID_40_" />
					</foreignObject>
					<text id="XMLID_40_" transform="matrix(1 0 0 1 2346.7437 252.9487)"><tspan x="0" y="0" font-family="'ArialMT'" font-size="4">Os11g22370</tspan></text>
				</switch>
				<switch i:isolated="yes" i:knockout="Off" i:objectNS="&ns_flows;" i:objectType="pointText" enable-background="new    ">
					<foreignObject requiredExtensions="&ns_flows;" x="0" y="0" width="1" height="1" overflow="visible">
						<flowDef  xmlns="&ns_flows;">
							<region>
								<path d="M2346.744,256.049"/>
							</region>
							<flow  xmlns="&ns_flows;"  font-family="'ArialMT'" font-size="4">
								<p><span>Os07g03720</span></p>
							</flow>
						</flowDef>
						<x:targetRef  xlink:href="#XMLID_41_" />
					</foreignObject>
					<text id="XMLID_41_" transform="matrix(1 0 0 1 2346.7437 256.0488)"><tspan x="0" y="0" font-family="'ArialMT'" font-size="4">Os07g03720</tspan></text>
				</switch>
				<switch i:isolated="yes" i:knockout="Off" i:objectNS="&ns_flows;" i:objectType="pointText" enable-background="new    ">
					<foreignObject requiredExtensions="&ns_flows;" x="0" y="0" width="1" height="1" overflow="visible">
						<flowDef  xmlns="&ns_flows;">
							<region>
								<path d="M2346.744,259.149"/>
							</region>
							<flow  xmlns="&ns_flows;"  font-family="'ArialMT'" font-size="4">
								<p><span>Os12g30310</span></p>
							</flow>
						</flowDef>
						<x:targetRef  xlink:href="#XMLID_42_" />
					</foreignObject>
					<text id="XMLID_42_" transform="matrix(1 0 0 1 2346.7437 259.1489)"><tspan x="0" y="0" font-family="'ArialMT'" font-size="4">Os12g30310</tspan></text>
				</switch>
				<path i:knockout="Off" stroke="#000000" stroke-width="3.1" d="M1136.744,261.849h75"/>
				<path i:knockout="Off" fill="#AAAAAA" stroke="#AAAAAA" stroke-width="2.9" d="M1136.894,261.849h74.7"/>
				<path i:knockout="Off" stroke="#000000" stroke-width="3.1" d="M1211.744,261.849h75"/>
				<path i:knockout="Off" fill="#AAAAAA" stroke="#AAAAAA" stroke-width="2.9" d="M1211.894,261.849h74.7"/>
				<path i:knockout="Off" stroke="#000000" stroke-width="3.1" d="M1286.744,261.849h75"/>
				<path i:knockout="Off" fill="#A3A3A3" stroke="#A3A3A3" stroke-width="2.9" d="M1286.894,261.849h74.7"/>
				<path i:knockout="Off" stroke="#000000" stroke-width="3.1" d="M1361.744,261.849h75"/>
				<path i:knockout="Off" fill="#AAAAAA" stroke="#AAAAAA" stroke-width="2.9" d="M1361.894,261.849h74.699"/>
				<path i:knockout="Off" stroke="#000000" stroke-width="3.1" d="M1436.744,261.849h75"/>
				<path i:knockout="Off" fill="#A3A3A3" stroke="#A3A3A3" stroke-width="2.9" d="M1436.894,261.849h74.699"/>
				<path i:knockout="Off" stroke="#000000" stroke-width="3.1" d="M1511.744,261.849h75"/>
				<path i:knockout="Off" fill="#AAAAAA" stroke="#AAAAAA" stroke-width="2.9" d="M1511.894,261.849h74.699"/>
				<path i:knockout="Off" stroke="#000000" stroke-width="3.1" d="M1586.744,261.849h75"/>
				<path i:knockout="Off" fill="#828282" stroke="#828282" stroke-width="2.9" d="M1586.894,261.849h74.699"/>
				<path i:knockout="Off" stroke="#000000" stroke-width="3.1" d="M1661.744,261.849h75"/>
				<path i:knockout="Off" fill="#828282" stroke="#828282" stroke-width="2.9" d="M1661.894,261.849h74.699"/>
				<path i:knockout="Off" stroke="#000000" stroke-width="3.1" d="M1736.744,261.849h75"/>
				<path i:knockout="Off" fill="#828282" stroke="#828282" stroke-width="2.9" d="M1736.894,261.849h74.699"/>
				<path i:knockout="Off" stroke="#000000" stroke-width="3.1" d="M1811.744,261.849h75"/>
				<path i:knockout="Off" fill="#AAAAAA" stroke="#AAAAAA" stroke-width="2.9" d="M1811.894,261.849h74.699"/>
				<path i:knockout="Off" stroke="#000000" stroke-width="3.1" d="M1886.744,261.849h75"/>
				<path i:knockout="Off" fill="#BABABA" stroke="#BABABA" stroke-width="2.9" d="M1886.894,261.849h74.699"/>
				<path i:knockout="Off" stroke="#000000" stroke-width="3.1" d="M1961.744,261.849h75"/>
				<path i:knockout="Off" fill="#AAAAAA" stroke="#AAAAAA" stroke-width="2.9" d="M1961.894,261.849h74.699"/>
				<path i:knockout="Off" stroke="#000000" stroke-width="3.1" d="M2036.744,261.849h75"/>
				<path i:knockout="Off" fill="#BABABA" stroke="#BABABA" stroke-width="2.9" d="M2036.894,261.849h74.699"/>
				<path i:knockout="Off" stroke="#000000" stroke-width="3.1" d="M2111.744,261.849h75"/>
				<path i:knockout="Off" fill="#FFFFFF" stroke="#FFFFFF" stroke-width="2.9" d="M2111.894,261.849h74.699"/>
				<path i:knockout="Off" stroke="#000000" stroke-width="3.1" d="M2186.744,261.849h75"/>
				<path i:knockout="Off" fill="#AAAAAA" stroke="#AAAAAA" stroke-width="2.9" d="M2186.894,261.849h74.699"/>
				<switch i:isolated="yes" i:knockout="Off" i:objectNS="&ns_flows;" i:objectType="pointText" enable-background="new    ">
					<foreignObject requiredExtensions="&ns_flows;" x="0" y="0" width="1" height="1" overflow="visible">
						<flowDef  xmlns="&ns_flows;">
							<region>
								<path d="M2346.744,262.249"/>
							</region>
							<flow  xmlns="&ns_flows;"  font-family="'ArialMT'" font-size="4">
								<p><span>Os05g29720</span></p>
							</flow>
						</flowDef>
						<x:targetRef  xlink:href="#XMLID_43_" />
					</foreignObject>
					<text id="XMLID_43_" transform="matrix(1 0 0 1 2346.7437 262.249)"><tspan x="0" y="0" font-family="'ArialMT'" font-size="4">Os05g29720</tspan></text>
				</switch>
				<switch i:isolated="yes" i:knockout="Off" i:objectNS="&ns_flows;" i:objectType="pointText" enable-background="new    ">
					<foreignObject requiredExtensions="&ns_flows;" x="0" y="0" width="1" height="1" overflow="visible">
						<flowDef  xmlns="&ns_flows;">
							<region>
								<path d="M2346.744,265.349"/>
							</region>
							<flow  xmlns="&ns_flows;"  font-family="'ArialMT'" font-size="4">
								<p><span>Os11g34930</span></p>
							</flow>
						</flowDef>
						<x:targetRef  xlink:href="#XMLID_44_" />
					</foreignObject>
					<text id="XMLID_44_" transform="matrix(1 0 0 1 2346.7437 265.3491)"><tspan x="0" y="0" font-family="'ArialMT'" font-size="4">Os11g34930</tspan></text>
				</switch>
				<switch i:isolated="yes" i:knockout="Off" i:objectNS="&ns_flows;" i:objectType="pointText" enable-background="new    ">
					<foreignObject requiredExtensions="&ns_flows;" x="0" y="0" width="1" height="1" overflow="visible">
						<flowDef  xmlns="&ns_flows;">
							<region>
								<path d="M2346.744,268.449"/>
							</region>
							<flow  xmlns="&ns_flows;"  font-family="'ArialMT'" font-size="4">
								<p><span>Os06g08630</span></p>
							</flow>
						</flowDef>
						<x:targetRef  xlink:href="#XMLID_45_" />
					</foreignObject>
					<text id="XMLID_45_" transform="matrix(1 0 0 1 2346.7437 268.4487)"><tspan x="0" y="0" font-family="'ArialMT'" font-size="4">Os06g08630</tspan></text>
				</switch>
				<switch i:isolated="yes" i:knockout="Off" i:objectNS="&ns_flows;" i:objectType="pointText" enable-background="new    ">
					<foreignObject requiredExtensions="&ns_flows;" x="0" y="0" width="1" height="1" overflow="visible">
						<flowDef  xmlns="&ns_flows;">
							<region>
								<path d="M2346.744,271.549"/>
							</region>
							<flow  xmlns="&ns_flows;"  font-family="'ArialMT'" font-size="4">
								<p><span>Os11g04640</span></p>
							</flow>
						</flowDef>
						<x:targetRef  xlink:href="#XMLID_46_" />
					</foreignObject>
					<text id="XMLID_46_" transform="matrix(1 0 0 1 2346.7437 271.5488)"><tspan x="0" y="0" font-family="'ArialMT'" font-size="4">Os11g04640</tspan></text>
				</switch>
				<switch i:isolated="yes" i:knockout="Off" i:objectNS="&ns_flows;" i:objectType="pointText" enable-background="new    ">
					<foreignObject requiredExtensions="&ns_flows;" x="0" y="0" width="1" height="1" overflow="visible">
						<flowDef  xmlns="&ns_flows;">
							<region>
								<path d="M2346.744,274.649"/>
							</region>
							<flow  xmlns="&ns_flows;"  font-family="'ArialMT'" font-size="4">
								<p><span>Os12g35800</span></p>
							</flow>
						</flowDef>
						<x:targetRef  xlink:href="#XMLID_47_" />
					</foreignObject>
					<text id="XMLID_47_" transform="matrix(1 0 0 1 2346.7437 274.6489)"><tspan x="0" y="0" font-family="'ArialMT'" font-size="4">Os12g35800</tspan></text>
				</switch>
				<switch i:isolated="yes" i:knockout="Off" i:objectNS="&ns_flows;" i:objectType="pointText" enable-background="new    ">
					<foreignObject requiredExtensions="&ns_flows;" x="0" y="0" width="1" height="1" overflow="visible">
						<flowDef  xmlns="&ns_flows;">
							<region>
								<path d="M2346.744,277.749"/>
							</region>
							<flow  xmlns="&ns_flows;"  font-family="'ArialMT'" font-size="4">
								<p><span>Os12g04310</span></p>
							</flow>
						</flowDef>
						<x:targetRef  xlink:href="#XMLID_48_" />
					</foreignObject>
					<text id="XMLID_48_" transform="matrix(1 0 0 1 2346.7437 277.749)"><tspan x="0" y="0" font-family="'ArialMT'" font-size="4">Os12g04310</tspan></text>
				</switch>
				<path i:knockout="Off" stroke="#000000" stroke-width="3.1" d="M1136.744,280.449h75"/>
				<path i:knockout="Off" fill="#FFFFFF" stroke="#FFFFFF" stroke-width="2.9" d="M1136.894,280.449h74.7"/>
				<path i:knockout="Off" stroke="#000000" stroke-width="3.1" d="M1211.744,280.449h75"/>
				<path i:knockout="Off" fill="#FFFFFF" stroke="#FFFFFF" stroke-width="2.9" d="M1211.894,280.449h74.7"/>
				<path i:knockout="Off" stroke="#000000" stroke-width="3.1" d="M1286.744,280.449h75"/>
				<path i:knockout="Off" fill="#FFFFFF" stroke="#FFFFFF" stroke-width="2.9" d="M1286.894,280.449h74.7"/>
				<path i:knockout="Off" stroke="#000000" stroke-width="3.1" d="M1361.744,280.449h75"/>
				<path i:knockout="Off" fill="#FFFFFF" stroke="#FFFFFF" stroke-width="2.9" d="M1361.894,280.449h74.699"/>
				<path i:knockout="Off" stroke="#000000" stroke-width="3.1" d="M1436.744,280.449h75"/>
				<path i:knockout="Off" fill="#FFFFFF" stroke="#FFFFFF" stroke-width="2.9" d="M1436.894,280.449h74.699"/>
				<path i:knockout="Off" stroke="#000000" stroke-width="3.1" d="M1511.744,280.449h75"/>
				<path i:knockout="Off" fill="#FFFFFF" stroke="#FFFFFF" stroke-width="2.9" d="M1511.894,280.449h74.699"/>
				<path i:knockout="Off" stroke="#000000" stroke-width="3.1" d="M1586.744,280.449h75"/>
				<path i:knockout="Off" fill="#FFFFFF" stroke="#FFFFFF" stroke-width="2.9" d="M1586.894,280.449h74.699"/>
				<path i:knockout="Off" stroke="#000000" stroke-width="3.1" d="M1661.744,280.449h75"/>
				<path i:knockout="Off" fill="#FFFFFF" stroke="#FFFFFF" stroke-width="2.9" d="M1661.894,280.449h74.699"/>
				<path i:knockout="Off" stroke="#000000" stroke-width="3.1" d="M1736.744,280.449h75"/>
				<path i:knockout="Off" fill="#FFFFFF" stroke="#FFFFFF" stroke-width="2.9" d="M1736.894,280.449h74.699"/>
				<path i:knockout="Off" stroke="#000000" stroke-width="3.1" d="M1811.744,280.449h75"/>
				<path i:knockout="Off" fill="#FFFFFF" stroke="#FFFFFF" stroke-width="2.9" d="M1811.894,280.449h74.699"/>
				<path i:knockout="Off" stroke="#000000" stroke-width="3.1" d="M1886.744,280.449h75"/>
				<path i:knockout="Off" fill="#FFFFFF" stroke="#FFFFFF" stroke-width="2.9" d="M1886.894,280.449h74.699"/>
				<path i:knockout="Off" stroke="#000000" stroke-width="3.1" d="M1961.744,280.449h75"/>
				<path i:knockout="Off" fill="#FFFFFF" stroke="#FFFFFF" stroke-width="2.9" d="M1961.894,280.449h74.699"/>
				<path i:knockout="Off" stroke="#000000" stroke-width="3.1" d="M2036.744,280.449h75"/>
				<path i:knockout="Off" fill="#FFFFFF" stroke="#FFFFFF" stroke-width="2.9" d="M2036.894,280.449h74.699"/>
				<path i:knockout="Off" stroke="#000000" stroke-width="3.1" d="M2111.744,280.449h75"/>
				<path i:knockout="Off" fill="#FFFFFF" stroke="#FFFFFF" stroke-width="2.9" d="M2111.894,280.449h74.699"/>
				<path i:knockout="Off" stroke="#000000" stroke-width="3.1" d="M2186.744,280.449h75"/>
				<path i:knockout="Off" fill="#FFFFFF" stroke="#FFFFFF" stroke-width="2.9" d="M2186.894,280.449h74.699"/>
				<switch i:isolated="yes" i:knockout="Off" i:objectNS="&ns_flows;" i:objectType="pointText" enable-background="new    ">
					<foreignObject requiredExtensions="&ns_flows;" x="0" y="0" width="1" height="1" overflow="visible">
						<flowDef  xmlns="&ns_flows;">
							<region>
								<path d="M2346.744,280.849"/>
							</region>
							<flow  xmlns="&ns_flows;"  font-family="'ArialMT'" font-size="4">
								<p><span>Os01g50180</span></p>
							</flow>
						</flowDef>
						<x:targetRef  xlink:href="#XMLID_49_" />
					</foreignObject>
					<text id="XMLID_49_" transform="matrix(1 0 0 1 2346.7437 280.8491)"><tspan x="0" y="0" font-family="'ArialMT'" font-size="4">Os01g50180</tspan></text>
				</switch>
				<switch i:isolated="yes" i:knockout="Off" i:objectNS="&ns_flows;" i:objectType="pointText" enable-background="new    ">
					<foreignObject requiredExtensions="&ns_flows;" x="0" y="0" width="1" height="1" overflow="visible">
						<flowDef  xmlns="&ns_flows;">
							<region>
								<path d="M2346.744,283.949"/>
							</region>
							<flow  xmlns="&ns_flows;"  font-family="'ArialMT'" font-size="4">
								<p><span>Os12g23730</span></p>
							</flow>
						</flowDef>
						<x:targetRef  xlink:href="#XMLID_50_" />
					</foreignObject>
					<text id="XMLID_50_" transform="matrix(1 0 0 1 2346.7437 283.9487)"><tspan x="0" y="0" font-family="'ArialMT'" font-size="4">Os12g23730</tspan></text>
				</switch>
				<switch i:isolated="yes" i:knockout="Off" i:objectNS="&ns_flows;" i:objectType="pointText" enable-background="new    ">
					<foreignObject requiredExtensions="&ns_flows;" x="0" y="0" width="1" height="1" overflow="visible">
						<flowDef  xmlns="&ns_flows;">
							<region>
								<path d="M2346.744,287.049"/>
							</region>
							<flow  xmlns="&ns_flows;"  font-family="'ArialMT'" font-size="4">
								<p><span>Os07g03940</span></p>
							</flow>
						</flowDef>
						<x:targetRef  xlink:href="#XMLID_51_" />
					</foreignObject>
					<text id="XMLID_51_" transform="matrix(1 0 0 1 2346.7437 287.0488)"><tspan x="0" y="0" font-family="'ArialMT'" font-size="4">Os07g03940</tspan></text>
				</switch>
				<path i:knockout="Off" stroke="#000000" stroke-width="3.1" d="M1136.744,289.749h75"/>
				<path i:knockout="Off" fill="#FFFFFF" stroke="#FFFFFF" stroke-width="2.9" d="M1136.894,289.749h74.7"/>
				<path i:knockout="Off" stroke="#000000" stroke-width="3.1" d="M1211.744,289.749h75"/>
				<path i:knockout="Off" fill="#FFFFFF" stroke="#FFFFFF" stroke-width="2.9" d="M1211.894,289.749h74.7"/>
				<path i:knockout="Off" stroke="#000000" stroke-width="3.1" d="M1286.744,289.749h75"/>
				<path i:knockout="Off" fill="#FFFFFF" stroke="#FFFFFF" stroke-width="2.9" d="M1286.894,289.749h74.7"/>
				<path i:knockout="Off" stroke="#000000" stroke-width="3.1" d="M1361.744,289.749h75"/>
				<path i:knockout="Off" fill="#FFFFFF" stroke="#FFFFFF" stroke-width="2.9" d="M1361.894,289.749h74.699"/>
				<path i:knockout="Off" stroke="#000000" stroke-width="3.1" d="M1436.744,289.749h75"/>
				<path i:knockout="Off" fill="#FFFFFF" stroke="#FFFFFF" stroke-width="2.9" d="M1436.894,289.749h74.699"/>
				<path i:knockout="Off" stroke="#000000" stroke-width="3.1" d="M1511.744,289.749h75"/>
				<path i:knockout="Off" fill="#FFFFFF" stroke="#FFFFFF" stroke-width="2.9" d="M1511.894,289.749h74.699"/>
				<path i:knockout="Off" stroke="#000000" stroke-width="3.1" d="M1586.744,289.749h75"/>
				<path i:knockout="Off" fill="#FFFFFF" stroke="#FFFFFF" stroke-width="2.9" d="M1586.894,289.749h74.699"/>
				<path i:knockout="Off" stroke="#000000" stroke-width="3.1" d="M1661.744,289.749h75"/>
				<path i:knockout="Off" fill="#FFFFFF" stroke="#FFFFFF" stroke-width="2.9" d="M1661.894,289.749h74.699"/>
				<path i:knockout="Off" stroke="#000000" stroke-width="3.1" d="M1736.744,289.749h75"/>
				<path i:knockout="Off" fill="#FFFFFF" stroke="#FFFFFF" stroke-width="2.9" d="M1736.894,289.749h74.699"/>
				<path i:knockout="Off" stroke="#000000" stroke-width="3.1" d="M1811.744,289.749h75"/>
				<path i:knockout="Off" fill="#FFFFFF" stroke="#FFFFFF" stroke-width="2.9" d="M1811.894,289.749h74.699"/>
				<path i:knockout="Off" stroke="#000000" stroke-width="3.1" d="M1886.744,289.749h75"/>
				<path i:knockout="Off" fill="#FFFFFF" stroke="#FFFFFF" stroke-width="2.9" d="M1886.894,289.749h74.699"/>
				<path i:knockout="Off" stroke="#000000" stroke-width="3.1" d="M1961.744,289.749h75"/>
				<path i:knockout="Off" fill="#FFFFFF" stroke="#FFFFFF" stroke-width="2.9" d="M1961.894,289.749h74.699"/>
				<path i:knockout="Off" stroke="#000000" stroke-width="3.1" d="M2036.744,289.749h75"/>
				<path i:knockout="Off" fill="#FFFFFF" stroke="#FFFFFF" stroke-width="2.9" d="M2036.894,289.749h74.699"/>
				<path i:knockout="Off" stroke="#000000" stroke-width="3.1" d="M2111.744,289.749h75"/>
				<path i:knockout="Off" fill="#FFFFFF" stroke="#FFFFFF" stroke-width="2.9" d="M2111.894,289.749h74.699"/>
				<path i:knockout="Off" stroke="#000000" stroke-width="3.1" d="M2186.744,289.749h75"/>
				<path i:knockout="Off" fill="#AAAAAA" stroke="#AAAAAA" stroke-width="2.9" d="M2186.894,289.749h74.699"/>
				<switch i:isolated="yes" i:knockout="Off" i:objectNS="&ns_flows;" i:objectType="pointText" enable-background="new    ">
					<foreignObject requiredExtensions="&ns_flows;" x="0" y="0" width="1" height="1" overflow="visible">
						<flowDef  xmlns="&ns_flows;">
							<region>
								<path d="M2346.744,290.149"/>
							</region>
							<flow  xmlns="&ns_flows;"  font-family="'ArialMT'" font-size="4">
								<p><span>Os01g22890</span></p>
							</flow>
						</flowDef>
						<x:targetRef  xlink:href="#XMLID_52_" />
					</foreignObject>
					<text id="XMLID_52_" transform="matrix(1 0 0 1 2346.7437 290.1489)"><tspan x="0" y="0" font-family="'ArialMT'" font-size="4">Os01g22890</tspan></text>
				</switch>
				<switch i:isolated="yes" i:knockout="Off" i:objectNS="&ns_flows;" i:objectType="pointText" enable-background="new    ">
					<foreignObject requiredExtensions="&ns_flows;" x="0" y="0" width="1" height="1" overflow="visible">
						<flowDef  xmlns="&ns_flows;">
							<region>
								<path d="M2346.744,293.249"/>
							</region>
							<flow  xmlns="&ns_flows;"  font-family="'ArialMT'" font-size="4">
								<p><span>Os04g31220</span></p>
							</flow>
						</flowDef>
						<x:targetRef  xlink:href="#XMLID_53_" />
					</foreignObject>
					<text id="XMLID_53_" transform="matrix(1 0 0 1 2346.7437 293.249)"><tspan x="0" y="0" font-family="'ArialMT'" font-size="4">Os04g31220</tspan></text>
				</switch>
				<switch i:isolated="yes" i:knockout="Off" i:objectNS="&ns_flows;" i:objectType="pointText" enable-background="new    ">
					<foreignObject requiredExtensions="&ns_flows;" x="0" y="0" width="1" height="1" overflow="visible">
						<flowDef  xmlns="&ns_flows;">
							<region>
								<path d="M2346.744,296.349"/>
							</region>
							<flow  xmlns="&ns_flows;"  font-family="'ArialMT'" font-size="4">
								<p><span>Os03g41000</span></p>
							</flow>
						</flowDef>
						<x:targetRef  xlink:href="#XMLID_54_" />
					</foreignObject>
					<text id="XMLID_54_" transform="matrix(1 0 0 1 2346.7437 296.3491)"><tspan x="0" y="0" font-family="'ArialMT'" font-size="4">Os03g41000</tspan></text>
				</switch>
				<switch i:isolated="yes" i:knockout="Off" i:objectNS="&ns_flows;" i:objectType="pointText" enable-background="new    ">
					<foreignObject requiredExtensions="&ns_flows;" x="0" y="0" width="1" height="1" overflow="visible">
						<flowDef  xmlns="&ns_flows;">
							<region>
								<path d="M2346.744,299.449"/>
							</region>
							<flow  xmlns="&ns_flows;"  font-family="'ArialMT'" font-size="4">
								<p><span>Os04g47600</span></p>
							</flow>
						</flowDef>
						<x:targetRef  xlink:href="#XMLID_55_" />
					</foreignObject>
					<text id="XMLID_55_" transform="matrix(1 0 0 1 2346.7437 299.4487)"><tspan x="0" y="0" font-family="'ArialMT'" font-size="4">Os04g47600</tspan></text>
				</switch>
				<switch i:isolated="yes" i:knockout="Off" i:objectNS="&ns_flows;" i:objectType="pointText" enable-background="new    ">
					<foreignObject requiredExtensions="&ns_flows;" x="0" y="0" width="1" height="1" overflow="visible">
						<flowDef  xmlns="&ns_flows;">
							<region>
								<path d="M2346.744,302.549"/>
							</region>
							<flow  xmlns="&ns_flows;"  font-family="'ArialMT'" font-size="4">
								<p><span>Os07g02510</span></p>
							</flow>
						</flowDef>
						<x:targetRef  xlink:href="#XMLID_56_" />
					</foreignObject>
					<text id="XMLID_56_" transform="matrix(1 0 0 1 2346.7437 302.5488)"><tspan x="0" y="0" font-family="'ArialMT'" font-size="4">Os07g02510</tspan></text>
				</switch>
				<switch i:isolated="yes" i:knockout="Off" i:objectNS="&ns_flows;" i:objectType="pointText" enable-background="new    ">
					<foreignObject requiredExtensions="&ns_flows;" x="0" y="0" width="1" height="1" overflow="visible">
						<flowDef  xmlns="&ns_flows;">
							<region>
								<path d="M2346.744,305.649"/>
							</region>
							<flow  xmlns="&ns_flows;"  font-family="'ArialMT'" font-size="4">
								<p><span>Os04g18080</span></p>
							</flow>
						</flowDef>
						<x:targetRef  xlink:href="#XMLID_57_" />
					</foreignObject>
					<text id="XMLID_57_" transform="matrix(1 0 0 1 2346.7437 305.6489)"><tspan x="0" y="0" font-family="'ArialMT'" font-size="4">Os04g18080</tspan></text>
				</switch>
				<switch i:isolated="yes" i:knockout="Off" i:objectNS="&ns_flows;" i:objectType="pointText" enable-background="new    ">
					<foreignObject requiredExtensions="&ns_flows;" x="0" y="0" width="1" height="1" overflow="visible">
						<flowDef  xmlns="&ns_flows;">
							<region>
								<path d="M2346.744,308.749"/>
							</region>
							<flow  xmlns="&ns_flows;"  font-family="'ArialMT'" font-size="4">
								<p><span>Os05g51170</span></p>
							</flow>
						</flowDef>
						<x:targetRef  xlink:href="#XMLID_58_" />
					</foreignObject>
					<text id="XMLID_58_" transform="matrix(1 0 0 1 2346.7437 308.749)"><tspan x="0" y="0" font-family="'ArialMT'" font-size="4">Os05g51170</tspan></text>
				</switch>
				<path i:knockout="Off" stroke="#000000" stroke-width="3.1" d="M1136.744,311.449h75"/>
				<path i:knockout="Off" fill="#FFFFFF" stroke="#FFFFFF" stroke-width="2.9" d="M1136.894,311.449h74.7"/>
				<path i:knockout="Off" stroke="#000000" stroke-width="3.1" d="M1211.744,311.449h75"/>
				<path i:knockout="Off" fill="#FFFFFF" stroke="#FFFFFF" stroke-width="2.9" d="M1211.894,311.449h74.7"/>
				<path i:knockout="Off" stroke="#000000" stroke-width="3.1" d="M1286.744,311.449h75"/>
				<path i:knockout="Off" fill="#FFFFFF" stroke="#FFFFFF" stroke-width="2.9" d="M1286.894,311.449h74.7"/>
				<path i:knockout="Off" stroke="#000000" stroke-width="3.1" d="M1361.744,311.449h75"/>
				<path i:knockout="Off" fill="#FFFFFF" stroke="#FFFFFF" stroke-width="2.9" d="M1361.894,311.449h74.699"/>
				<path i:knockout="Off" stroke="#000000" stroke-width="3.1" d="M1436.744,311.449h75"/>
				<path i:knockout="Off" fill="#FFFFFF" stroke="#FFFFFF" stroke-width="2.9" d="M1436.894,311.449h74.699"/>
				<path i:knockout="Off" stroke="#000000" stroke-width="3.1" d="M1511.744,311.449h75"/>
				<path i:knockout="Off" fill="#FFFFFF" stroke="#FFFFFF" stroke-width="2.9" d="M1511.894,311.449h74.699"/>
				<path i:knockout="Off" stroke="#000000" stroke-width="3.1" d="M1586.744,311.449h75"/>
				<path i:knockout="Off" fill="#FFFFFF" stroke="#FFFFFF" stroke-width="2.9" d="M1586.894,311.449h74.699"/>
				<path i:knockout="Off" stroke="#000000" stroke-width="3.1" d="M1661.744,311.449h75"/>
				<path i:knockout="Off" fill="#FFFFFF" stroke="#FFFFFF" stroke-width="2.9" d="M1661.894,311.449h74.699"/>
				<path i:knockout="Off" stroke="#000000" stroke-width="3.1" d="M1736.744,311.449h75"/>
				<path i:knockout="Off" fill="#FFFFFF" stroke="#FFFFFF" stroke-width="2.9" d="M1736.894,311.449h74.699"/>
				<path i:knockout="Off" stroke="#000000" stroke-width="3.1" d="M1811.744,311.449h75"/>
				<path i:knockout="Off" fill="#FFFFFF" stroke="#FFFFFF" stroke-width="2.9" d="M1811.894,311.449h74.699"/>
				<path i:knockout="Off" stroke="#000000" stroke-width="3.1" d="M1886.744,311.449h75"/>
				<path i:knockout="Off" fill="#FFFFFF" stroke="#FFFFFF" stroke-width="2.9" d="M1886.894,311.449h74.699"/>
				<path i:knockout="Off" stroke="#000000" stroke-width="3.1" d="M1961.744,311.449h75"/>
				<path i:knockout="Off" fill="#FFFFFF" stroke="#FFFFFF" stroke-width="2.9" d="M1961.894,311.449h74.699"/>
				<path i:knockout="Off" stroke="#000000" stroke-width="3.1" d="M2036.744,311.449h75"/>
				<path i:knockout="Off" fill="#FFFFFF" stroke="#FFFFFF" stroke-width="2.9" d="M2036.894,311.449h74.699"/>
				<path i:knockout="Off" stroke="#000000" stroke-width="3.1" d="M2111.744,311.449h75"/>
				<path i:knockout="Off" fill="#FFFFFF" stroke="#FFFFFF" stroke-width="2.9" d="M2111.894,311.449h74.699"/>
				<path i:knockout="Off" stroke="#000000" stroke-width="3.1" d="M2186.744,311.449h75"/>
				<path i:knockout="Off" fill="#FFFFFF" stroke="#FFFFFF" stroke-width="2.9" d="M2186.894,311.449h74.699"/>
				<switch i:isolated="yes" i:knockout="Off" i:objectNS="&ns_flows;" i:objectType="pointText" enable-background="new    ">
					<foreignObject requiredExtensions="&ns_flows;" x="0" y="0" width="1" height="1" overflow="visible">
						<flowDef  xmlns="&ns_flows;">
							<region>
								<path d="M2346.744,311.849"/>
							</region>
							<flow  xmlns="&ns_flows;"  font-family="'ArialMT'" font-size="4">
								<p><span>Os06g41080</span></p>
							</flow>
						</flowDef>
						<x:targetRef  xlink:href="#XMLID_59_" />
					</foreignObject>
					<text id="XMLID_59_" transform="matrix(1 0 0 1 2346.7437 311.8491)"><tspan x="0" y="0" font-family="'ArialMT'" font-size="4">Os06g41080</tspan></text>
				</switch>
				<switch i:isolated="yes" i:knockout="Off" i:objectNS="&ns_flows;" i:objectType="pointText" enable-background="new    ">
					<foreignObject requiredExtensions="&ns_flows;" x="0" y="0" width="1" height="1" overflow="visible">
						<flowDef  xmlns="&ns_flows;">
							<region>
								<path d="M2346.744,314.949"/>
							</region>
							<flow  xmlns="&ns_flows;"  font-family="'ArialMT'" font-size="4">
								<p><span>Os10g29970</span></p>
							</flow>
						</flowDef>
						<x:targetRef  xlink:href="#XMLID_60_" />
					</foreignObject>
					<text id="XMLID_60_" transform="matrix(1 0 0 1 2346.7437 314.9487)"><tspan x="0" y="0" font-family="'ArialMT'" font-size="4">Os10g29970</tspan></text>
				</switch>
				<path i:knockout="Off" stroke="#000000" stroke-width="3.1" d="M1136.744,317.649h75"/>
				<path i:knockout="Off" fill="#BABABA" stroke="#BABABA" stroke-width="2.9" d="M1136.894,317.649h74.7"/>
				<path i:knockout="Off" stroke="#000000" stroke-width="3.1" d="M1211.744,317.649h75"/>
				<path i:knockout="Off" fill="#A3A3A3" stroke="#A3A3A3" stroke-width="2.9" d="M1211.894,317.649h74.7"/>
				<path i:knockout="Off" stroke="#000000" stroke-width="3.1" d="M1286.744,317.649h75"/>
				<path i:knockout="Off" fill="#AAAAAA" stroke="#AAAAAA" stroke-width="2.9" d="M1286.894,317.649h74.7"/>
				<path i:knockout="Off" stroke="#000000" stroke-width="3.1" d="M1361.744,317.649h75"/>
				<path i:knockout="Off" fill="#949494" stroke="#949494" stroke-width="2.9" d="M1361.894,317.649h74.699"/>
				<path i:knockout="Off" stroke="#000000" stroke-width="3.1" d="M1436.744,317.649h75"/>
				<path i:knockout="Off" fill="#A3A3A3" stroke="#A3A3A3" stroke-width="2.9" d="M1436.894,317.649h74.699"/>
				<path i:knockout="Off" stroke="#000000" stroke-width="3.1" d="M1511.744,317.649h75"/>
				<path i:knockout="Off" fill="#A3A3A3" stroke="#A3A3A3" stroke-width="2.9" d="M1511.894,317.649h74.699"/>
				<path i:knockout="Off" stroke="#000000" stroke-width="3.1" d="M1586.744,317.649h75"/>
				<path i:knockout="Off" fill="#AAAAAA" stroke="#AAAAAA" stroke-width="2.9" d="M1586.894,317.649h74.699"/>
				<path i:knockout="Off" stroke="#000000" stroke-width="3.1" d="M1661.744,317.649h75"/>
				<path i:knockout="Off" fill="#A3A3A3" stroke="#A3A3A3" stroke-width="2.9" d="M1661.894,317.649h74.699"/>
				<path i:knockout="Off" stroke="#000000" stroke-width="3.1" d="M1736.744,317.649h75"/>
				<path i:knockout="Off" fill="#A3A3A3" stroke="#A3A3A3" stroke-width="2.9" d="M1736.894,317.649h74.699"/>
				<path i:knockout="Off" stroke="#000000" stroke-width="3.1" d="M1811.744,317.649h75"/>
				<path i:knockout="Off" fill="#AAAAAA" stroke="#AAAAAA" stroke-width="2.9" d="M1811.894,317.649h74.699"/>
				<path i:knockout="Off" stroke="#000000" stroke-width="3.1" d="M1886.744,317.649h75"/>
				<path i:knockout="Off" fill="#AAAAAA" stroke="#AAAAAA" stroke-width="2.9" d="M1886.894,317.649h74.699"/>
				<path i:knockout="Off" stroke="#000000" stroke-width="3.1" d="M1961.744,317.649h75"/>
				<path i:knockout="Off" fill="#949494" stroke="#949494" stroke-width="2.9" d="M1961.894,317.649h74.699"/>
				<path i:knockout="Off" stroke="#000000" stroke-width="3.1" d="M2036.744,317.649h75"/>
				<path i:knockout="Off" fill="#949494" stroke="#949494" stroke-width="2.9" d="M2036.894,317.649h74.699"/>
				<path i:knockout="Off" stroke="#000000" stroke-width="3.1" d="M2111.744,317.649h75"/>
				<path i:knockout="Off" fill="#BABABA" stroke="#BABABA" stroke-width="2.9" d="M2111.894,317.649h74.699"/>
				<path i:knockout="Off" stroke="#000000" stroke-width="3.1" d="M2186.744,317.649h75"/>
				<path i:knockout="Off" fill="#A3A3A3" stroke="#A3A3A3" stroke-width="2.9" d="M2186.894,317.649h74.699"/>
				<switch i:isolated="yes" i:knockout="Off" i:objectNS="&ns_flows;" i:objectType="pointText" enable-background="new    ">
					<foreignObject requiredExtensions="&ns_flows;" x="0" y="0" width="1" height="1" overflow="visible">
						<flowDef  xmlns="&ns_flows;">
							<region>
								<path d="M2346.744,318.049"/>
							</region>
							<flow  xmlns="&ns_flows;"  font-family="'ArialMT'" font-size="4">
								<p><span>Os01g33100</span></p>
							</flow>
						</flowDef>
						<x:targetRef  xlink:href="#XMLID_61_" />
					</foreignObject>
					<text id="XMLID_61_" transform="matrix(1 0 0 1 2346.7437 318.0488)"><tspan x="0" y="0" font-family="'ArialMT'" font-size="4">Os01g33100</tspan></text>
				</switch>
				<path i:knockout="Off" stroke="#000000" stroke-width="3.1" d="M1136.744,320.749h75"/>
				<path i:knockout="Off" fill="#A3A3A3" stroke="#A3A3A3" stroke-width="2.9" d="M1136.894,320.749h74.7"/>
				<path i:knockout="Off" stroke="#000000" stroke-width="3.1" d="M1211.744,320.749h75"/>
				<path i:knockout="Off" fill="#A3A3A3" stroke="#A3A3A3" stroke-width="2.9" d="M1211.894,320.749h74.7"/>
				<path i:knockout="Off" stroke="#000000" stroke-width="3.1" d="M1286.744,320.749h75"/>
				<path i:knockout="Off" fill="#949494" stroke="#949494" stroke-width="2.9" d="M1286.894,320.749h74.7"/>
				<path i:knockout="Off" stroke="#000000" stroke-width="3.1" d="M1361.744,320.749h75"/>
				<path i:knockout="Off" fill="#828282" stroke="#828282" stroke-width="2.9" d="M1361.894,320.749h74.699"/>
				<path i:knockout="Off" stroke="#000000" stroke-width="3.1" d="M1436.744,320.749h75"/>
				<path i:knockout="Off" fill="#A3A3A3" stroke="#A3A3A3" stroke-width="2.9" d="M1436.894,320.749h74.699"/>
				<path i:knockout="Off" stroke="#000000" stroke-width="3.1" d="M1511.744,320.749h75"/>
				<path i:knockout="Off" fill="#A3A3A3" stroke="#A3A3A3" stroke-width="2.9" d="M1511.894,320.749h74.699"/>
				<path i:knockout="Off" stroke="#000000" stroke-width="3.1" d="M1586.744,320.749h75"/>
				<path i:knockout="Off" fill="#949494" stroke="#949494" stroke-width="2.9" d="M1586.894,320.749h74.699"/>
				<path i:knockout="Off" stroke="#000000" stroke-width="3.1" d="M1661.744,320.749h75"/>
				<path i:knockout="Off" fill="#A3A3A3" stroke="#A3A3A3" stroke-width="2.9" d="M1661.894,320.749h74.699"/>
				<path i:knockout="Off" stroke="#000000" stroke-width="3.1" d="M1736.744,320.749h75"/>
				<path i:knockout="Off" fill="#A3A3A3" stroke="#A3A3A3" stroke-width="2.9" d="M1736.894,320.749h74.699"/>
				<path i:knockout="Off" stroke="#000000" stroke-width="3.1" d="M1811.744,320.749h75"/>
				<path i:knockout="Off" fill="#949494" stroke="#949494" stroke-width="2.9" d="M1811.894,320.749h74.699"/>
				<path i:knockout="Off" stroke="#000000" stroke-width="3.1" d="M1886.744,320.749h75"/>
				<path i:knockout="Off" fill="#A3A3A3" stroke="#A3A3A3" stroke-width="2.9" d="M1886.894,320.749h74.699"/>
				<path i:knockout="Off" stroke="#000000" stroke-width="3.1" d="M1961.744,320.749h75"/>
				<path i:knockout="Off" fill="#6B6B6B" stroke="#6B6B6B" stroke-width="2.9" d="M1961.894,320.749h74.699"/>
				<path i:knockout="Off" stroke="#000000" stroke-width="3.1" d="M2036.744,320.749h75"/>
				<path i:knockout="Off" fill="#949494" stroke="#949494" stroke-width="2.9" d="M2036.894,320.749h74.699"/>
				<path i:knockout="Off" stroke="#000000" stroke-width="3.1" d="M2111.744,320.749h75"/>
				<path i:knockout="Off" fill="#828282" stroke="#828282" stroke-width="2.9" d="M2111.894,320.749h74.699"/>
				<path i:knockout="Off" stroke="#000000" stroke-width="3.1" d="M2186.744,320.749h75"/>
				<path i:knockout="Off" fill="#A3A3A3" stroke="#A3A3A3" stroke-width="2.9" d="M2186.894,320.749h74.699"/>
				<switch i:isolated="yes" i:knockout="Off" i:objectNS="&ns_flows;" i:objectType="pointText" enable-background="new    ">
					<foreignObject requiredExtensions="&ns_flows;" x="0" y="0" width="1" height="1" overflow="visible">
						<flowDef  xmlns="&ns_flows;">
							<region>
								<path d="M2346.744,321.149"/>
							</region>
							<flow  xmlns="&ns_flows;"  font-family="'ArialMT'" font-size="4">
								<p><span>Os01g48670</span></p>
							</flow>
						</flowDef>
						<x:targetRef  xlink:href="#XMLID_62_" />
					</foreignObject>
					<text id="XMLID_62_" transform="matrix(1 0 0 1 2346.7437 321.1489)"><tspan x="0" y="0" font-family="'ArialMT'" font-size="4">Os01g48670</tspan></text>
				</switch>
				<switch i:isolated="yes" i:knockout="Off" i:objectNS="&ns_flows;" i:objectType="pointText" enable-background="new    ">
					<foreignObject requiredExtensions="&ns_flows;" x="0" y="0" width="1" height="1" overflow="visible">
						<flowDef  xmlns="&ns_flows;">
							<region>
								<path d="M2346.744,324.249"/>
							</region>
							<flow  xmlns="&ns_flows;"  font-family="'ArialMT'" font-size="4">
								<p><span>Os12g12180</span></p>
							</flow>
						</flowDef>
						<x:targetRef  xlink:href="#XMLID_63_" />
					</foreignObject>
					<text id="XMLID_63_" transform="matrix(1 0 0 1 2346.7437 324.249)"><tspan x="0" y="0" font-family="'ArialMT'" font-size="4">Os12g12180</tspan></text>
				</switch>
				<switch i:isolated="yes" i:knockout="Off" i:objectNS="&ns_flows;" i:objectType="pointText" enable-background="new    ">
					<foreignObject requiredExtensions="&ns_flows;" x="0" y="0" width="1" height="1" overflow="visible">
						<flowDef  xmlns="&ns_flows;">
							<region>
								<path d="M2346.744,327.349"/>
							</region>
							<flow  xmlns="&ns_flows;"  font-family="'ArialMT'" font-size="4">
								<p><span>Os12g27730</span></p>
							</flow>
						</flowDef>
						<x:targetRef  xlink:href="#XMLID_64_" />
					</foreignObject>
					<text id="XMLID_64_" transform="matrix(1 0 0 1 2346.7437 327.3491)"><tspan x="0" y="0" font-family="'ArialMT'" font-size="4">Os12g27730</tspan></text>
				</switch>
				<switch i:isolated="yes" i:knockout="Off" i:objectNS="&ns_flows;" i:objectType="pointText" enable-background="new    ">
					<foreignObject requiredExtensions="&ns_flows;" x="0" y="0" width="1" height="1" overflow="visible">
						<flowDef  xmlns="&ns_flows;">
							<region>
								<path d="M2346.744,330.449"/>
							</region>
							<flow  xmlns="&ns_flows;"  font-family="'ArialMT'" font-size="4">
								<p><span>Os04g49640</span></p>
							</flow>
						</flowDef>
						<x:targetRef  xlink:href="#XMLID_65_" />
					</foreignObject>
					<text id="XMLID_65_" transform="matrix(1 0 0 1 2346.7437 330.4487)"><tspan x="0" y="0" font-family="'ArialMT'" font-size="4">Os04g49640</tspan></text>
				</switch>
				<path i:knockout="Off" stroke="#000000" stroke-width="3.1" d="M1136.744,333.149h75"/>
				<path i:knockout="Off" fill="#FFFFFF" stroke="#FFFFFF" stroke-width="2.9" d="M1136.894,333.149h74.7"/>
				<path i:knockout="Off" stroke="#000000" stroke-width="3.1" d="M1211.744,333.149h75"/>
				<path i:knockout="Off" fill="#FFFFFF" stroke="#FFFFFF" stroke-width="2.9" d="M1211.894,333.149h74.7"/>
				<path i:knockout="Off" stroke="#000000" stroke-width="3.1" d="M1286.744,333.149h75"/>
				<path i:knockout="Off" fill="#FFFFFF" stroke="#FFFFFF" stroke-width="2.9" d="M1286.894,333.149h74.7"/>
				<path i:knockout="Off" stroke="#000000" stroke-width="3.1" d="M1361.744,333.149h75"/>
				<path i:knockout="Off" fill="#FFFFFF" stroke="#FFFFFF" stroke-width="2.9" d="M1361.894,333.149h74.699"/>
				<path i:knockout="Off" stroke="#000000" stroke-width="3.1" d="M1436.744,333.149h75"/>
				<path i:knockout="Off" fill="#FFFFFF" stroke="#FFFFFF" stroke-width="2.9" d="M1436.894,333.149h74.699"/>
				<path i:knockout="Off" stroke="#000000" stroke-width="3.1" d="M1511.744,333.149h75"/>
				<path i:knockout="Off" fill="#FFFFFF" stroke="#FFFFFF" stroke-width="2.9" d="M1511.894,333.149h74.699"/>
				<path i:knockout="Off" stroke="#000000" stroke-width="3.1" d="M1586.744,333.149h75"/>
				<path i:knockout="Off" fill="#FFFFFF" stroke="#FFFFFF" stroke-width="2.9" d="M1586.894,333.149h74.699"/>
				<path i:knockout="Off" stroke="#000000" stroke-width="3.1" d="M1661.744,333.149h75"/>
				<path i:knockout="Off" fill="#FFFFFF" stroke="#FFFFFF" stroke-width="2.9" d="M1661.894,333.149h74.699"/>
				<path i:knockout="Off" stroke="#000000" stroke-width="3.1" d="M1736.744,333.149h75"/>
				<path i:knockout="Off" fill="#FFFFFF" stroke="#FFFFFF" stroke-width="2.9" d="M1736.894,333.149h74.699"/>
				<path i:knockout="Off" stroke="#000000" stroke-width="3.1" d="M1811.744,333.149h75"/>
				<path i:knockout="Off" fill="#FFFFFF" stroke="#FFFFFF" stroke-width="2.9" d="M1811.894,333.149h74.699"/>
				<path i:knockout="Off" stroke="#000000" stroke-width="3.1" d="M1886.744,333.149h75"/>
				<path i:knockout="Off" fill="#FFFFFF" stroke="#FFFFFF" stroke-width="2.9" d="M1886.894,333.149h74.699"/>
				<path i:knockout="Off" stroke="#000000" stroke-width="3.1" d="M1961.744,333.149h75"/>
				<path i:knockout="Off" fill="#FFFFFF" stroke="#FFFFFF" stroke-width="2.9" d="M1961.894,333.149h74.699"/>
				<path i:knockout="Off" stroke="#000000" stroke-width="3.1" d="M2036.744,333.149h75"/>
				<path i:knockout="Off" fill="#FFFFFF" stroke="#FFFFFF" stroke-width="2.9" d="M2036.894,333.149h74.699"/>
				<path i:knockout="Off" stroke="#000000" stroke-width="3.1" d="M2111.744,333.149h75"/>
				<path i:knockout="Off" fill="#FFFFFF" stroke="#FFFFFF" stroke-width="2.9" d="M2111.894,333.149h74.699"/>
				<path i:knockout="Off" stroke="#000000" stroke-width="3.1" d="M2186.744,333.149h75"/>
				<path i:knockout="Off" fill="#FFFFFF" stroke="#FFFFFF" stroke-width="2.9" d="M2186.894,333.149h74.699"/>
				<switch i:isolated="yes" i:knockout="Off" i:objectNS="&ns_flows;" i:objectType="pointText" enable-background="new    ">
					<foreignObject requiredExtensions="&ns_flows;" x="0" y="0" width="1" height="1" overflow="visible">
						<flowDef  xmlns="&ns_flows;">
							<region>
								<path d="M2346.744,333.549"/>
							</region>
							<flow  xmlns="&ns_flows;"  font-family="'ArialMT'" font-size="4">
								<p><span>Os05g19540</span></p>
							</flow>
						</flowDef>
						<x:targetRef  xlink:href="#XMLID_66_" />
					</foreignObject>
					<text id="XMLID_66_" transform="matrix(1 0 0 1 2346.7437 333.5488)"><tspan x="0" y="0" font-family="'ArialMT'" font-size="4">Os05g19540</tspan></text>
				</switch>
				<switch i:isolated="yes" i:knockout="Off" i:objectNS="&ns_flows;" i:objectType="pointText" enable-background="new    ">
					<foreignObject requiredExtensions="&ns_flows;" x="0" y="0" width="1" height="1" overflow="visible">
						<flowDef  xmlns="&ns_flows;">
							<region>
								<path d="M2346.744,336.649"/>
							</region>
							<flow  xmlns="&ns_flows;"  font-family="'ArialMT'" font-size="4">
								<p><span>Os07g03670</span></p>
							</flow>
						</flowDef>
						<x:targetRef  xlink:href="#XMLID_67_" />
					</foreignObject>
					<text id="XMLID_67_" transform="matrix(1 0 0 1 2346.7437 336.6489)"><tspan x="0" y="0" font-family="'ArialMT'" font-size="4">Os07g03670</tspan></text>
				</switch>
				<switch i:isolated="yes" i:knockout="Off" i:objectNS="&ns_flows;" i:objectType="pointText" enable-background="new    ">
					<foreignObject requiredExtensions="&ns_flows;" x="0" y="0" width="1" height="1" overflow="visible">
						<flowDef  xmlns="&ns_flows;">
							<region>
								<path d="M2346.744,339.749"/>
							</region>
							<flow  xmlns="&ns_flows;"  font-family="'ArialMT'" font-size="4">
								<p><span>Os07g08560</span></p>
							</flow>
						</flowDef>
						<x:targetRef  xlink:href="#XMLID_68_" />
					</foreignObject>
					<text id="XMLID_68_" transform="matrix(1 0 0 1 2346.7437 339.749)"><tspan x="0" y="0" font-family="'ArialMT'" font-size="4">Os07g08560</tspan></text>
				</switch>
				<path i:knockout="Off" stroke="#000000" stroke-width="3.1" d="M1136.744,342.449h75"/>
				<path i:knockout="Off" fill="#FFFFFF" stroke="#FFFFFF" stroke-width="2.9" d="M1136.894,342.449h74.7"/>
				<path i:knockout="Off" stroke="#000000" stroke-width="3.1" d="M1211.744,342.449h75"/>
				<path i:knockout="Off" fill="#FFFFFF" stroke="#FFFFFF" stroke-width="2.9" d="M1211.894,342.449h74.7"/>
				<path i:knockout="Off" stroke="#000000" stroke-width="3.1" d="M1286.744,342.449h75"/>
				<path i:knockout="Off" fill="#FFFFFF" stroke="#FFFFFF" stroke-width="2.9" d="M1286.894,342.449h74.7"/>
				<path i:knockout="Off" stroke="#000000" stroke-width="3.1" d="M1361.744,342.449h75"/>
				<path i:knockout="Off" fill="#FFFFFF" stroke="#FFFFFF" stroke-width="2.9" d="M1361.894,342.449h74.699"/>
				<path i:knockout="Off" stroke="#000000" stroke-width="3.1" d="M1436.744,342.449h75"/>
				<path i:knockout="Off" fill="#A3A3A3" stroke="#A3A3A3" stroke-width="2.9" d="M1436.894,342.449h74.699"/>
				<path i:knockout="Off" stroke="#000000" stroke-width="3.1" d="M1511.744,342.449h75"/>
				<path i:knockout="Off" fill="#FFFFFF" stroke="#FFFFFF" stroke-width="2.9" d="M1511.894,342.449h74.699"/>
				<path i:knockout="Off" stroke="#000000" stroke-width="3.1" d="M1586.744,342.449h75"/>
				<path i:knockout="Off" fill="#FFFFFF" stroke="#FFFFFF" stroke-width="2.9" d="M1586.894,342.449h74.699"/>
				<path i:knockout="Off" stroke="#000000" stroke-width="3.1" d="M1661.744,342.449h75"/>
				<path i:knockout="Off" fill="#FFFFFF" stroke="#FFFFFF" stroke-width="2.9" d="M1661.894,342.449h74.699"/>
				<path i:knockout="Off" stroke="#000000" stroke-width="3.1" d="M1736.744,342.449h75"/>
				<path i:knockout="Off" fill="#FFFFFF" stroke="#FFFFFF" stroke-width="2.9" d="M1736.894,342.449h74.699"/>
				<path i:knockout="Off" stroke="#000000" stroke-width="3.1" d="M1811.744,342.449h75"/>
				<path i:knockout="Off" fill="#FFFFFF" stroke="#FFFFFF" stroke-width="2.9" d="M1811.894,342.449h74.699"/>
				<path i:knockout="Off" stroke="#000000" stroke-width="3.1" d="M1886.744,342.449h75"/>
				<path i:knockout="Off" fill="#FFFFFF" stroke="#FFFFFF" stroke-width="2.9" d="M1886.894,342.449h74.699"/>
				<path i:knockout="Off" stroke="#000000" stroke-width="3.1" d="M1961.744,342.449h75"/>
				<path i:knockout="Off" fill="#FFFFFF" stroke="#FFFFFF" stroke-width="2.9" d="M1961.894,342.449h74.699"/>
				<path i:knockout="Off" stroke="#000000" stroke-width="3.1" d="M2036.744,342.449h75"/>
				<path i:knockout="Off" fill="#FFFFFF" stroke="#FFFFFF" stroke-width="2.9" d="M2036.894,342.449h74.699"/>
				<path i:knockout="Off" stroke="#000000" stroke-width="3.1" d="M2111.744,342.449h75"/>
				<path i:knockout="Off" fill="#FFFFFF" stroke="#FFFFFF" stroke-width="2.9" d="M2111.894,342.449h74.699"/>
				<path i:knockout="Off" stroke="#000000" stroke-width="3.1" d="M2186.744,342.449h75"/>
				<path i:knockout="Off" fill="#FFFFFF" stroke="#FFFFFF" stroke-width="2.9" d="M2186.894,342.449h74.699"/>
				<switch i:isolated="yes" i:knockout="Off" i:objectNS="&ns_flows;" i:objectType="pointText" enable-background="new    ">
					<foreignObject requiredExtensions="&ns_flows;" x="0" y="0" width="1" height="1" overflow="visible">
						<flowDef  xmlns="&ns_flows;">
							<region>
								<path d="M2346.744,342.849"/>
							</region>
							<flow  xmlns="&ns_flows;"  font-family="'ArialMT'" font-size="4">
								<p><span>Os01g27420</span></p>
							</flow>
						</flowDef>
						<x:targetRef  xlink:href="#XMLID_69_" />
					</foreignObject>
					<text id="XMLID_69_" transform="matrix(1 0 0 1 2346.7437 342.8491)"><tspan x="0" y="0" font-family="'ArialMT'" font-size="4">Os01g27420</tspan></text>
				</switch>
				<switch i:isolated="yes" i:knockout="Off" i:objectNS="&ns_flows;" i:objectType="pointText" enable-background="new    ">
					<foreignObject requiredExtensions="&ns_flows;" x="0" y="0" width="1" height="1" overflow="visible">
						<flowDef  xmlns="&ns_flows;">
							<region>
								<path d="M2346.744,345.949"/>
							</region>
							<flow  xmlns="&ns_flows;"  font-family="'ArialMT'" font-size="4">
								<p><span>Os01g16820</span></p>
							</flow>
						</flowDef>
						<x:targetRef  xlink:href="#XMLID_70_" />
					</foreignObject>
					<text id="XMLID_70_" transform="matrix(1 0 0 1 2346.7437 345.9487)"><tspan x="0" y="0" font-family="'ArialMT'" font-size="4">Os01g16820</tspan></text>
				</switch>
				<switch i:isolated="yes" i:knockout="Off" i:objectNS="&ns_flows;" i:objectType="pointText" enable-background="new    ">
					<foreignObject requiredExtensions="&ns_flows;" x="0" y="0" width="1" height="1" overflow="visible">
						<flowDef  xmlns="&ns_flows;">
							<region>
								<path d="M2346.744,349.049"/>
							</region>
							<flow  xmlns="&ns_flows;"  font-family="'ArialMT'" font-size="4">
								<p><span>Os06g38820</span></p>
							</flow>
						</flowDef>
						<x:targetRef  xlink:href="#XMLID_71_" />
					</foreignObject>
					<text id="XMLID_71_" transform="matrix(1 0 0 1 2346.7437 349.0488)"><tspan x="0" y="0" font-family="'ArialMT'" font-size="4">Os06g38820</tspan></text>
				</switch>
				<switch i:isolated="yes" i:knockout="Off" i:objectNS="&ns_flows;" i:objectType="pointText" enable-background="new    ">
					<foreignObject requiredExtensions="&ns_flows;" x="0" y="0" width="1" height="1" overflow="visible">
						<flowDef  xmlns="&ns_flows;">
							<region>
								<path d="M2346.744,352.149"/>
							</region>
							<flow  xmlns="&ns_flows;"  font-family="'ArialMT'" font-size="4">
								<p><span>Os05g49550</span></p>
							</flow>
						</flowDef>
						<x:targetRef  xlink:href="#XMLID_72_" />
					</foreignObject>
					<text id="XMLID_72_" transform="matrix(1 0 0 1 2346.7437 352.1489)"><tspan x="0" y="0" font-family="'ArialMT'" font-size="4">Os05g49550</tspan></text>
				</switch>
				<switch i:isolated="yes" i:knockout="Off" i:objectNS="&ns_flows;" i:objectType="pointText" enable-background="new    ">
					<foreignObject requiredExtensions="&ns_flows;" x="0" y="0" width="1" height="1" overflow="visible">
						<flowDef  xmlns="&ns_flows;">
							<region>
								<path d="M2346.744,355.249"/>
							</region>
							<flow  xmlns="&ns_flows;"  font-family="'ArialMT'" font-size="4">
								<p><span>Os05g32290</span></p>
							</flow>
						</flowDef>
						<x:targetRef  xlink:href="#XMLID_73_" />
					</foreignObject>
					<text id="XMLID_73_" transform="matrix(1 0 0 1 2346.7437 355.249)"><tspan x="0" y="0" font-family="'ArialMT'" font-size="4">Os05g32290</tspan></text>
				</switch>
				<switch i:isolated="yes" i:knockout="Off" i:objectNS="&ns_flows;" i:objectType="pointText" enable-background="new    ">
					<foreignObject requiredExtensions="&ns_flows;" x="0" y="0" width="1" height="1" overflow="visible">
						<flowDef  xmlns="&ns_flows;">
							<region>
								<path d="M2346.744,358.349"/>
							</region>
							<flow  xmlns="&ns_flows;"  font-family="'ArialMT'" font-size="4">
								<p><span>Os12g10130</span></p>
							</flow>
						</flowDef>
						<x:targetRef  xlink:href="#XMLID_74_" />
					</foreignObject>
					<text id="XMLID_74_" transform="matrix(1 0 0 1 2346.7437 358.3491)"><tspan x="0" y="0" font-family="'ArialMT'" font-size="4">Os12g10130</tspan></text>
				</switch>
				<switch i:isolated="yes" i:knockout="Off" i:objectNS="&ns_flows;" i:objectType="pointText" enable-background="new    ">
					<foreignObject requiredExtensions="&ns_flows;" x="0" y="0" width="1" height="1" overflow="visible">
						<flowDef  xmlns="&ns_flows;">
							<region>
								<path d="M2346.744,361.449"/>
							</region>
							<flow  xmlns="&ns_flows;"  font-family="'ArialMT'" font-size="4">
								<p><span>Os11g31840</span></p>
							</flow>
						</flowDef>
						<x:targetRef  xlink:href="#XMLID_75_" />
					</foreignObject>
					<text id="XMLID_75_" transform="matrix(1 0 0 1 2346.7437 361.4487)"><tspan x="0" y="0" font-family="'ArialMT'" font-size="4">Os11g31840</tspan></text>
				</switch>
				<switch i:isolated="yes" i:knockout="Off" i:objectNS="&ns_flows;" i:objectType="pointText" enable-background="new    ">
					<foreignObject requiredExtensions="&ns_flows;" x="0" y="0" width="1" height="1" overflow="visible">
						<flowDef  xmlns="&ns_flows;">
							<region>
								<path d="M2346.744,364.549"/>
							</region>
							<flow  xmlns="&ns_flows;"  font-family="'ArialMT'" font-size="4">
								<p><span>Os05g15250</span></p>
							</flow>
						</flowDef>
						<x:targetRef  xlink:href="#XMLID_76_" />
					</foreignObject>
					<text id="XMLID_76_" transform="matrix(1 0 0 1 2346.7437 364.5488)"><tspan x="0" y="0" font-family="'ArialMT'" font-size="4">Os05g15250</tspan></text>
				</switch>
				<switch i:isolated="yes" i:knockout="Off" i:objectNS="&ns_flows;" i:objectType="pointText" enable-background="new    ">
					<foreignObject requiredExtensions="&ns_flows;" x="0" y="0" width="1" height="1" overflow="visible">
						<flowDef  xmlns="&ns_flows;">
							<region>
								<path d="M2346.744,367.649"/>
							</region>
							<flow  xmlns="&ns_flows;"  font-family="'ArialMT'" font-size="4">
								<p><span>Os08g36290</span></p>
							</flow>
						</flowDef>
						<x:targetRef  xlink:href="#XMLID_77_" />
					</foreignObject>
					<text id="XMLID_77_" transform="matrix(1 0 0 1 2346.7437 367.6489)"><tspan x="0" y="0" font-family="'ArialMT'" font-size="4">Os08g36290</tspan></text>
				</switch>
				<path i:knockout="Off" stroke="#000000" stroke-width="3.1" d="M1136.744,370.349h75"/>
				<path i:knockout="Off" fill="#FFFFFF" stroke="#FFFFFF" stroke-width="2.9" d="M1136.894,370.349h74.7"/>
				<path i:knockout="Off" stroke="#000000" stroke-width="3.1" d="M1211.744,370.349h75"/>
				<path i:knockout="Off" fill="#FFFFFF" stroke="#FFFFFF" stroke-width="2.9" d="M1211.894,370.349h74.7"/>
				<path i:knockout="Off" stroke="#000000" stroke-width="3.1" d="M1286.744,370.349h75"/>
				<path i:knockout="Off" fill="#AAAAAA" stroke="#AAAAAA" stroke-width="2.9" d="M1286.894,370.349h74.7"/>
				<path i:knockout="Off" stroke="#000000" stroke-width="3.1" d="M1361.744,370.349h75"/>
				<path i:knockout="Off" fill="#BABABA" stroke="#BABABA" stroke-width="2.9" d="M1361.894,370.349h74.699"/>
				<path i:knockout="Off" stroke="#000000" stroke-width="3.1" d="M1436.744,370.349h75"/>
				<path i:knockout="Off" fill="#BABABA" stroke="#BABABA" stroke-width="2.9" d="M1436.894,370.349h74.699"/>
				<path i:knockout="Off" stroke="#000000" stroke-width="3.1" d="M1511.744,370.349h75"/>
				<path i:knockout="Off" fill="#FFFFFF" stroke="#FFFFFF" stroke-width="2.9" d="M1511.894,370.349h74.699"/>
				<path i:knockout="Off" stroke="#000000" stroke-width="3.1" d="M1586.744,370.349h75"/>
				<path i:knockout="Off" fill="#FFFFFF" stroke="#FFFFFF" stroke-width="2.9" d="M1586.894,370.349h74.699"/>
				<path i:knockout="Off" stroke="#000000" stroke-width="3.1" d="M1661.744,370.349h75"/>
				<path i:knockout="Off" fill="#FFFFFF" stroke="#FFFFFF" stroke-width="2.9" d="M1661.894,370.349h74.699"/>
				<path i:knockout="Off" stroke="#000000" stroke-width="3.1" d="M1736.744,370.349h75"/>
				<path i:knockout="Off" fill="#FFFFFF" stroke="#FFFFFF" stroke-width="2.9" d="M1736.894,370.349h74.699"/>
				<path i:knockout="Off" stroke="#000000" stroke-width="3.1" d="M1811.744,370.349h75"/>
				<path i:knockout="Off" fill="#FFFFFF" stroke="#FFFFFF" stroke-width="2.9" d="M1811.894,370.349h74.699"/>
				<path i:knockout="Off" stroke="#000000" stroke-width="3.1" d="M1886.744,370.349h75"/>
				<path i:knockout="Off" fill="#FFFFFF" stroke="#FFFFFF" stroke-width="2.9" d="M1886.894,370.349h74.699"/>
				<path i:knockout="Off" stroke="#000000" stroke-width="3.1" d="M1961.744,370.349h75"/>
				<path i:knockout="Off" fill="#FFFFFF" stroke="#FFFFFF" stroke-width="2.9" d="M1961.894,370.349h74.699"/>
				<path i:knockout="Off" stroke="#000000" stroke-width="3.1" d="M2036.744,370.349h75"/>
				<path i:knockout="Off" fill="#FFFFFF" stroke="#FFFFFF" stroke-width="2.9" d="M2036.894,370.349h74.699"/>
				<path i:knockout="Off" stroke="#000000" stroke-width="3.1" d="M2111.744,370.349h75"/>
				<path i:knockout="Off" fill="#FFFFFF" stroke="#FFFFFF" stroke-width="2.9" d="M2111.894,370.349h74.699"/>
				<path i:knockout="Off" stroke="#000000" stroke-width="3.1" d="M2186.744,370.349h75"/>
				<path i:knockout="Off" fill="#FFFFFF" stroke="#FFFFFF" stroke-width="2.9" d="M2186.894,370.349h74.699"/>
				<switch i:isolated="yes" i:knockout="Off" i:objectNS="&ns_flows;" i:objectType="pointText" enable-background="new    ">
					<foreignObject requiredExtensions="&ns_flows;" x="0" y="0" width="1" height="1" overflow="visible">
						<flowDef  xmlns="&ns_flows;">
							<region>
								<path d="M2346.744,370.749"/>
							</region>
							<flow  xmlns="&ns_flows;"  font-family="'ArialMT'" font-size="4">
								<p><span>Os06g35550</span></p>
							</flow>
						</flowDef>
						<x:targetRef  xlink:href="#XMLID_78_" />
					</foreignObject>
					<text id="XMLID_78_" transform="matrix(1 0 0 1 2346.7437 370.749)"><tspan x="0" y="0" font-family="'ArialMT'" font-size="4">Os06g35550</tspan></text>
				</switch>
				<switch i:isolated="yes" i:knockout="Off" i:objectNS="&ns_flows;" i:objectType="pointText" enable-background="new    ">
					<foreignObject requiredExtensions="&ns_flows;" x="0" y="0" width="1" height="1" overflow="visible">
						<flowDef  xmlns="&ns_flows;">
							<region>
								<path d="M2266.744,373.749"/>
							</region>
							<flow  xmlns="&ns_flows;"  font-family="'ArialMT'" font-size="10">
								<p><span>houba</span></p>
							</flow>
						</flowDef>
						<x:targetRef  xlink:href="#XMLID_79_" />
					</foreignObject>
					<text id="XMLID_79_" transform="matrix(1 0 0 1 2266.7437 373.749)"><tspan x="0" y="0" font-family="'ArialMT'" font-size="10">houba</tspan></text>
				</switch>
				<switch i:isolated="yes" i:knockout="Off" i:objectNS="&ns_flows;" i:objectType="pointText" enable-background="new    ">
					<foreignObject requiredExtensions="&ns_flows;" x="0" y="0" width="1" height="1" overflow="visible">
						<flowDef  xmlns="&ns_flows;">
							<region>
								<path d="M2346.744,373.849"/>
							</region>
							<flow  xmlns="&ns_flows;"  font-family="'ArialMT'" font-size="4">
								<p><span>Os04g17020</span></p>
							</flow>
						</flowDef>
						<x:targetRef  xlink:href="#XMLID_80_" />
					</foreignObject>
					<text id="XMLID_80_" transform="matrix(1 0 0 1 2346.7437 373.8491)"><tspan x="0" y="0" font-family="'ArialMT'" font-size="4">Os04g17020</tspan></text>
				</switch>
				<switch i:isolated="yes" i:knockout="Off" i:objectNS="&ns_flows;" i:objectType="pointText" enable-background="new    ">
					<foreignObject requiredExtensions="&ns_flows;" x="0" y="0" width="1" height="1" overflow="visible">
						<flowDef  xmlns="&ns_flows;">
							<region>
								<path d="M2346.744,376.949"/>
							</region>
							<flow  xmlns="&ns_flows;"  font-family="'ArialMT'" font-size="4">
								<p><span>Os02g52680</span></p>
							</flow>
						</flowDef>
						<x:targetRef  xlink:href="#XMLID_81_" />
					</foreignObject>
					<text id="XMLID_81_" transform="matrix(1 0 0 1 2346.7437 376.9487)"><tspan x="0" y="0" font-family="'ArialMT'" font-size="4">Os02g52680</tspan></text>
				</switch>
				<switch i:isolated="yes" i:knockout="Off" i:objectNS="&ns_flows;" i:objectType="pointText" enable-background="new    ">
					<foreignObject requiredExtensions="&ns_flows;" x="0" y="0" width="1" height="1" overflow="visible">
						<flowDef  xmlns="&ns_flows;">
							<region>
								<path d="M2346.744,380.049"/>
							</region>
							<flow  xmlns="&ns_flows;"  font-family="'ArialMT'" font-size="4">
								<p><span>Os04g19380</span></p>
							</flow>
						</flowDef>
						<x:targetRef  xlink:href="#XMLID_82_" />
					</foreignObject>
					<text id="XMLID_82_" transform="matrix(1 0 0 1 2346.7437 380.0488)"><tspan x="0" y="0" font-family="'ArialMT'" font-size="4">Os04g19380</tspan></text>
				</switch>
				<switch i:isolated="yes" i:knockout="Off" i:objectNS="&ns_flows;" i:objectType="pointText" enable-background="new    ">
					<foreignObject requiredExtensions="&ns_flows;" x="0" y="0" width="1" height="1" overflow="visible">
						<flowDef  xmlns="&ns_flows;">
							<region>
								<path d="M2346.744,383.149"/>
							</region>
							<flow  xmlns="&ns_flows;"  font-family="'ArialMT'" font-size="4">
								<p><span>Os02g36800</span></p>
							</flow>
						</flowDef>
						<x:targetRef  xlink:href="#XMLID_83_" />
					</foreignObject>
					<text id="XMLID_83_" transform="matrix(1 0 0 1 2346.7437 383.1489)"><tspan x="0" y="0" font-family="'ArialMT'" font-size="4">Os02g36800</tspan></text>
				</switch>
				<switch i:isolated="yes" i:knockout="Off" i:objectNS="&ns_flows;" i:objectType="pointText" enable-background="new    ">
					<foreignObject requiredExtensions="&ns_flows;" x="0" y="0" width="1" height="1" overflow="visible">
						<flowDef  xmlns="&ns_flows;">
							<region>
								<path d="M2346.744,386.249"/>
							</region>
							<flow  xmlns="&ns_flows;"  font-family="'ArialMT'" font-size="4">
								<p><span>Os05g36200</span></p>
							</flow>
						</flowDef>
						<x:targetRef  xlink:href="#XMLID_84_" />
					</foreignObject>
					<text id="XMLID_84_" transform="matrix(1 0 0 1 2346.7437 386.249)"><tspan x="0" y="0" font-family="'ArialMT'" font-size="4">Os05g36200</tspan></text>
				</switch>
				<switch i:isolated="yes" i:knockout="Off" i:objectNS="&ns_flows;" i:objectType="pointText" enable-background="new    ">
					<foreignObject requiredExtensions="&ns_flows;" x="0" y="0" width="1" height="1" overflow="visible">
						<flowDef  xmlns="&ns_flows;">
							<region>
								<path d="M2346.744,389.349"/>
							</region>
							<flow  xmlns="&ns_flows;"  font-family="'ArialMT'" font-size="4">
								<p><span>Os02g18970</span></p>
							</flow>
						</flowDef>
						<x:targetRef  xlink:href="#XMLID_85_" />
					</foreignObject>
					<text id="XMLID_85_" transform="matrix(1 0 0 1 2346.7437 389.3491)"><tspan x="0" y="0" font-family="'ArialMT'" font-size="4">Os02g18970</tspan></text>
				</switch>
				<switch i:isolated="yes" i:knockout="Off" i:objectNS="&ns_flows;" i:objectType="pointText" enable-background="new    ">
					<foreignObject requiredExtensions="&ns_flows;" x="0" y="0" width="1" height="1" overflow="visible">
						<flowDef  xmlns="&ns_flows;">
							<region>
								<path d="M2346.744,392.449"/>
							</region>
							<flow  xmlns="&ns_flows;"  font-family="'ArialMT'" font-size="4">
								<p><span>Os10g31020</span></p>
							</flow>
						</flowDef>
						<x:targetRef  xlink:href="#XMLID_86_" />
					</foreignObject>
					<text id="XMLID_86_" transform="matrix(1 0 0 1 2346.7437 392.4487)"><tspan x="0" y="0" font-family="'ArialMT'" font-size="4">Os10g31020</tspan></text>
				</switch>
				<switch i:isolated="yes" i:knockout="Off" i:objectNS="&ns_flows;" i:objectType="pointText" enable-background="new    ">
					<foreignObject requiredExtensions="&ns_flows;" x="0" y="0" width="1" height="1" overflow="visible">
						<flowDef  xmlns="&ns_flows;">
							<region>
								<path d="M2346.744,395.549"/>
							</region>
							<flow  xmlns="&ns_flows;"  font-family="'ArialMT'" font-size="4">
								<p><span>Os11g20640</span></p>
							</flow>
						</flowDef>
						<x:targetRef  xlink:href="#XMLID_87_" />
					</foreignObject>
					<text id="XMLID_87_" transform="matrix(1 0 0 1 2346.7437 395.5488)"><tspan x="0" y="0" font-family="'ArialMT'" font-size="4">Os11g20640</tspan></text>
				</switch>
				<switch i:isolated="yes" i:knockout="Off" i:objectNS="&ns_flows;" i:objectType="pointText" enable-background="new    ">
					<foreignObject requiredExtensions="&ns_flows;" x="0" y="0" width="1" height="1" overflow="visible">
						<flowDef  xmlns="&ns_flows;">
							<region>
								<path d="M2346.744,398.649"/>
							</region>
							<flow  xmlns="&ns_flows;"  font-family="'ArialMT'" font-size="4">
								<p><span>Os06g15460</span></p>
							</flow>
						</flowDef>
						<x:targetRef  xlink:href="#XMLID_88_" />
					</foreignObject>
					<text id="XMLID_88_" transform="matrix(1 0 0 1 2346.7437 398.6489)"><tspan x="0" y="0" font-family="'ArialMT'" font-size="4">Os06g15460</tspan></text>
				</switch>
				<switch i:isolated="yes" i:knockout="Off" i:objectNS="&ns_flows;" i:objectType="pointText" enable-background="new    ">
					<foreignObject requiredExtensions="&ns_flows;" x="0" y="0" width="1" height="1" overflow="visible">
						<flowDef  xmlns="&ns_flows;">
							<region>
								<path d="M2346.744,401.749"/>
							</region>
							<flow  xmlns="&ns_flows;"  font-family="'ArialMT'" font-size="4">
								<p><span>Os03g46620</span></p>
							</flow>
						</flowDef>
						<x:targetRef  xlink:href="#XMLID_89_" />
					</foreignObject>
					<text id="XMLID_89_" transform="matrix(1 0 0 1 2346.7437 401.749)"><tspan x="0" y="0" font-family="'ArialMT'" font-size="4">Os03g46620</tspan></text>
				</switch>
				<switch i:isolated="yes" i:knockout="Off" i:objectNS="&ns_flows;" i:objectType="pointText" enable-background="new    ">
					<foreignObject requiredExtensions="&ns_flows;" x="0" y="0" width="1" height="1" overflow="visible">
						<flowDef  xmlns="&ns_flows;">
							<region>
								<path d="M2346.744,404.849"/>
							</region>
							<flow  xmlns="&ns_flows;"  font-family="'ArialMT'" font-size="4">
								<p><span>Os07g23460</span></p>
							</flow>
						</flowDef>
						<x:targetRef  xlink:href="#XMLID_90_" />
					</foreignObject>
					<text id="XMLID_90_" transform="matrix(1 0 0 1 2346.7437 404.8491)"><tspan x="0" y="0" font-family="'ArialMT'" font-size="4">Os07g23460</tspan></text>
				</switch>
				<switch i:isolated="yes" i:knockout="Off" i:objectNS="&ns_flows;" i:objectType="pointText" enable-background="new    ">
					<foreignObject requiredExtensions="&ns_flows;" x="0" y="0" width="1" height="1" overflow="visible">
						<flowDef  xmlns="&ns_flows;">
							<region>
								<path d="M2346.744,407.949"/>
							</region>
							<flow  xmlns="&ns_flows;"  font-family="'ArialMT'" font-size="4">
								<p><span>Os07g24110</span></p>
							</flow>
						</flowDef>
						<x:targetRef  xlink:href="#XMLID_91_" />
					</foreignObject>
					<text id="XMLID_91_" transform="matrix(1 0 0 1 2346.7437 407.9487)"><tspan x="0" y="0" font-family="'ArialMT'" font-size="4">Os07g24110</tspan></text>
				</switch>
				<switch i:isolated="yes" i:knockout="Off" i:objectNS="&ns_flows;" i:objectType="pointText" enable-background="new    ">
					<foreignObject requiredExtensions="&ns_flows;" x="0" y="0" width="1" height="1" overflow="visible">
						<flowDef  xmlns="&ns_flows;">
							<region>
								<path d="M2346.744,411.049"/>
							</region>
							<flow  xmlns="&ns_flows;"  font-family="'ArialMT'" font-size="4">
								<p><span>Os05g51010</span></p>
							</flow>
						</flowDef>
						<x:targetRef  xlink:href="#XMLID_92_" />
					</foreignObject>
					<text id="XMLID_92_" transform="matrix(1 0 0 1 2346.7437 411.0488)"><tspan x="0" y="0" font-family="'ArialMT'" font-size="4">Os05g51010</tspan></text>
				</switch>
				<switch i:isolated="yes" i:knockout="Off" i:objectNS="&ns_flows;" i:objectType="pointText" enable-background="new    ">
					<foreignObject requiredExtensions="&ns_flows;" x="0" y="0" width="1" height="1" overflow="visible">
						<flowDef  xmlns="&ns_flows;">
							<region>
								<path d="M2346.744,414.149"/>
							</region>
							<flow  xmlns="&ns_flows;"  font-family="'ArialMT'" font-size="4">
								<p><span>Os02g51980</span></p>
							</flow>
						</flowDef>
						<x:targetRef  xlink:href="#XMLID_93_" />
					</foreignObject>
					<text id="XMLID_93_" transform="matrix(1 0 0 1 2346.7437 414.1489)"><tspan x="0" y="0" font-family="'ArialMT'" font-size="4">Os02g51980</tspan></text>
				</switch>
				<switch i:isolated="yes" i:knockout="Off" i:objectNS="&ns_flows;" i:objectType="pointText" enable-background="new    ">
					<foreignObject requiredExtensions="&ns_flows;" x="0" y="0" width="1" height="1" overflow="visible">
						<flowDef  xmlns="&ns_flows;">
							<region>
								<path d="M2346.744,417.249"/>
							</region>
							<flow  xmlns="&ns_flows;"  font-family="'ArialMT'" font-size="4">
								<p><span>Os09g09910</span></p>
							</flow>
						</flowDef>
						<x:targetRef  xlink:href="#XMLID_94_" />
					</foreignObject>
					<text id="XMLID_94_" transform="matrix(1 0 0 1 2346.7437 417.249)"><tspan x="0" y="0" font-family="'ArialMT'" font-size="4">Os09g09910</tspan></text>
				</switch>
				<path i:knockout="Off" stroke="#000000" stroke-width="3.1" d="M1136.744,419.949h75"/>
				<path i:knockout="Off" fill="#FFFFFF" stroke="#FFFFFF" stroke-width="2.9" d="M1136.894,419.949h74.7"/>
				<path i:knockout="Off" stroke="#000000" stroke-width="3.1" d="M1211.744,419.949h75"/>
				<path i:knockout="Off" fill="#BABABA" stroke="#BABABA" stroke-width="2.9" d="M1211.894,419.949h74.7"/>
				<path i:knockout="Off" stroke="#000000" stroke-width="3.1" d="M1286.744,419.949h75"/>
				<path i:knockout="Off" fill="#FFFFFF" stroke="#FFFFFF" stroke-width="2.9" d="M1286.894,419.949h74.7"/>
				<path i:knockout="Off" stroke="#000000" stroke-width="3.1" d="M1361.744,419.949h75"/>
				<path i:knockout="Off" fill="#FFFFFF" stroke="#FFFFFF" stroke-width="2.9" d="M1361.894,419.949h74.699"/>
				<path i:knockout="Off" stroke="#000000" stroke-width="3.1" d="M1436.744,419.949h75"/>
				<path i:knockout="Off" fill="#BABABA" stroke="#BABABA" stroke-width="2.9" d="M1436.894,419.949h74.699"/>
				<path i:knockout="Off" stroke="#000000" stroke-width="3.1" d="M1511.744,419.949h75"/>
				<path i:knockout="Off" fill="#BABABA" stroke="#BABABA" stroke-width="2.9" d="M1511.894,419.949h74.699"/>
				<path i:knockout="Off" stroke="#000000" stroke-width="3.1" d="M1586.744,419.949h75"/>
				<path i:knockout="Off" fill="#BABABA" stroke="#BABABA" stroke-width="2.9" d="M1586.894,419.949h74.699"/>
				<path i:knockout="Off" stroke="#000000" stroke-width="3.1" d="M1661.744,419.949h75"/>
				<path i:knockout="Off" fill="#AAAAAA" stroke="#AAAAAA" stroke-width="2.9" d="M1661.894,419.949h74.699"/>
				<path i:knockout="Off" stroke="#000000" stroke-width="3.1" d="M1736.744,419.949h75"/>
				<path i:knockout="Off" fill="#FFFFFF" stroke="#FFFFFF" stroke-width="2.9" d="M1736.894,419.949h74.699"/>
				<path i:knockout="Off" stroke="#000000" stroke-width="3.1" d="M1811.744,419.949h75"/>
				<path i:knockout="Off" fill="#FFFFFF" stroke="#FFFFFF" stroke-width="2.9" d="M1811.894,419.949h74.699"/>
				<path i:knockout="Off" stroke="#000000" stroke-width="3.1" d="M1886.744,419.949h75"/>
				<path i:knockout="Off" fill="#FFFFFF" stroke="#FFFFFF" stroke-width="2.9" d="M1886.894,419.949h74.699"/>
				<path i:knockout="Off" stroke="#000000" stroke-width="3.1" d="M1961.744,419.949h75"/>
				<path i:knockout="Off" fill="#BABABA" stroke="#BABABA" stroke-width="2.9" d="M1961.894,419.949h74.699"/>
				<path i:knockout="Off" stroke="#000000" stroke-width="3.1" d="M2036.744,419.949h75"/>
				<path i:knockout="Off" fill="#FFFFFF" stroke="#FFFFFF" stroke-width="2.9" d="M2036.894,419.949h74.699"/>
				<path i:knockout="Off" stroke="#000000" stroke-width="3.1" d="M2111.744,419.949h75"/>
				<path i:knockout="Off" fill="#AAAAAA" stroke="#AAAAAA" stroke-width="2.9" d="M2111.894,419.949h74.699"/>
				<path i:knockout="Off" stroke="#000000" stroke-width="3.1" d="M2186.744,419.949h75"/>
				<path i:knockout="Off" fill="#BABABA" stroke="#BABABA" stroke-width="2.9" d="M2186.894,419.949h74.699"/>
				<switch i:isolated="yes" i:knockout="Off" i:objectNS="&ns_flows;" i:objectType="pointText" enable-background="new    ">
					<foreignObject requiredExtensions="&ns_flows;" x="0" y="0" width="1" height="1" overflow="visible">
						<flowDef  xmlns="&ns_flows;">
							<region>
								<path d="M2346.744,420.349"/>
							</region>
							<flow  xmlns="&ns_flows;"  font-family="'ArialMT'" font-size="4">
								<p><span>Os05g49540</span></p>
							</flow>
						</flowDef>
						<x:targetRef  xlink:href="#XMLID_95_" />
					</foreignObject>
					<text id="XMLID_95_" transform="matrix(1 0 0 1 2346.7437 420.3491)"><tspan x="0" y="0" font-family="'ArialMT'" font-size="4">Os05g49540</tspan></text>
				</switch>
				<switch i:isolated="yes" i:knockout="Off" i:objectNS="&ns_flows;" i:objectType="pointText" enable-background="new    ">
					<foreignObject requiredExtensions="&ns_flows;" x="0" y="0" width="1" height="1" overflow="visible">
						<flowDef  xmlns="&ns_flows;">
							<region>
								<path d="M2346.744,423.449"/>
							</region>
							<flow  xmlns="&ns_flows;"  font-family="'ArialMT'" font-size="4">
								<p><span>Os08g43520</span></p>
							</flow>
						</flowDef>
						<x:targetRef  xlink:href="#XMLID_96_" />
					</foreignObject>
					<text id="XMLID_96_" transform="matrix(1 0 0 1 2346.7437 423.4487)"><tspan x="0" y="0" font-family="'ArialMT'" font-size="4">Os08g43520</tspan></text>
				</switch>
				<switch i:isolated="yes" i:knockout="Off" i:objectNS="&ns_flows;" i:objectType="pointText" enable-background="new    ">
					<foreignObject requiredExtensions="&ns_flows;" x="0" y="0" width="1" height="1" overflow="visible">
						<flowDef  xmlns="&ns_flows;">
							<region>
								<path d="M2346.744,426.549"/>
							</region>
							<flow  xmlns="&ns_flows;"  font-family="'ArialMT'" font-size="4">
								<p><span>Os07g36990</span></p>
							</flow>
						</flowDef>
						<x:targetRef  xlink:href="#XMLID_97_" />
					</foreignObject>
					<text id="XMLID_97_" transform="matrix(1 0 0 1 2346.7437 426.5488)"><tspan x="0" y="0" font-family="'ArialMT'" font-size="4">Os07g36990</tspan></text>
				</switch>
				<switch i:isolated="yes" i:knockout="Off" i:objectNS="&ns_flows;" i:objectType="pointText" enable-background="new    ">
					<foreignObject requiredExtensions="&ns_flows;" x="0" y="0" width="1" height="1" overflow="visible">
						<flowDef  xmlns="&ns_flows;">
							<region>
								<path d="M2346.744,429.649"/>
							</region>
							<flow  xmlns="&ns_flows;"  font-family="'ArialMT'" font-size="4">
								<p><span>Os07g18620</span></p>
							</flow>
						</flowDef>
						<x:targetRef  xlink:href="#XMLID_98_" />
					</foreignObject>
					<text id="XMLID_98_" transform="matrix(1 0 0 1 2346.7437 429.6489)"><tspan x="0" y="0" font-family="'ArialMT'" font-size="4">Os07g18620</tspan></text>
				</switch>
				<switch i:isolated="yes" i:knockout="Off" i:objectNS="&ns_flows;" i:objectType="pointText" enable-background="new    ">
					<foreignObject requiredExtensions="&ns_flows;" x="0" y="0" width="1" height="1" overflow="visible">
						<flowDef  xmlns="&ns_flows;">
							<region>
								<path d="M2346.744,432.749"/>
							</region>
							<flow  xmlns="&ns_flows;"  font-family="'ArialMT'" font-size="4">
								<p><span>Os04g20620</span></p>
							</flow>
						</flowDef>
						<x:targetRef  xlink:href="#XMLID_99_" />
					</foreignObject>
					<text id="XMLID_99_" transform="matrix(1 0 0 1 2346.7437 432.7485)"><tspan x="0" y="0" font-family="'ArialMT'" font-size="4">Os04g20620</tspan></text>
				</switch>
				<switch i:isolated="yes" i:knockout="Off" i:objectNS="&ns_flows;" i:objectType="pointText" enable-background="new    ">
					<foreignObject requiredExtensions="&ns_flows;" x="0" y="0" width="1" height="1" overflow="visible">
						<flowDef  xmlns="&ns_flows;">
							<region>
								<path d="M2346.744,435.849"/>
							</region>
							<flow  xmlns="&ns_flows;"  font-family="'ArialMT'" font-size="4">
								<p><span>Os10g33560</span></p>
							</flow>
						</flowDef>
						<x:targetRef  xlink:href="#XMLID_100_" />
					</foreignObject>
					<text id="XMLID_100_" transform="matrix(1 0 0 1 2346.7437 435.8491)"><tspan x="0" y="0" font-family="'ArialMT'" font-size="4">Os10g33560</tspan></text>
				</switch>
				<path i:knockout="Off" stroke="#000000" stroke-width="3.1" d="M1136.744,438.549h75"/>
				<path i:knockout="Off" fill="#BABABA" stroke="#BABABA" stroke-width="2.9" d="M1136.894,438.549h74.7"/>
				<path i:knockout="Off" stroke="#000000" stroke-width="3.1" d="M1211.744,438.549h75"/>
				<path i:knockout="Off" fill="#BABABA" stroke="#BABABA" stroke-width="2.9" d="M1211.894,438.549h74.7"/>
				<path i:knockout="Off" stroke="#000000" stroke-width="3.1" d="M1286.744,438.549h75"/>
				<path i:knockout="Off" fill="#AAAAAA" stroke="#AAAAAA" stroke-width="2.9" d="M1286.894,438.549h74.7"/>
				<path i:knockout="Off" stroke="#000000" stroke-width="3.1" d="M1361.744,438.549h75"/>
				<path i:knockout="Off" fill="#AAAAAA" stroke="#AAAAAA" stroke-width="2.9" d="M1361.894,438.549h74.699"/>
				<path i:knockout="Off" stroke="#000000" stroke-width="3.1" d="M1436.744,438.549h75"/>
				<path i:knockout="Off" fill="#A3A3A3" stroke="#A3A3A3" stroke-width="2.9" d="M1436.894,438.549h74.699"/>
				<path i:knockout="Off" stroke="#000000" stroke-width="3.1" d="M1511.744,438.549h75"/>
				<path i:knockout="Off" fill="#AAAAAA" stroke="#AAAAAA" stroke-width="2.9" d="M1511.894,438.549h74.699"/>
				<path i:knockout="Off" stroke="#000000" stroke-width="3.1" d="M1586.744,438.549h75"/>
				<path i:knockout="Off" fill="#A3A3A3" stroke="#A3A3A3" stroke-width="2.9" d="M1586.894,438.549h74.699"/>
				<path i:knockout="Off" stroke="#000000" stroke-width="3.1" d="M1661.744,438.549h75"/>
				<path i:knockout="Off" fill="#A3A3A3" stroke="#A3A3A3" stroke-width="2.9" d="M1661.894,438.549h74.699"/>
				<path i:knockout="Off" stroke="#000000" stroke-width="3.1" d="M1736.744,438.549h75"/>
				<path i:knockout="Off" fill="#BABABA" stroke="#BABABA" stroke-width="2.9" d="M1736.894,438.549h74.699"/>
				<path i:knockout="Off" stroke="#000000" stroke-width="3.1" d="M1811.744,438.549h75"/>
				<path i:knockout="Off" fill="#A3A3A3" stroke="#A3A3A3" stroke-width="2.9" d="M1811.894,438.549h74.699"/>
				<path i:knockout="Off" stroke="#000000" stroke-width="3.1" d="M1886.744,438.549h75"/>
				<path i:knockout="Off" fill="#AAAAAA" stroke="#AAAAAA" stroke-width="2.9" d="M1886.894,438.549h74.699"/>
				<path i:knockout="Off" stroke="#000000" stroke-width="3.1" d="M1961.744,438.549h75"/>
				<path i:knockout="Off" fill="#A3A3A3" stroke="#A3A3A3" stroke-width="2.9" d="M1961.894,438.549h74.699"/>
				<path i:knockout="Off" stroke="#000000" stroke-width="3.1" d="M2036.744,438.549h75"/>
				<path i:knockout="Off" fill="#AAAAAA" stroke="#AAAAAA" stroke-width="2.9" d="M2036.894,438.549h74.699"/>
				<path i:knockout="Off" stroke="#000000" stroke-width="3.1" d="M2111.744,438.549h75"/>
				<path i:knockout="Off" fill="#AAAAAA" stroke="#AAAAAA" stroke-width="2.9" d="M2111.894,438.549h74.699"/>
				<path i:knockout="Off" stroke="#000000" stroke-width="3.1" d="M2186.744,438.549h75"/>
				<path i:knockout="Off" fill="#AAAAAA" stroke="#AAAAAA" stroke-width="2.9" d="M2186.894,438.549h74.699"/>
				<switch i:isolated="yes" i:knockout="Off" i:objectNS="&ns_flows;" i:objectType="pointText" enable-background="new    ">
					<foreignObject requiredExtensions="&ns_flows;" x="0" y="0" width="1" height="1" overflow="visible">
						<flowDef  xmlns="&ns_flows;">
							<region>
								<path d="M2346.744,438.949"/>
							</region>
							<flow  xmlns="&ns_flows;"  font-family="'ArialMT'" font-size="4">
								<p><span>Os01g05320</span></p>
							</flow>
						</flowDef>
						<x:targetRef  xlink:href="#XMLID_101_" />
					</foreignObject>
					<text id="XMLID_101_" transform="matrix(1 0 0 1 2346.7437 438.9487)"><tspan x="0" y="0" font-family="'ArialMT'" font-size="4">Os01g05320</tspan></text>
				</switch>
				<switch i:isolated="yes" i:knockout="Off" i:objectNS="&ns_flows;" i:objectType="pointText" enable-background="new    ">
					<foreignObject requiredExtensions="&ns_flows;" x="0" y="0" width="1" height="1" overflow="visible">
						<flowDef  xmlns="&ns_flows;">
							<region>
								<path d="M2346.744,442.049"/>
							</region>
							<flow  xmlns="&ns_flows;"  font-family="'ArialMT'" font-size="4">
								<p><span>Os06g30840</span></p>
							</flow>
						</flowDef>
						<x:targetRef  xlink:href="#XMLID_102_" />
					</foreignObject>
					<text id="XMLID_102_" transform="matrix(1 0 0 1 2346.7437 442.0493)"><tspan x="0" y="0" font-family="'ArialMT'" font-size="4">Os06g30840</tspan></text>
				</switch>
				<switch i:isolated="yes" i:knockout="Off" i:objectNS="&ns_flows;" i:objectType="pointText" enable-background="new    ">
					<foreignObject requiredExtensions="&ns_flows;" x="0" y="0" width="1" height="1" overflow="visible">
						<flowDef  xmlns="&ns_flows;">
							<region>
								<path d="M2346.744,445.149"/>
							</region>
							<flow  xmlns="&ns_flows;"  font-family="'ArialMT'" font-size="4">
								<p><span>Os04g26480</span></p>
							</flow>
						</flowDef>
						<x:targetRef  xlink:href="#XMLID_103_" />
					</foreignObject>
					<text id="XMLID_103_" transform="matrix(1 0 0 1 2346.7437 445.1489)"><tspan x="0" y="0" font-family="'ArialMT'" font-size="4">Os04g26480</tspan></text>
				</switch>
				<switch i:isolated="yes" i:knockout="Off" i:objectNS="&ns_flows;" i:objectType="pointText" enable-background="new    ">
					<foreignObject requiredExtensions="&ns_flows;" x="0" y="0" width="1" height="1" overflow="visible">
						<flowDef  xmlns="&ns_flows;">
							<region>
								<path d="M2346.744,448.249"/>
							</region>
							<flow  xmlns="&ns_flows;"  font-family="'ArialMT'" font-size="4">
								<p><span>Os03g44280</span></p>
							</flow>
						</flowDef>
						<x:targetRef  xlink:href="#XMLID_104_" />
					</foreignObject>
					<text id="XMLID_104_" transform="matrix(1 0 0 1 2346.7437 448.2485)"><tspan x="0" y="0" font-family="'ArialMT'" font-size="4">Os03g44280</tspan></text>
				</switch>
				<switch i:isolated="yes" i:knockout="Off" i:objectNS="&ns_flows;" i:objectType="pointText" enable-background="new    ">
					<foreignObject requiredExtensions="&ns_flows;" x="0" y="0" width="1" height="1" overflow="visible">
						<flowDef  xmlns="&ns_flows;">
							<region>
								<path d="M2346.744,451.349"/>
							</region>
							<flow  xmlns="&ns_flows;"  font-family="'ArialMT'" font-size="4">
								<p><span>Os06g33440</span></p>
							</flow>
						</flowDef>
						<x:targetRef  xlink:href="#XMLID_105_" />
					</foreignObject>
					<text id="XMLID_105_" transform="matrix(1 0 0 1 2346.7437 451.3491)"><tspan x="0" y="0" font-family="'ArialMT'" font-size="4">Os06g33440</tspan></text>
				</switch>
				<switch i:isolated="yes" i:knockout="Off" i:objectNS="&ns_flows;" i:objectType="pointText" enable-background="new    ">
					<foreignObject requiredExtensions="&ns_flows;" x="0" y="0" width="1" height="1" overflow="visible">
						<flowDef  xmlns="&ns_flows;">
							<region>
								<path d="M2346.744,454.449"/>
							</region>
							<flow  xmlns="&ns_flows;"  font-family="'ArialMT'" font-size="4">
								<p><span>Os02g06740</span></p>
							</flow>
						</flowDef>
						<x:targetRef  xlink:href="#XMLID_106_" />
					</foreignObject>
					<text id="XMLID_106_" transform="matrix(1 0 0 1 2346.7437 454.4487)"><tspan x="0" y="0" font-family="'ArialMT'" font-size="4">Os02g06740</tspan></text>
				</switch>
				<switch i:isolated="yes" i:knockout="Off" i:objectNS="&ns_flows;" i:objectType="pointText" enable-background="new    ">
					<foreignObject requiredExtensions="&ns_flows;" x="0" y="0" width="1" height="1" overflow="visible">
						<flowDef  xmlns="&ns_flows;">
							<region>
								<path d="M2346.744,457.549"/>
							</region>
							<flow  xmlns="&ns_flows;"  font-family="'ArialMT'" font-size="4">
								<p><span>Os11g18040</span></p>
							</flow>
						</flowDef>
						<x:targetRef  xlink:href="#XMLID_107_" />
					</foreignObject>
					<text id="XMLID_107_" transform="matrix(1 0 0 1 2346.7437 457.5493)"><tspan x="0" y="0" font-family="'ArialMT'" font-size="4">Os11g18040</tspan></text>
				</switch>
				<switch i:isolated="yes" i:knockout="Off" i:objectNS="&ns_flows;" i:objectType="pointText" enable-background="new    ">
					<foreignObject requiredExtensions="&ns_flows;" x="0" y="0" width="1" height="1" overflow="visible">
						<flowDef  xmlns="&ns_flows;">
							<region>
								<path d="M2346.744,460.649"/>
							</region>
							<flow  xmlns="&ns_flows;"  font-family="'ArialMT'" font-size="4">
								<p><span>Os08g35170</span></p>
							</flow>
						</flowDef>
						<x:targetRef  xlink:href="#XMLID_108_" />
					</foreignObject>
					<text id="XMLID_108_" transform="matrix(1 0 0 1 2346.7437 460.6489)"><tspan x="0" y="0" font-family="'ArialMT'" font-size="4">Os08g35170</tspan></text>
				</switch>
				<switch i:isolated="yes" i:knockout="Off" i:objectNS="&ns_flows;" i:objectType="pointText" enable-background="new    ">
					<foreignObject requiredExtensions="&ns_flows;" x="0" y="0" width="1" height="1" overflow="visible">
						<flowDef  xmlns="&ns_flows;">
							<region>
								<path d="M2346.744,463.749"/>
							</region>
							<flow  xmlns="&ns_flows;"  font-family="'ArialMT'" font-size="4">
								<p><span>Os07g41480</span></p>
							</flow>
						</flowDef>
						<x:targetRef  xlink:href="#XMLID_109_" />
					</foreignObject>
					<text id="XMLID_109_" transform="matrix(1 0 0 1 2346.7437 463.7485)"><tspan x="0" y="0" font-family="'ArialMT'" font-size="4">Os07g41480</tspan></text>
				</switch>
				<path i:knockout="Off" stroke="#000000" stroke-width="3.1" d="M1136.744,466.449h75"/>
				<path i:knockout="Off" fill="#FFFFFF" stroke="#FFFFFF" stroke-width="2.9" d="M1136.894,466.449h74.7"/>
				<path i:knockout="Off" stroke="#000000" stroke-width="3.1" d="M1211.744,466.449h75"/>
				<path i:knockout="Off" fill="#FFFFFF" stroke="#FFFFFF" stroke-width="2.9" d="M1211.894,466.449h74.7"/>
				<path i:knockout="Off" stroke="#000000" stroke-width="3.1" d="M1286.744,466.449h75"/>
				<path i:knockout="Off" fill="#FFFFFF" stroke="#FFFFFF" stroke-width="2.9" d="M1286.894,466.449h74.7"/>
				<path i:knockout="Off" stroke="#000000" stroke-width="3.1" d="M1361.744,466.449h75"/>
				<path i:knockout="Off" fill="#AAAAAA" stroke="#AAAAAA" stroke-width="2.9" d="M1361.894,466.449h74.699"/>
				<path i:knockout="Off" stroke="#000000" stroke-width="3.1" d="M1436.744,466.449h75"/>
				<path i:knockout="Off" fill="#FFFFFF" stroke="#FFFFFF" stroke-width="2.9" d="M1436.894,466.449h74.699"/>
				<path i:knockout="Off" stroke="#000000" stroke-width="3.1" d="M1511.744,466.449h75"/>
				<path i:knockout="Off" fill="#FFFFFF" stroke="#FFFFFF" stroke-width="2.9" d="M1511.894,466.449h74.699"/>
				<path i:knockout="Off" stroke="#000000" stroke-width="3.1" d="M1586.744,466.449h75"/>
				<path i:knockout="Off" fill="#FFFFFF" stroke="#FFFFFF" stroke-width="2.9" d="M1586.894,466.449h74.699"/>
				<path i:knockout="Off" stroke="#000000" stroke-width="3.1" d="M1661.744,466.449h75"/>
				<path i:knockout="Off" fill="#FFFFFF" stroke="#FFFFFF" stroke-width="2.9" d="M1661.894,466.449h74.699"/>
				<path i:knockout="Off" stroke="#000000" stroke-width="3.1" d="M1736.744,466.449h75"/>
				<path i:knockout="Off" fill="#FFFFFF" stroke="#FFFFFF" stroke-width="2.9" d="M1736.894,466.449h74.699"/>
				<path i:knockout="Off" stroke="#000000" stroke-width="3.1" d="M1811.744,466.449h75"/>
				<path i:knockout="Off" fill="#FFFFFF" stroke="#FFFFFF" stroke-width="2.9" d="M1811.894,466.449h74.699"/>
				<path i:knockout="Off" stroke="#000000" stroke-width="3.1" d="M1886.744,466.449h75"/>
				<path i:knockout="Off" fill="#BABABA" stroke="#BABABA" stroke-width="2.9" d="M1886.894,466.449h74.699"/>
				<path i:knockout="Off" stroke="#000000" stroke-width="3.1" d="M1961.744,466.449h75"/>
				<path i:knockout="Off" fill="#BABABA" stroke="#BABABA" stroke-width="2.9" d="M1961.894,466.449h74.699"/>
				<path i:knockout="Off" stroke="#000000" stroke-width="3.1" d="M2036.744,466.449h75"/>
				<path i:knockout="Off" fill="#FFFFFF" stroke="#FFFFFF" stroke-width="2.9" d="M2036.894,466.449h74.699"/>
				<path i:knockout="Off" stroke="#000000" stroke-width="3.1" d="M2111.744,466.449h75"/>
				<path i:knockout="Off" fill="#FFFFFF" stroke="#FFFFFF" stroke-width="2.9" d="M2111.894,466.449h74.699"/>
				<path i:knockout="Off" stroke="#000000" stroke-width="3.1" d="M2186.744,466.449h75"/>
				<path i:knockout="Off" fill="#FFFFFF" stroke="#FFFFFF" stroke-width="2.9" d="M2186.894,466.449h74.699"/>
				<switch i:isolated="yes" i:knockout="Off" i:objectNS="&ns_flows;" i:objectType="pointText" enable-background="new    ">
					<foreignObject requiredExtensions="&ns_flows;" x="0" y="0" width="1" height="1" overflow="visible">
						<flowDef  xmlns="&ns_flows;">
							<region>
								<path d="M2346.744,466.849"/>
							</region>
							<flow  xmlns="&ns_flows;"  font-family="'ArialMT'" font-size="4">
								<p><span>Os04g02960</span></p>
							</flow>
						</flowDef>
						<x:targetRef  xlink:href="#XMLID_110_" />
					</foreignObject>
					<text id="XMLID_110_" transform="matrix(1 0 0 1 2346.7437 466.8491)"><tspan x="0" y="0" font-family="'ArialMT'" font-size="4">Os04g02960</tspan></text>
				</switch>
				<switch i:isolated="yes" i:knockout="Off" i:objectNS="&ns_flows;" i:objectType="pointText" enable-background="new    ">
					<foreignObject requiredExtensions="&ns_flows;" x="0" y="0" width="1" height="1" overflow="visible">
						<flowDef  xmlns="&ns_flows;">
							<region>
								<path d="M2346.744,469.949"/>
							</region>
							<flow  xmlns="&ns_flows;"  font-family="'ArialMT'" font-size="4">
								<p><span>Os06g25270</span></p>
							</flow>
						</flowDef>
						<x:targetRef  xlink:href="#XMLID_111_" />
					</foreignObject>
					<text id="XMLID_111_" transform="matrix(1 0 0 1 2346.7437 469.9487)"><tspan x="0" y="0" font-family="'ArialMT'" font-size="4">Os06g25270</tspan></text>
				</switch>
				<switch i:isolated="yes" i:knockout="Off" i:objectNS="&ns_flows;" i:objectType="pointText" enable-background="new    ">
					<foreignObject requiredExtensions="&ns_flows;" x="0" y="0" width="1" height="1" overflow="visible">
						<flowDef  xmlns="&ns_flows;">
							<region>
								<path d="M2346.744,473.049"/>
							</region>
							<flow  xmlns="&ns_flows;"  font-family="'ArialMT'" font-size="4">
								<p><span>Os02g19920</span></p>
							</flow>
						</flowDef>
						<x:targetRef  xlink:href="#XMLID_112_" />
					</foreignObject>
					<text id="XMLID_112_" transform="matrix(1 0 0 1 2346.7437 473.0493)"><tspan x="0" y="0" font-family="'ArialMT'" font-size="4">Os02g19920</tspan></text>
				</switch>
				<switch i:isolated="yes" i:knockout="Off" i:objectNS="&ns_flows;" i:objectType="pointText" enable-background="new    ">
					<foreignObject requiredExtensions="&ns_flows;" x="0" y="0" width="1" height="1" overflow="visible">
						<flowDef  xmlns="&ns_flows;">
							<region>
								<path d="M2346.744,476.149"/>
							</region>
							<flow  xmlns="&ns_flows;"  font-family="'ArialMT'" font-size="4">
								<p><span>Os06g25310</span></p>
							</flow>
						</flowDef>
						<x:targetRef  xlink:href="#XMLID_113_" />
					</foreignObject>
					<text id="XMLID_113_" transform="matrix(1 0 0 1 2346.7437 476.1489)"><tspan x="0" y="0" font-family="'ArialMT'" font-size="4">Os06g25310</tspan></text>
				</switch>
				<switch i:isolated="yes" i:knockout="Off" i:objectNS="&ns_flows;" i:objectType="pointText" enable-background="new    ">
					<foreignObject requiredExtensions="&ns_flows;" x="0" y="0" width="1" height="1" overflow="visible">
						<flowDef  xmlns="&ns_flows;">
							<region>
								<path d="M2346.744,479.249"/>
							</region>
							<flow  xmlns="&ns_flows;"  font-family="'ArialMT'" font-size="4">
								<p><span>Os10g18210</span></p>
							</flow>
						</flowDef>
						<x:targetRef  xlink:href="#XMLID_114_" />
					</foreignObject>
					<text id="XMLID_114_" transform="matrix(1 0 0 1 2346.7437 479.2485)"><tspan x="0" y="0" font-family="'ArialMT'" font-size="4">Os10g18210</tspan></text>
				</switch>
				<switch i:isolated="yes" i:knockout="Off" i:objectNS="&ns_flows;" i:objectType="pointText" enable-background="new    ">
					<foreignObject requiredExtensions="&ns_flows;" x="0" y="0" width="1" height="1" overflow="visible">
						<flowDef  xmlns="&ns_flows;">
							<region>
								<path d="M2346.744,482.349"/>
							</region>
							<flow  xmlns="&ns_flows;"  font-family="'ArialMT'" font-size="4">
								<p><span>Os04g21180</span></p>
							</flow>
						</flowDef>
						<x:targetRef  xlink:href="#XMLID_115_" />
					</foreignObject>
					<text id="XMLID_115_" transform="matrix(1 0 0 1 2346.7437 482.3491)"><tspan x="0" y="0" font-family="'ArialMT'" font-size="4">Os04g21180</tspan></text>
				</switch>
				<switch i:isolated="yes" i:knockout="Off" i:objectNS="&ns_flows;" i:objectType="pointText" enable-background="new    ">
					<foreignObject requiredExtensions="&ns_flows;" x="0" y="0" width="1" height="1" overflow="visible">
						<flowDef  xmlns="&ns_flows;">
							<region>
								<path d="M2346.744,485.449"/>
							</region>
							<flow  xmlns="&ns_flows;"  font-family="'ArialMT'" font-size="4">
								<p><span>Os05g19240</span></p>
							</flow>
						</flowDef>
						<x:targetRef  xlink:href="#XMLID_116_" />
					</foreignObject>
					<text id="XMLID_116_" transform="matrix(1 0 0 1 2346.7437 485.4487)"><tspan x="0" y="0" font-family="'ArialMT'" font-size="4">Os05g19240</tspan></text>
				</switch>
				<switch i:isolated="yes" i:knockout="Off" i:objectNS="&ns_flows;" i:objectType="pointText" enable-background="new    ">
					<foreignObject requiredExtensions="&ns_flows;" x="0" y="0" width="1" height="1" overflow="visible">
						<flowDef  xmlns="&ns_flows;">
							<region>
								<path d="M2346.744,488.549"/>
							</region>
							<flow  xmlns="&ns_flows;"  font-family="'ArialMT'" font-size="4">
								<p><span>Os02g26690</span></p>
							</flow>
						</flowDef>
						<x:targetRef  xlink:href="#XMLID_117_" />
					</foreignObject>
					<text id="XMLID_117_" transform="matrix(1 0 0 1 2346.7437 488.5493)"><tspan x="0" y="0" font-family="'ArialMT'" font-size="4">Os02g26690</tspan></text>
				</switch>
				<switch i:isolated="yes" i:knockout="Off" i:objectNS="&ns_flows;" i:objectType="pointText" enable-background="new    ">
					<foreignObject requiredExtensions="&ns_flows;" x="0" y="0" width="1" height="1" overflow="visible">
						<flowDef  xmlns="&ns_flows;">
							<region>
								<path d="M2346.744,491.649"/>
							</region>
							<flow  xmlns="&ns_flows;"  font-family="'ArialMT'" font-size="4">
								<p><span>Os01g34840</span></p>
							</flow>
						</flowDef>
						<x:targetRef  xlink:href="#XMLID_118_" />
					</foreignObject>
					<text id="XMLID_118_" transform="matrix(1 0 0 1 2346.7437 491.6489)"><tspan x="0" y="0" font-family="'ArialMT'" font-size="4">Os01g34840</tspan></text>
				</switch>
				<switch i:isolated="yes" i:knockout="Off" i:objectNS="&ns_flows;" i:objectType="pointText" enable-background="new    ">
					<foreignObject requiredExtensions="&ns_flows;" x="0" y="0" width="1" height="1" overflow="visible">
						<flowDef  xmlns="&ns_flows;">
							<region>
								<path d="M2346.744,494.749"/>
							</region>
							<flow  xmlns="&ns_flows;"  font-family="'ArialMT'" font-size="4">
								<p><span>Os11g28620</span></p>
							</flow>
						</flowDef>
						<x:targetRef  xlink:href="#XMLID_119_" />
					</foreignObject>
					<text id="XMLID_119_" transform="matrix(1 0 0 1 2346.7437 494.7485)"><tspan x="0" y="0" font-family="'ArialMT'" font-size="4">Os11g28620</tspan></text>
				</switch>
				<switch i:isolated="yes" i:knockout="Off" i:objectNS="&ns_flows;" i:objectType="pointText" enable-background="new    ">
					<foreignObject requiredExtensions="&ns_flows;" x="0" y="0" width="1" height="1" overflow="visible">
						<flowDef  xmlns="&ns_flows;">
							<region>
								<path d="M2346.744,497.849"/>
							</region>
							<flow  xmlns="&ns_flows;"  font-family="'ArialMT'" font-size="4">
								<p><span>Os11g28630</span></p>
							</flow>
						</flowDef>
						<x:targetRef  xlink:href="#XMLID_120_" />
					</foreignObject>
					<text id="XMLID_120_" transform="matrix(1 0 0 1 2346.7437 497.8491)"><tspan x="0" y="0" font-family="'ArialMT'" font-size="4">Os11g28630</tspan></text>
				</switch>
				<switch i:isolated="yes" i:knockout="Off" i:objectNS="&ns_flows;" i:objectType="pointText" enable-background="new    ">
					<foreignObject requiredExtensions="&ns_flows;" x="0" y="0" width="1" height="1" overflow="visible">
						<flowDef  xmlns="&ns_flows;">
							<region>
								<path d="M2346.744,500.949"/>
							</region>
							<flow  xmlns="&ns_flows;"  font-family="'ArialMT'" font-size="4">
								<p><span>Os12g21830</span></p>
							</flow>
						</flowDef>
						<x:targetRef  xlink:href="#XMLID_121_" />
					</foreignObject>
					<text id="XMLID_121_" transform="matrix(1 0 0 1 2346.7437 500.9487)"><tspan x="0" y="0" font-family="'ArialMT'" font-size="4">Os12g21830</tspan></text>
				</switch>
				<path i:knockout="Off" stroke="#000000" stroke-width="3.1" d="M1136.744,503.649h75"/>
				<path i:knockout="Off" fill="#FFFFFF" stroke="#FFFFFF" stroke-width="2.9" d="M1136.894,503.649h74.7"/>
				<path i:knockout="Off" stroke="#000000" stroke-width="3.1" d="M1211.744,503.649h75"/>
				<path i:knockout="Off" fill="#FFFFFF" stroke="#FFFFFF" stroke-width="2.9" d="M1211.894,503.649h74.7"/>
				<path i:knockout="Off" stroke="#000000" stroke-width="3.1" d="M1286.744,503.649h75"/>
				<path i:knockout="Off" fill="#FFFFFF" stroke="#FFFFFF" stroke-width="2.9" d="M1286.894,503.649h74.7"/>
				<path i:knockout="Off" stroke="#000000" stroke-width="3.1" d="M1361.744,503.649h75"/>
				<path i:knockout="Off" fill="#BABABA" stroke="#BABABA" stroke-width="2.9" d="M1361.894,503.649h74.699"/>
				<path i:knockout="Off" stroke="#000000" stroke-width="3.1" d="M1436.744,503.649h75"/>
				<path i:knockout="Off" fill="#FFFFFF" stroke="#FFFFFF" stroke-width="2.9" d="M1436.894,503.649h74.699"/>
				<path i:knockout="Off" stroke="#000000" stroke-width="3.1" d="M1511.744,503.649h75"/>
				<path i:knockout="Off" fill="#BABABA" stroke="#BABABA" stroke-width="2.9" d="M1511.894,503.649h74.699"/>
				<path i:knockout="Off" stroke="#000000" stroke-width="3.1" d="M1586.744,503.649h75"/>
				<path i:knockout="Off" fill="#BABABA" stroke="#BABABA" stroke-width="2.9" d="M1586.894,503.649h74.699"/>
				<path i:knockout="Off" stroke="#000000" stroke-width="3.1" d="M1661.744,503.649h75"/>
				<path i:knockout="Off" fill="#A3A3A3" stroke="#A3A3A3" stroke-width="2.9" d="M1661.894,503.649h74.699"/>
				<path i:knockout="Off" stroke="#000000" stroke-width="3.1" d="M1736.744,503.649h75"/>
				<path i:knockout="Off" fill="#FFFFFF" stroke="#FFFFFF" stroke-width="2.9" d="M1736.894,503.649h74.699"/>
				<path i:knockout="Off" stroke="#000000" stroke-width="3.1" d="M1811.744,503.649h75"/>
				<path i:knockout="Off" fill="#FFFFFF" stroke="#FFFFFF" stroke-width="2.9" d="M1811.894,503.649h74.699"/>
				<path i:knockout="Off" stroke="#000000" stroke-width="3.1" d="M1886.744,503.649h75"/>
				<path i:knockout="Off" fill="#AAAAAA" stroke="#AAAAAA" stroke-width="2.9" d="M1886.894,503.649h74.699"/>
				<path i:knockout="Off" stroke="#000000" stroke-width="3.1" d="M1961.744,503.649h75"/>
				<path i:knockout="Off" fill="#BABABA" stroke="#BABABA" stroke-width="2.9" d="M1961.894,503.649h74.699"/>
				<path i:knockout="Off" stroke="#000000" stroke-width="3.1" d="M2036.744,503.649h75"/>
				<path i:knockout="Off" fill="#FFFFFF" stroke="#FFFFFF" stroke-width="2.9" d="M2036.894,503.649h74.699"/>
				<path i:knockout="Off" stroke="#000000" stroke-width="3.1" d="M2111.744,503.649h75"/>
				<path i:knockout="Off" fill="#AAAAAA" stroke="#AAAAAA" stroke-width="2.9" d="M2111.894,503.649h74.699"/>
				<path i:knockout="Off" stroke="#000000" stroke-width="3.1" d="M2186.744,503.649h75"/>
				<path i:knockout="Off" fill="#A3A3A3" stroke="#A3A3A3" stroke-width="2.9" d="M2186.894,503.649h74.699"/>
				<switch i:isolated="yes" i:knockout="Off" i:objectNS="&ns_flows;" i:objectType="pointText" enable-background="new    ">
					<foreignObject requiredExtensions="&ns_flows;" x="0" y="0" width="1" height="1" overflow="visible">
						<flowDef  xmlns="&ns_flows;">
							<region>
								<path d="M2346.744,504.049"/>
							</region>
							<flow  xmlns="&ns_flows;"  font-family="'ArialMT'" font-size="4">
								<p><span>Os12g25930</span></p>
							</flow>
						</flowDef>
						<x:targetRef  xlink:href="#XMLID_122_" />
					</foreignObject>
					<text id="XMLID_122_" transform="matrix(1 0 0 1 2346.7437 504.0493)"><tspan x="0" y="0" font-family="'ArialMT'" font-size="4">Os12g25930</tspan></text>
				</switch>
				<switch i:isolated="yes" i:knockout="Off" i:objectNS="&ns_flows;" i:objectType="pointText" enable-background="new    ">
					<foreignObject requiredExtensions="&ns_flows;" x="0" y="0" width="1" height="1" overflow="visible">
						<flowDef  xmlns="&ns_flows;">
							<region>
								<path d="M2346.744,507.149"/>
							</region>
							<flow  xmlns="&ns_flows;"  font-family="'ArialMT'" font-size="4">
								<p><span>Os07g15780</span></p>
							</flow>
						</flowDef>
						<x:targetRef  xlink:href="#XMLID_123_" />
					</foreignObject>
					<text id="XMLID_123_" transform="matrix(1 0 0 1 2346.7437 507.1489)"><tspan x="0" y="0" font-family="'ArialMT'" font-size="4">Os07g15780</tspan></text>
				</switch>
				<switch i:isolated="yes" i:knockout="Off" i:objectNS="&ns_flows;" i:objectType="pointText" enable-background="new    ">
					<foreignObject requiredExtensions="&ns_flows;" x="0" y="0" width="1" height="1" overflow="visible">
						<flowDef  xmlns="&ns_flows;">
							<region>
								<path d="M2346.744,510.249"/>
							</region>
							<flow  xmlns="&ns_flows;"  font-family="'ArialMT'" font-size="4">
								<p><span>Os08g13960</span></p>
							</flow>
						</flowDef>
						<x:targetRef  xlink:href="#XMLID_124_" />
					</foreignObject>
					<text id="XMLID_124_" transform="matrix(1 0 0 1 2346.7437 510.2485)"><tspan x="0" y="0" font-family="'ArialMT'" font-size="4">Os08g13960</tspan></text>
				</switch>
				<switch i:isolated="yes" i:knockout="Off" i:objectNS="&ns_flows;" i:objectType="pointText" enable-background="new    ">
					<foreignObject requiredExtensions="&ns_flows;" x="0" y="0" width="1" height="1" overflow="visible">
						<flowDef  xmlns="&ns_flows;">
							<region>
								<path d="M2346.744,513.349"/>
							</region>
							<flow  xmlns="&ns_flows;"  font-family="'ArialMT'" font-size="4">
								<p><span>Os08g29000</span></p>
							</flow>
						</flowDef>
						<x:targetRef  xlink:href="#XMLID_125_" />
					</foreignObject>
					<text id="XMLID_125_" transform="matrix(1 0 0 1 2346.7437 513.3491)"><tspan x="0" y="0" font-family="'ArialMT'" font-size="4">Os08g29000</tspan></text>
				</switch>
				<switch i:isolated="yes" i:knockout="Off" i:objectNS="&ns_flows;" i:objectType="pointText" enable-background="new    ">
					<foreignObject requiredExtensions="&ns_flows;" x="0" y="0" width="1" height="1" overflow="visible">
						<flowDef  xmlns="&ns_flows;">
							<region>
								<path d="M2346.744,516.449"/>
							</region>
							<flow  xmlns="&ns_flows;"  font-family="'ArialMT'" font-size="4">
								<p><span>Os02g28020</span></p>
							</flow>
						</flowDef>
						<x:targetRef  xlink:href="#XMLID_126_" />
					</foreignObject>
					<text id="XMLID_126_" transform="matrix(1 0 0 1 2346.7437 516.4487)"><tspan x="0" y="0" font-family="'ArialMT'" font-size="4">Os02g28020</tspan></text>
				</switch>
				<switch i:isolated="yes" i:knockout="Off" i:objectNS="&ns_flows;" i:objectType="pointText" enable-background="new    ">
					<foreignObject requiredExtensions="&ns_flows;" x="0" y="0" width="1" height="1" overflow="visible">
						<flowDef  xmlns="&ns_flows;">
							<region>
								<path d="M2346.744,519.549"/>
							</region>
							<flow  xmlns="&ns_flows;"  font-family="'ArialMT'" font-size="4">
								<p><span>Os09g06350</span></p>
							</flow>
						</flowDef>
						<x:targetRef  xlink:href="#XMLID_127_" />
					</foreignObject>
					<text id="XMLID_127_" transform="matrix(1 0 0 1 2346.7437 519.5493)"><tspan x="0" y="0" font-family="'ArialMT'" font-size="4">Os09g06350</tspan></text>
				</switch>
				<switch i:isolated="yes" i:knockout="Off" i:objectNS="&ns_flows;" i:objectType="pointText" enable-background="new    ">
					<foreignObject requiredExtensions="&ns_flows;" x="0" y="0" width="1" height="1" overflow="visible">
						<flowDef  xmlns="&ns_flows;">
							<region>
								<path d="M2346.744,522.649"/>
							</region>
							<flow  xmlns="&ns_flows;"  font-family="'ArialMT'" font-size="4">
								<p><span>Os11g31970</span></p>
							</flow>
						</flowDef>
						<x:targetRef  xlink:href="#XMLID_128_" />
					</foreignObject>
					<text id="XMLID_128_" transform="matrix(1 0 0 1 2346.7437 522.6489)"><tspan x="0" y="0" font-family="'ArialMT'" font-size="4">Os11g31970</tspan></text>
				</switch>
				<switch i:isolated="yes" i:knockout="Off" i:objectNS="&ns_flows;" i:objectType="pointText" enable-background="new    ">
					<foreignObject requiredExtensions="&ns_flows;" x="0" y="0" width="1" height="1" overflow="visible">
						<flowDef  xmlns="&ns_flows;">
							<region>
								<path d="M2346.744,525.749"/>
							</region>
							<flow  xmlns="&ns_flows;"  font-family="'ArialMT'" font-size="4">
								<p><span>Os02g24770</span></p>
							</flow>
						</flowDef>
						<x:targetRef  xlink:href="#XMLID_129_" />
					</foreignObject>
					<text id="XMLID_129_" transform="matrix(1 0 0 1 2346.7437 525.7485)"><tspan x="0" y="0" font-family="'ArialMT'" font-size="4">Os02g24770</tspan></text>
				</switch>
				<switch i:isolated="yes" i:knockout="Off" i:objectNS="&ns_flows;" i:objectType="pointText" enable-background="new    ">
					<foreignObject requiredExtensions="&ns_flows;" x="0" y="0" width="1" height="1" overflow="visible">
						<flowDef  xmlns="&ns_flows;">
							<region>
								<path d="M2346.744,528.849"/>
							</region>
							<flow  xmlns="&ns_flows;"  font-family="'ArialMT'" font-size="4">
								<p><span>Os08g34110</span></p>
							</flow>
						</flowDef>
						<x:targetRef  xlink:href="#XMLID_130_" />
					</foreignObject>
					<text id="XMLID_130_" transform="matrix(1 0 0 1 2346.7437 528.8491)"><tspan x="0" y="0" font-family="'ArialMT'" font-size="4">Os08g34110</tspan></text>
				</switch>
				<switch i:isolated="yes" i:knockout="Off" i:objectNS="&ns_flows;" i:objectType="pointText" enable-background="new    ">
					<foreignObject requiredExtensions="&ns_flows;" x="0" y="0" width="1" height="1" overflow="visible">
						<flowDef  xmlns="&ns_flows;">
							<region>
								<path d="M2346.744,531.949"/>
							</region>
							<flow  xmlns="&ns_flows;"  font-family="'ArialMT'" font-size="4">
								<p><span>Os03g63780</span></p>
							</flow>
						</flowDef>
						<x:targetRef  xlink:href="#XMLID_131_" />
					</foreignObject>
					<text id="XMLID_131_" transform="matrix(1 0 0 1 2346.7437 531.9487)"><tspan x="0" y="0" font-family="'ArialMT'" font-size="4">Os03g63780</tspan></text>
				</switch>
				<switch i:isolated="yes" i:knockout="Off" i:objectNS="&ns_flows;" i:objectType="pointText" enable-background="new    ">
					<foreignObject requiredExtensions="&ns_flows;" x="0" y="0" width="1" height="1" overflow="visible">
						<flowDef  xmlns="&ns_flows;">
							<region>
								<path d="M2346.744,535.049"/>
							</region>
							<flow  xmlns="&ns_flows;"  font-family="'ArialMT'" font-size="4">
								<p><span>Os05g34750</span></p>
							</flow>
						</flowDef>
						<x:targetRef  xlink:href="#XMLID_132_" />
					</foreignObject>
					<text id="XMLID_132_" transform="matrix(1 0 0 1 2346.7437 535.0493)"><tspan x="0" y="0" font-family="'ArialMT'" font-size="4">Os05g34750</tspan></text>
				</switch>
				<switch i:isolated="yes" i:knockout="Off" i:objectNS="&ns_flows;" i:objectType="pointText" enable-background="new    ">
					<foreignObject requiredExtensions="&ns_flows;" x="0" y="0" width="1" height="1" overflow="visible">
						<flowDef  xmlns="&ns_flows;">
							<region>
								<path d="M2346.744,538.149"/>
							</region>
							<flow  xmlns="&ns_flows;"  font-family="'ArialMT'" font-size="4">
								<p><span>Os08g04020</span></p>
							</flow>
						</flowDef>
						<x:targetRef  xlink:href="#XMLID_133_" />
					</foreignObject>
					<text id="XMLID_133_" transform="matrix(1 0 0 1 2346.7437 538.1489)"><tspan x="0" y="0" font-family="'ArialMT'" font-size="4">Os08g04020</tspan></text>
				</switch>
				<switch i:isolated="yes" i:knockout="Off" i:objectNS="&ns_flows;" i:objectType="pointText" enable-background="new    ">
					<foreignObject requiredExtensions="&ns_flows;" x="0" y="0" width="1" height="1" overflow="visible">
						<flowDef  xmlns="&ns_flows;">
							<region>
								<path d="M2346.744,541.249"/>
							</region>
							<flow  xmlns="&ns_flows;"  font-family="'ArialMT'" font-size="4">
								<p><span>Os11g44670</span></p>
							</flow>
						</flowDef>
						<x:targetRef  xlink:href="#XMLID_134_" />
					</foreignObject>
					<text id="XMLID_134_" transform="matrix(1 0 0 1 2346.7437 541.2485)"><tspan x="0" y="0" font-family="'ArialMT'" font-size="4">Os11g44670</tspan></text>
				</switch>
				<switch i:isolated="yes" i:knockout="Off" i:objectNS="&ns_flows;" i:objectType="pointText" enable-background="new    ">
					<foreignObject requiredExtensions="&ns_flows;" x="0" y="0" width="1" height="1" overflow="visible">
						<flowDef  xmlns="&ns_flows;">
							<region>
								<path d="M2346.744,544.349"/>
							</region>
							<flow  xmlns="&ns_flows;"  font-family="'ArialMT'" font-size="4">
								<p><span>Os02g28350</span></p>
							</flow>
						</flowDef>
						<x:targetRef  xlink:href="#XMLID_135_" />
					</foreignObject>
					<text id="XMLID_135_" transform="matrix(1 0 0 1 2346.7437 544.3491)"><tspan x="0" y="0" font-family="'ArialMT'" font-size="4">Os02g28350</tspan></text>
				</switch>
				<path i:knockout="Off" stroke="#000000" stroke-width="3.1" d="M1136.744,547.049h75"/>
				<path i:knockout="Off" fill="#FFFFFF" stroke="#FFFFFF" stroke-width="2.9" d="M1136.894,547.049h74.7"/>
				<path i:knockout="Off" stroke="#000000" stroke-width="3.1" d="M1211.744,547.049h75"/>
				<path i:knockout="Off" fill="#FFFFFF" stroke="#FFFFFF" stroke-width="2.9" d="M1211.894,547.049h74.7"/>
				<path i:knockout="Off" stroke="#000000" stroke-width="3.1" d="M1286.744,547.049h75"/>
				<path i:knockout="Off" fill="#FFFFFF" stroke="#FFFFFF" stroke-width="2.9" d="M1286.894,547.049h74.7"/>
				<path i:knockout="Off" stroke="#000000" stroke-width="3.1" d="M1361.744,547.049h75"/>
				<path i:knockout="Off" fill="#FFFFFF" stroke="#FFFFFF" stroke-width="2.9" d="M1361.894,547.049h74.699"/>
				<path i:knockout="Off" stroke="#000000" stroke-width="3.1" d="M1436.744,547.049h75"/>
				<path i:knockout="Off" fill="#FFFFFF" stroke="#FFFFFF" stroke-width="2.9" d="M1436.894,547.049h74.699"/>
				<path i:knockout="Off" stroke="#000000" stroke-width="3.1" d="M1511.744,547.049h75"/>
				<path i:knockout="Off" fill="#FFFFFF" stroke="#FFFFFF" stroke-width="2.9" d="M1511.894,547.049h74.699"/>
				<path i:knockout="Off" stroke="#000000" stroke-width="3.1" d="M1586.744,547.049h75"/>
				<path i:knockout="Off" fill="#FFFFFF" stroke="#FFFFFF" stroke-width="2.9" d="M1586.894,547.049h74.699"/>
				<path i:knockout="Off" stroke="#000000" stroke-width="3.1" d="M1661.744,547.049h75"/>
				<path i:knockout="Off" fill="#FFFFFF" stroke="#FFFFFF" stroke-width="2.9" d="M1661.894,547.049h74.699"/>
				<path i:knockout="Off" stroke="#000000" stroke-width="3.1" d="M1736.744,547.049h75"/>
				<path i:knockout="Off" fill="#FFFFFF" stroke="#FFFFFF" stroke-width="2.9" d="M1736.894,547.049h74.699"/>
				<path i:knockout="Off" stroke="#000000" stroke-width="3.1" d="M1811.744,547.049h75"/>
				<path i:knockout="Off" fill="#FFFFFF" stroke="#FFFFFF" stroke-width="2.9" d="M1811.894,547.049h74.699"/>
				<path i:knockout="Off" stroke="#000000" stroke-width="3.1" d="M1886.744,547.049h75"/>
				<path i:knockout="Off" fill="#FFFFFF" stroke="#FFFFFF" stroke-width="2.9" d="M1886.894,547.049h74.699"/>
				<path i:knockout="Off" stroke="#000000" stroke-width="3.1" d="M1961.744,547.049h75"/>
				<path i:knockout="Off" fill="#FFFFFF" stroke="#FFFFFF" stroke-width="2.9" d="M1961.894,547.049h74.699"/>
				<path i:knockout="Off" stroke="#000000" stroke-width="3.1" d="M2036.744,547.049h75"/>
				<path i:knockout="Off" fill="#FFFFFF" stroke="#FFFFFF" stroke-width="2.9" d="M2036.894,547.049h74.699"/>
				<path i:knockout="Off" stroke="#000000" stroke-width="3.1" d="M2111.744,547.049h75"/>
				<path i:knockout="Off" fill="#FFFFFF" stroke="#FFFFFF" stroke-width="2.9" d="M2111.894,547.049h74.699"/>
				<path i:knockout="Off" stroke="#000000" stroke-width="3.1" d="M2186.744,547.049h75"/>
				<path i:knockout="Off" fill="#FFFFFF" stroke="#FFFFFF" stroke-width="2.9" d="M2186.894,547.049h74.699"/>
				<switch i:isolated="yes" i:knockout="Off" i:objectNS="&ns_flows;" i:objectType="pointText" enable-background="new    ">
					<foreignObject requiredExtensions="&ns_flows;" x="0" y="0" width="1" height="1" overflow="visible">
						<flowDef  xmlns="&ns_flows;">
							<region>
								<path d="M2346.744,547.449"/>
							</region>
							<flow  xmlns="&ns_flows;"  font-family="'ArialMT'" font-size="4">
								<p><span>Os01g24040</span></p>
							</flow>
						</flowDef>
						<x:targetRef  xlink:href="#XMLID_136_" />
					</foreignObject>
					<text id="XMLID_136_" transform="matrix(1 0 0 1 2346.7437 547.4487)"><tspan x="0" y="0" font-family="'ArialMT'" font-size="4">Os01g24040</tspan></text>
				</switch>
				<switch i:isolated="yes" i:knockout="Off" i:objectNS="&ns_flows;" i:objectType="pointText" enable-background="new    ">
					<foreignObject requiredExtensions="&ns_flows;" x="0" y="0" width="1" height="1" overflow="visible">
						<flowDef  xmlns="&ns_flows;">
							<region>
								<path d="M2346.744,550.549"/>
							</region>
							<flow  xmlns="&ns_flows;"  font-family="'ArialMT'" font-size="4">
								<p><span>Os11g11380</span></p>
							</flow>
						</flowDef>
						<x:targetRef  xlink:href="#XMLID_137_" />
					</foreignObject>
					<text id="XMLID_137_" transform="matrix(1 0 0 1 2346.7437 550.5493)"><tspan x="0" y="0" font-family="'ArialMT'" font-size="4">Os11g11380</tspan></text>
				</switch>
				<switch i:isolated="yes" i:knockout="Off" i:objectNS="&ns_flows;" i:objectType="pointText" enable-background="new    ">
					<foreignObject requiredExtensions="&ns_flows;" x="0" y="0" width="1" height="1" overflow="visible">
						<flowDef  xmlns="&ns_flows;">
							<region>
								<path d="M2346.744,553.649"/>
							</region>
							<flow  xmlns="&ns_flows;"  font-family="'ArialMT'" font-size="4">
								<p><span>Os02g16510</span></p>
							</flow>
						</flowDef>
						<x:targetRef  xlink:href="#XMLID_138_" />
					</foreignObject>
					<text id="XMLID_138_" transform="matrix(1 0 0 1 2346.7437 553.6489)"><tspan x="0" y="0" font-family="'ArialMT'" font-size="4">Os02g16510</tspan></text>
				</switch>
				<switch i:isolated="yes" i:knockout="Off" i:objectNS="&ns_flows;" i:objectType="pointText" enable-background="new    ">
					<foreignObject requiredExtensions="&ns_flows;" x="0" y="0" width="1" height="1" overflow="visible">
						<flowDef  xmlns="&ns_flows;">
							<region>
								<path d="M2346.744,556.749"/>
							</region>
							<flow  xmlns="&ns_flows;"  font-family="'ArialMT'" font-size="4">
								<p><span>Os04g08520</span></p>
							</flow>
						</flowDef>
						<x:targetRef  xlink:href="#XMLID_139_" />
					</foreignObject>
					<text id="XMLID_139_" transform="matrix(1 0 0 1 2346.7437 556.7485)"><tspan x="0" y="0" font-family="'ArialMT'" font-size="4">Os04g08520</tspan></text>
				</switch>
				<switch i:isolated="yes" i:knockout="Off" i:objectNS="&ns_flows;" i:objectType="pointText" enable-background="new    ">
					<foreignObject requiredExtensions="&ns_flows;" x="0" y="0" width="1" height="1" overflow="visible">
						<flowDef  xmlns="&ns_flows;">
							<region>
								<path d="M2346.744,559.849"/>
							</region>
							<flow  xmlns="&ns_flows;"  font-family="'ArialMT'" font-size="4">
								<p><span>Os05g19260</span></p>
							</flow>
						</flowDef>
						<x:targetRef  xlink:href="#XMLID_140_" />
					</foreignObject>
					<text id="XMLID_140_" transform="matrix(1 0 0 1 2346.7437 559.8491)"><tspan x="0" y="0" font-family="'ArialMT'" font-size="4">Os05g19260</tspan></text>
				</switch>
				<switch i:isolated="yes" i:knockout="Off" i:objectNS="&ns_flows;" i:objectType="pointText" enable-background="new    ">
					<foreignObject requiredExtensions="&ns_flows;" x="0" y="0" width="1" height="1" overflow="visible">
						<flowDef  xmlns="&ns_flows;">
							<region>
								<path d="M2346.744,562.949"/>
							</region>
							<flow  xmlns="&ns_flows;"  font-family="'ArialMT'" font-size="4">
								<p><span>Os01g23090</span></p>
							</flow>
						</flowDef>
						<x:targetRef  xlink:href="#XMLID_141_" />
					</foreignObject>
					<text id="XMLID_141_" transform="matrix(1 0 0 1 2346.7437 562.9487)"><tspan x="0" y="0" font-family="'ArialMT'" font-size="4">Os01g23090</tspan></text>
				</switch>
				<switch i:isolated="yes" i:knockout="Off" i:objectNS="&ns_flows;" i:objectType="pointText" enable-background="new    ">
					<foreignObject requiredExtensions="&ns_flows;" x="0" y="0" width="1" height="1" overflow="visible">
						<flowDef  xmlns="&ns_flows;">
							<region>
								<path d="M2266.744,564.949"/>
							</region>
							<flow  xmlns="&ns_flows;"  font-family="'ArialMT'" font-size="10">
								<p><span>(Tos15)</span></p>
							</flow>
						</flowDef>
						<x:targetRef  xlink:href="#XMLID_142_" />
					</foreignObject>
					<text id="XMLID_142_" transform="matrix(1 0 0 1 2266.7437 564.9487)"><tspan x="0" y="0" font-family="'ArialMT'" font-size="10">(Tos15)</tspan></text>
				</switch>
				<path i:knockout="Off" stroke="#000000" stroke-width="3.1" d="M1136.744,565.649h75"/>
				<path i:knockout="Off" fill="#FFFFFF" stroke="#FFFFFF" stroke-width="2.9" d="M1136.894,565.649h74.7"/>
				<path i:knockout="Off" stroke="#000000" stroke-width="3.1" d="M1211.744,565.649h75"/>
				<path i:knockout="Off" fill="#FFFFFF" stroke="#FFFFFF" stroke-width="2.9" d="M1211.894,565.649h74.7"/>
				<path i:knockout="Off" stroke="#000000" stroke-width="3.1" d="M1286.744,565.649h75"/>
				<path i:knockout="Off" fill="#FFFFFF" stroke="#FFFFFF" stroke-width="2.9" d="M1286.894,565.649h74.7"/>
				<path i:knockout="Off" stroke="#000000" stroke-width="3.1" d="M1361.744,565.649h75"/>
				<path i:knockout="Off" fill="#FFFFFF" stroke="#FFFFFF" stroke-width="2.9" d="M1361.894,565.649h74.699"/>
				<path i:knockout="Off" stroke="#000000" stroke-width="3.1" d="M1436.744,565.649h75"/>
				<path i:knockout="Off" fill="#FFFFFF" stroke="#FFFFFF" stroke-width="2.9" d="M1436.894,565.649h74.699"/>
				<path i:knockout="Off" stroke="#000000" stroke-width="3.1" d="M1511.744,565.649h75"/>
				<path i:knockout="Off" fill="#FFFFFF" stroke="#FFFFFF" stroke-width="2.9" d="M1511.894,565.649h74.699"/>
				<path i:knockout="Off" stroke="#000000" stroke-width="3.1" d="M1586.744,565.649h75"/>
				<path i:knockout="Off" fill="#FFFFFF" stroke="#FFFFFF" stroke-width="2.9" d="M1586.894,565.649h74.699"/>
				<path i:knockout="Off" stroke="#000000" stroke-width="3.1" d="M1661.744,565.649h75"/>
				<path i:knockout="Off" fill="#FFFFFF" stroke="#FFFFFF" stroke-width="2.9" d="M1661.894,565.649h74.699"/>
				<path i:knockout="Off" stroke="#000000" stroke-width="3.1" d="M1736.744,565.649h75"/>
				<path i:knockout="Off" fill="#FFFFFF" stroke="#FFFFFF" stroke-width="2.9" d="M1736.894,565.649h74.699"/>
				<path i:knockout="Off" stroke="#000000" stroke-width="3.1" d="M1811.744,565.649h75"/>
				<path i:knockout="Off" fill="#FFFFFF" stroke="#FFFFFF" stroke-width="2.9" d="M1811.894,565.649h74.699"/>
				<path i:knockout="Off" stroke="#000000" stroke-width="3.1" d="M1886.744,565.649h75"/>
				<path i:knockout="Off" fill="#FFFFFF" stroke="#FFFFFF" stroke-width="2.9" d="M1886.894,565.649h74.699"/>
				<path i:knockout="Off" stroke="#000000" stroke-width="3.1" d="M1961.744,565.649h75"/>
				<path i:knockout="Off" fill="#FFFFFF" stroke="#FFFFFF" stroke-width="2.9" d="M1961.894,565.649h74.699"/>
				<path i:knockout="Off" stroke="#000000" stroke-width="3.1" d="M2036.744,565.649h75"/>
				<path i:knockout="Off" fill="#FFFFFF" stroke="#FFFFFF" stroke-width="2.9" d="M2036.894,565.649h74.699"/>
				<path i:knockout="Off" stroke="#000000" stroke-width="3.1" d="M2111.744,565.649h75"/>
				<path i:knockout="Off" fill="#FFFFFF" stroke="#FFFFFF" stroke-width="2.9" d="M2111.894,565.649h74.699"/>
				<path i:knockout="Off" stroke="#000000" stroke-width="3.1" d="M2186.744,565.649h75"/>
				<path i:knockout="Off" fill="#FFFFFF" stroke="#FFFFFF" stroke-width="2.9" d="M2186.894,565.649h74.699"/>
				<switch i:isolated="yes" i:knockout="Off" i:objectNS="&ns_flows;" i:objectType="pointText" enable-background="new    ">
					<foreignObject requiredExtensions="&ns_flows;" x="0" y="0" width="1" height="1" overflow="visible">
						<flowDef  xmlns="&ns_flows;">
							<region>
								<path d="M2346.744,566.049"/>
							</region>
							<flow  xmlns="&ns_flows;"  font-family="'ArialMT'" font-size="4">
								<p><span>Os02g33340</span></p>
							</flow>
						</flowDef>
						<x:targetRef  xlink:href="#XMLID_143_" />
					</foreignObject>
					<text id="XMLID_143_" transform="matrix(1 0 0 1 2346.7437 566.0493)"><tspan x="0" y="0" font-family="'ArialMT'" font-size="4">Os02g33340</tspan></text>
				</switch>
				<switch i:isolated="yes" i:knockout="Off" i:objectNS="&ns_flows;" i:objectType="pointText" enable-background="new    ">
					<foreignObject requiredExtensions="&ns_flows;" x="0" y="0" width="1" height="1" overflow="visible">
						<flowDef  xmlns="&ns_flows;">
							<region>
								<path d="M2346.744,569.149"/>
							</region>
							<flow  xmlns="&ns_flows;"  font-family="'ArialMT'" font-size="4">
								<p><span>Os03g22100</span></p>
							</flow>
						</flowDef>
						<x:targetRef  xlink:href="#XMLID_144_" />
					</foreignObject>
					<text id="XMLID_144_" transform="matrix(1 0 0 1 2346.7437 569.1489)"><tspan x="0" y="0" font-family="'ArialMT'" font-size="4">Os03g22100</tspan></text>
				</switch>
				<switch i:isolated="yes" i:knockout="Off" i:objectNS="&ns_flows;" i:objectType="pointText" enable-background="new    ">
					<foreignObject requiredExtensions="&ns_flows;" x="0" y="0" width="1" height="1" overflow="visible">
						<flowDef  xmlns="&ns_flows;">
							<region>
								<path d="M2346.744,572.249"/>
							</region>
							<flow  xmlns="&ns_flows;"  font-family="'ArialMT'" font-size="4">
								<p><span>Os12g06590</span></p>
							</flow>
						</flowDef>
						<x:targetRef  xlink:href="#XMLID_145_" />
					</foreignObject>
					<text id="XMLID_145_" transform="matrix(1 0 0 1 2346.7437 572.2485)"><tspan x="0" y="0" font-family="'ArialMT'" font-size="4">Os12g06590</tspan></text>
				</switch>
				<switch i:isolated="yes" i:knockout="Off" i:objectNS="&ns_flows;" i:objectType="pointText" enable-background="new    ">
					<foreignObject requiredExtensions="&ns_flows;" x="0" y="0" width="1" height="1" overflow="visible">
						<flowDef  xmlns="&ns_flows;">
							<region>
								<path d="M2346.744,575.349"/>
							</region>
							<flow  xmlns="&ns_flows;"  font-family="'ArialMT'" font-size="4">
								<p><span>Os03g21050</span></p>
							</flow>
						</flowDef>
						<x:targetRef  xlink:href="#XMLID_146_" />
					</foreignObject>
					<text id="XMLID_146_" transform="matrix(1 0 0 1 2346.7437 575.3491)"><tspan x="0" y="0" font-family="'ArialMT'" font-size="4">Os03g21050</tspan></text>
				</switch>
				<path i:knockout="Off" stroke="#000000" stroke-width="3.1" d="M1136.744,578.049h75"/>
				<path i:knockout="Off" fill="#FFFFFF" stroke="#FFFFFF" stroke-width="2.9" d="M1136.894,578.049h74.7"/>
				<path i:knockout="Off" stroke="#000000" stroke-width="3.1" d="M1211.744,578.049h75"/>
				<path i:knockout="Off" fill="#FFFFFF" stroke="#FFFFFF" stroke-width="2.9" d="M1211.894,578.049h74.7"/>
				<path i:knockout="Off" stroke="#000000" stroke-width="3.1" d="M1286.744,578.049h75"/>
				<path i:knockout="Off" fill="#FFFFFF" stroke="#FFFFFF" stroke-width="2.9" d="M1286.894,578.049h74.7"/>
				<path i:knockout="Off" stroke="#000000" stroke-width="3.1" d="M1361.744,578.049h75"/>
				<path i:knockout="Off" fill="#FFFFFF" stroke="#FFFFFF" stroke-width="2.9" d="M1361.894,578.049h74.699"/>
				<path i:knockout="Off" stroke="#000000" stroke-width="3.1" d="M1436.744,578.049h75"/>
				<path i:knockout="Off" fill="#FFFFFF" stroke="#FFFFFF" stroke-width="2.9" d="M1436.894,578.049h74.699"/>
				<path i:knockout="Off" stroke="#000000" stroke-width="3.1" d="M1511.744,578.049h75"/>
				<path i:knockout="Off" fill="#FFFFFF" stroke="#FFFFFF" stroke-width="2.9" d="M1511.894,578.049h74.699"/>
				<path i:knockout="Off" stroke="#000000" stroke-width="3.1" d="M1586.744,578.049h75"/>
				<path i:knockout="Off" fill="#FFFFFF" stroke="#FFFFFF" stroke-width="2.9" d="M1586.894,578.049h74.699"/>
				<path i:knockout="Off" stroke="#000000" stroke-width="3.1" d="M1661.744,578.049h75"/>
				<path i:knockout="Off" fill="#FFFFFF" stroke="#FFFFFF" stroke-width="2.9" d="M1661.894,578.049h74.699"/>
				<path i:knockout="Off" stroke="#000000" stroke-width="3.1" d="M1736.744,578.049h75"/>
				<path i:knockout="Off" fill="#FFFFFF" stroke="#FFFFFF" stroke-width="2.9" d="M1736.894,578.049h74.699"/>
				<path i:knockout="Off" stroke="#000000" stroke-width="3.1" d="M1811.744,578.049h75"/>
				<path i:knockout="Off" fill="#FFFFFF" stroke="#FFFFFF" stroke-width="2.9" d="M1811.894,578.049h74.699"/>
				<path i:knockout="Off" stroke="#000000" stroke-width="3.1" d="M1886.744,578.049h75"/>
				<path i:knockout="Off" fill="#FFFFFF" stroke="#FFFFFF" stroke-width="2.9" d="M1886.894,578.049h74.699"/>
				<path i:knockout="Off" stroke="#000000" stroke-width="3.1" d="M1961.744,578.049h75"/>
				<path i:knockout="Off" fill="#FFFFFF" stroke="#FFFFFF" stroke-width="2.9" d="M1961.894,578.049h74.699"/>
				<path i:knockout="Off" stroke="#000000" stroke-width="3.1" d="M2036.744,578.049h75"/>
				<path i:knockout="Off" fill="#FFFFFF" stroke="#FFFFFF" stroke-width="2.9" d="M2036.894,578.049h74.699"/>
				<path i:knockout="Off" stroke="#000000" stroke-width="3.1" d="M2111.744,578.049h75"/>
				<path i:knockout="Off" fill="#FFFFFF" stroke="#FFFFFF" stroke-width="2.9" d="M2111.894,578.049h74.699"/>
				<path i:knockout="Off" stroke="#000000" stroke-width="3.1" d="M2186.744,578.049h75"/>
				<path i:knockout="Off" fill="#FFFFFF" stroke="#FFFFFF" stroke-width="2.9" d="M2186.894,578.049h74.699"/>
				<switch i:isolated="yes" i:knockout="Off" i:objectNS="&ns_flows;" i:objectType="pointText" enable-background="new    ">
					<foreignObject requiredExtensions="&ns_flows;" x="0" y="0" width="1" height="1" overflow="visible">
						<flowDef  xmlns="&ns_flows;">
							<region>
								<path d="M2346.744,578.449"/>
							</region>
							<flow  xmlns="&ns_flows;"  font-family="'ArialMT'" font-size="4">
								<p><span>Os04g13440</span></p>
							</flow>
						</flowDef>
						<x:targetRef  xlink:href="#XMLID_147_" />
					</foreignObject>
					<text id="XMLID_147_" transform="matrix(1 0 0 1 2346.7437 578.4487)"><tspan x="0" y="0" font-family="'ArialMT'" font-size="4">Os04g13440</tspan></text>
				</switch>
				<switch i:isolated="yes" i:knockout="Off" i:objectNS="&ns_flows;" i:objectType="pointText" enable-background="new    ">
					<foreignObject requiredExtensions="&ns_flows;" x="0" y="0" width="1" height="1" overflow="visible">
						<flowDef  xmlns="&ns_flows;">
							<region>
								<path d="M2346.744,581.549"/>
							</region>
							<flow  xmlns="&ns_flows;"  font-family="'ArialMT'" font-size="4">
								<p><span>Os11g29080</span></p>
							</flow>
						</flowDef>
						<x:targetRef  xlink:href="#XMLID_148_" />
					</foreignObject>
					<text id="XMLID_148_" transform="matrix(1 0 0 1 2346.7437 581.5493)"><tspan x="0" y="0" font-family="'ArialMT'" font-size="4">Os11g29080</tspan></text>
				</switch>
				<switch i:isolated="yes" i:knockout="Off" i:objectNS="&ns_flows;" i:objectType="pointText" enable-background="new    ">
					<foreignObject requiredExtensions="&ns_flows;" x="0" y="0" width="1" height="1" overflow="visible">
						<flowDef  xmlns="&ns_flows;">
							<region>
								<path d="M2266.744,581.549"/>
							</region>
							<flow  xmlns="&ns_flows;"  font-family="'ArialMT'" font-size="10">
								<p><span>Tos5</span></p>
							</flow>
						</flowDef>
						<x:targetRef  xlink:href="#XMLID_149_" />
					</foreignObject>
					<text id="XMLID_149_" transform="matrix(1 0 0 1 2266.7437 581.5493)"><tspan x="0" y="0" font-family="'ArialMT'" font-size="10">Tos5</tspan></text>
				</switch>
				<switch i:isolated="yes" i:knockout="Off" i:objectNS="&ns_flows;" i:objectType="pointText" enable-background="new    ">
					<foreignObject requiredExtensions="&ns_flows;" x="0" y="0" width="1" height="1" overflow="visible">
						<flowDef  xmlns="&ns_flows;">
							<region>
								<path d="M2346.744,584.649"/>
							</region>
							<flow  xmlns="&ns_flows;"  font-family="'ArialMT'" font-size="4">
								<p><span>Os11g39440</span></p>
							</flow>
						</flowDef>
						<x:targetRef  xlink:href="#XMLID_150_" />
					</foreignObject>
					<text id="XMLID_150_" transform="matrix(1 0 0 1 2346.7437 584.6489)"><tspan x="0" y="0" font-family="'ArialMT'" font-size="4">Os11g39440</tspan></text>
				</switch>
				<path i:knockout="Off" stroke="#000000" stroke-width="3.1" d="M1136.744,587.349h75"/>
				<path i:knockout="Off" fill="#FFFFFF" stroke="#FFFFFF" stroke-width="2.9" d="M1136.894,587.349h74.7"/>
				<path i:knockout="Off" stroke="#000000" stroke-width="3.1" d="M1211.744,587.349h75"/>
				<path i:knockout="Off" fill="#BABABA" stroke="#BABABA" stroke-width="2.9" d="M1211.894,587.349h74.7"/>
				<path i:knockout="Off" stroke="#000000" stroke-width="3.1" d="M1286.744,587.349h75"/>
				<path i:knockout="Off" fill="#BABABA" stroke="#BABABA" stroke-width="2.9" d="M1286.894,587.349h74.7"/>
				<path i:knockout="Off" stroke="#000000" stroke-width="3.1" d="M1361.744,587.349h75"/>
				<path i:knockout="Off" fill="#BABABA" stroke="#BABABA" stroke-width="2.9" d="M1361.894,587.349h74.699"/>
				<path i:knockout="Off" stroke="#000000" stroke-width="3.1" d="M1436.744,587.349h75"/>
				<path i:knockout="Off" fill="#BABABA" stroke="#BABABA" stroke-width="2.9" d="M1436.894,587.349h74.699"/>
				<path i:knockout="Off" stroke="#000000" stroke-width="3.1" d="M1511.744,587.349h75"/>
				<path i:knockout="Off" fill="#FFFFFF" stroke="#FFFFFF" stroke-width="2.9" d="M1511.894,587.349h74.699"/>
				<path i:knockout="Off" stroke="#000000" stroke-width="3.1" d="M1586.744,587.349h75"/>
				<path i:knockout="Off" fill="#AAAAAA" stroke="#AAAAAA" stroke-width="2.9" d="M1586.894,587.349h74.699"/>
				<path i:knockout="Off" stroke="#000000" stroke-width="3.1" d="M1661.744,587.349h75"/>
				<path i:knockout="Off" fill="#A3A3A3" stroke="#A3A3A3" stroke-width="2.9" d="M1661.894,587.349h74.699"/>
				<path i:knockout="Off" stroke="#000000" stroke-width="3.1" d="M1736.744,587.349h75"/>
				<path i:knockout="Off" fill="#AAAAAA" stroke="#AAAAAA" stroke-width="2.9" d="M1736.894,587.349h74.699"/>
				<path i:knockout="Off" stroke="#000000" stroke-width="3.1" d="M1811.744,587.349h75"/>
				<path i:knockout="Off" fill="#BABABA" stroke="#BABABA" stroke-width="2.9" d="M1811.894,587.349h74.699"/>
				<path i:knockout="Off" stroke="#000000" stroke-width="3.1" d="M1886.744,587.349h75"/>
				<path i:knockout="Off" fill="#FFFFFF" stroke="#FFFFFF" stroke-width="2.9" d="M1886.894,587.349h74.699"/>
				<path i:knockout="Off" stroke="#000000" stroke-width="3.1" d="M1961.744,587.349h75"/>
				<path i:knockout="Off" fill="#FFFFFF" stroke="#FFFFFF" stroke-width="2.9" d="M1961.894,587.349h74.699"/>
				<path i:knockout="Off" stroke="#000000" stroke-width="3.1" d="M2036.744,587.349h75"/>
				<path i:knockout="Off" fill="#BABABA" stroke="#BABABA" stroke-width="2.9" d="M2036.894,587.349h74.699"/>
				<path i:knockout="Off" stroke="#000000" stroke-width="3.1" d="M2111.744,587.349h75"/>
				<path i:knockout="Off" fill="#FFFFFF" stroke="#FFFFFF" stroke-width="2.9" d="M2111.894,587.349h74.699"/>
				<path i:knockout="Off" stroke="#000000" stroke-width="3.1" d="M2186.744,587.349h75"/>
				<path i:knockout="Off" fill="#AAAAAA" stroke="#AAAAAA" stroke-width="2.9" d="M2186.894,587.349h74.699"/>
				<switch i:isolated="yes" i:knockout="Off" i:objectNS="&ns_flows;" i:objectType="pointText" enable-background="new    ">
					<foreignObject requiredExtensions="&ns_flows;" x="0" y="0" width="1" height="1" overflow="visible">
						<flowDef  xmlns="&ns_flows;">
							<region>
								<path d="M2346.744,587.749"/>
							</region>
							<flow  xmlns="&ns_flows;"  font-family="'ArialMT'" font-size="4">
								<p><span>Os08g23480</span></p>
							</flow>
						</flowDef>
						<x:targetRef  xlink:href="#XMLID_151_" />
					</foreignObject>
					<text id="XMLID_151_" transform="matrix(1 0 0 1 2346.7437 587.7485)"><tspan x="0" y="0" font-family="'ArialMT'" font-size="4">Os08g23480</tspan></text>
				</switch>
				<switch i:isolated="yes" i:knockout="Off" i:objectNS="&ns_flows;" i:objectType="pointText" enable-background="new    ">
					<foreignObject requiredExtensions="&ns_flows;" x="0" y="0" width="1" height="1" overflow="visible">
						<flowDef  xmlns="&ns_flows;">
							<region>
								<path d="M2346.744,590.849"/>
							</region>
							<flow  xmlns="&ns_flows;"  font-family="'ArialMT'" font-size="4">
								<p><span>Os03g14060</span></p>
							</flow>
						</flowDef>
						<x:targetRef  xlink:href="#XMLID_152_" />
					</foreignObject>
					<text id="XMLID_152_" transform="matrix(1 0 0 1 2346.7437 590.8491)"><tspan x="0" y="0" font-family="'ArialMT'" font-size="4">Os03g14060</tspan></text>
				</switch>
				<switch i:isolated="yes" i:knockout="Off" i:objectNS="&ns_flows;" i:objectType="pointText" enable-background="new    ">
					<foreignObject requiredExtensions="&ns_flows;" x="0" y="0" width="1" height="1" overflow="visible">
						<flowDef  xmlns="&ns_flows;">
							<region>
								<path d="M2346.744,593.949"/>
							</region>
							<flow  xmlns="&ns_flows;"  font-family="'ArialMT'" font-size="4">
								<p><span>Os06g25300</span></p>
							</flow>
						</flowDef>
						<x:targetRef  xlink:href="#XMLID_153_" />
					</foreignObject>
					<text id="XMLID_153_" transform="matrix(1 0 0 1 2346.7437 593.9487)"><tspan x="0" y="0" font-family="'ArialMT'" font-size="4">Os06g25300</tspan></text>
				</switch>
				<switch i:isolated="yes" i:knockout="Off" i:objectNS="&ns_flows;" i:objectType="pointText" enable-background="new    ">
					<foreignObject requiredExtensions="&ns_flows;" x="0" y="0" width="1" height="1" overflow="visible">
						<flowDef  xmlns="&ns_flows;">
							<region>
								<path d="M2346.744,597.049"/>
							</region>
							<flow  xmlns="&ns_flows;"  font-family="'ArialMT'" font-size="4">
								<p><span>Os09g24420</span></p>
							</flow>
						</flowDef>
						<x:targetRef  xlink:href="#XMLID_154_" />
					</foreignObject>
					<text id="XMLID_154_" transform="matrix(1 0 0 1 2346.7437 597.0493)"><tspan x="0" y="0" font-family="'ArialMT'" font-size="4">Os09g24420</tspan></text>
				</switch>
				<path i:knockout="Off" stroke="#000000" stroke-width="3.1" d="M1136.744,599.749h75"/>
				<path i:knockout="Off" fill="#BABABA" stroke="#BABABA" stroke-width="2.9" d="M1136.894,599.749h74.7"/>
				<path i:knockout="Off" stroke="#000000" stroke-width="3.1" d="M1211.744,599.749h75"/>
				<path i:knockout="Off" fill="#FFFFFF" stroke="#FFFFFF" stroke-width="2.9" d="M1211.894,599.749h74.7"/>
				<path i:knockout="Off" stroke="#000000" stroke-width="3.1" d="M1286.744,599.749h75"/>
				<path i:knockout="Off" fill="#FFFFFF" stroke="#FFFFFF" stroke-width="2.9" d="M1286.894,599.749h74.7"/>
				<path i:knockout="Off" stroke="#000000" stroke-width="3.1" d="M1361.744,599.749h75"/>
				<path i:knockout="Off" fill="#FFFFFF" stroke="#FFFFFF" stroke-width="2.9" d="M1361.894,599.749h74.699"/>
				<path i:knockout="Off" stroke="#000000" stroke-width="3.1" d="M1436.744,599.749h75"/>
				<path i:knockout="Off" fill="#FFFFFF" stroke="#FFFFFF" stroke-width="2.9" d="M1436.894,599.749h74.699"/>
				<path i:knockout="Off" stroke="#000000" stroke-width="3.1" d="M1511.744,599.749h75"/>
				<path i:knockout="Off" fill="#FFFFFF" stroke="#FFFFFF" stroke-width="2.9" d="M1511.894,599.749h74.699"/>
				<path i:knockout="Off" stroke="#000000" stroke-width="3.1" d="M1586.744,599.749h75"/>
				<path i:knockout="Off" fill="#FFFFFF" stroke="#FFFFFF" stroke-width="2.9" d="M1586.894,599.749h74.699"/>
				<path i:knockout="Off" stroke="#000000" stroke-width="3.1" d="M1661.744,599.749h75"/>
				<path i:knockout="Off" fill="#FFFFFF" stroke="#FFFFFF" stroke-width="2.9" d="M1661.894,599.749h74.699"/>
				<path i:knockout="Off" stroke="#000000" stroke-width="3.1" d="M1736.744,599.749h75"/>
				<path i:knockout="Off" fill="#FFFFFF" stroke="#FFFFFF" stroke-width="2.9" d="M1736.894,599.749h74.699"/>
				<path i:knockout="Off" stroke="#000000" stroke-width="3.1" d="M1811.744,599.749h75"/>
				<path i:knockout="Off" fill="#FFFFFF" stroke="#FFFFFF" stroke-width="2.9" d="M1811.894,599.749h74.699"/>
				<path i:knockout="Off" stroke="#000000" stroke-width="3.1" d="M1886.744,599.749h75"/>
				<path i:knockout="Off" fill="#FFFFFF" stroke="#FFFFFF" stroke-width="2.9" d="M1886.894,599.749h74.699"/>
				<path i:knockout="Off" stroke="#000000" stroke-width="3.1" d="M1961.744,599.749h75"/>
				<path i:knockout="Off" fill="#FFFFFF" stroke="#FFFFFF" stroke-width="2.9" d="M1961.894,599.749h74.699"/>
				<path i:knockout="Off" stroke="#000000" stroke-width="3.1" d="M2036.744,599.749h75"/>
				<path i:knockout="Off" fill="#FFFFFF" stroke="#FFFFFF" stroke-width="2.9" d="M2036.894,599.749h74.699"/>
				<path i:knockout="Off" stroke="#000000" stroke-width="3.1" d="M2111.744,599.749h75"/>
				<path i:knockout="Off" fill="#FFFFFF" stroke="#FFFFFF" stroke-width="2.9" d="M2111.894,599.749h74.699"/>
				<path i:knockout="Off" stroke="#000000" stroke-width="3.1" d="M2186.744,599.749h75"/>
				<path i:knockout="Off" fill="#FFFFFF" stroke="#FFFFFF" stroke-width="2.9" d="M2186.894,599.749h74.699"/>
				<switch i:isolated="yes" i:knockout="Off" i:objectNS="&ns_flows;" i:objectType="pointText" enable-background="new    ">
					<foreignObject requiredExtensions="&ns_flows;" x="0" y="0" width="1" height="1" overflow="visible">
						<flowDef  xmlns="&ns_flows;">
							<region>
								<path d="M2346.744,600.149"/>
							</region>
							<flow  xmlns="&ns_flows;"  font-family="'ArialMT'" font-size="4">
								<p><span>Os04g42390</span></p>
							</flow>
						</flowDef>
						<x:targetRef  xlink:href="#XMLID_155_" />
					</foreignObject>
					<text id="XMLID_155_" transform="matrix(1 0 0 1 2346.7437 600.1489)"><tspan x="0" y="0" font-family="'ArialMT'" font-size="4">Os04g42390</tspan></text>
				</switch>
				<switch i:isolated="yes" i:knockout="Off" i:objectNS="&ns_flows;" i:objectType="pointText" enable-background="new    ">
					<foreignObject requiredExtensions="&ns_flows;" x="0" y="0" width="1" height="1" overflow="visible">
						<flowDef  xmlns="&ns_flows;">
							<region>
								<path d="M2346.744,603.249"/>
							</region>
							<flow  xmlns="&ns_flows;"  font-family="'ArialMT'" font-size="4">
								<p><span>Os12g15010</span></p>
							</flow>
						</flowDef>
						<x:targetRef  xlink:href="#XMLID_156_" />
					</foreignObject>
					<text id="XMLID_156_" transform="matrix(1 0 0 1 2346.7437 603.2485)"><tspan x="0" y="0" font-family="'ArialMT'" font-size="4">Os12g15010</tspan></text>
				</switch>
				<switch i:isolated="yes" i:knockout="Off" i:objectNS="&ns_flows;" i:objectType="pointText" enable-background="new    ">
					<foreignObject requiredExtensions="&ns_flows;" x="0" y="0" width="1" height="1" overflow="visible">
						<flowDef  xmlns="&ns_flows;">
							<region>
								<path d="M2346.744,606.349"/>
							</region>
							<flow  xmlns="&ns_flows;"  font-family="'ArialMT'" font-size="4">
								<p><span>Os11g08450</span></p>
							</flow>
						</flowDef>
						<x:targetRef  xlink:href="#XMLID_157_" />
					</foreignObject>
					<text id="XMLID_157_" transform="matrix(1 0 0 1 2346.7437 606.3491)"><tspan x="0" y="0" font-family="'ArialMT'" font-size="4">Os11g08450</tspan></text>
				</switch>
				<switch i:isolated="yes" i:knockout="Off" i:objectNS="&ns_flows;" i:objectType="pointText" enable-background="new    ">
					<foreignObject requiredExtensions="&ns_flows;" x="0" y="0" width="1" height="1" overflow="visible">
						<flowDef  xmlns="&ns_flows;">
							<region>
								<path d="M2346.744,609.449"/>
							</region>
							<flow  xmlns="&ns_flows;"  font-family="'ArialMT'" font-size="4">
								<p><span>Os10g30830</span></p>
							</flow>
						</flowDef>
						<x:targetRef  xlink:href="#XMLID_158_" />
					</foreignObject>
					<text id="XMLID_158_" transform="matrix(1 0 0 1 2346.7437 609.4487)"><tspan x="0" y="0" font-family="'ArialMT'" font-size="4">Os10g30830</tspan></text>
				</switch>
				<switch i:isolated="yes" i:knockout="Off" i:objectNS="&ns_flows;" i:objectType="pointText" enable-background="new    ">
					<foreignObject requiredExtensions="&ns_flows;" x="0" y="0" width="1" height="1" overflow="visible">
						<flowDef  xmlns="&ns_flows;">
							<region>
								<path d="M2346.744,612.549"/>
							</region>
							<flow  xmlns="&ns_flows;"  font-family="'ArialMT'" font-size="4">
								<p><span>Os06g29300</span></p>
							</flow>
						</flowDef>
						<x:targetRef  xlink:href="#XMLID_159_" />
					</foreignObject>
					<text id="XMLID_159_" transform="matrix(1 0 0 1 2346.7437 612.5493)"><tspan x="0" y="0" font-family="'ArialMT'" font-size="4">Os06g29300</tspan></text>
				</switch>
				<switch i:isolated="yes" i:knockout="Off" i:objectNS="&ns_flows;" i:objectType="pointText" enable-background="new    ">
					<foreignObject requiredExtensions="&ns_flows;" x="0" y="0" width="1" height="1" overflow="visible">
						<flowDef  xmlns="&ns_flows;">
							<region>
								<path d="M2346.744,615.649"/>
							</region>
							<flow  xmlns="&ns_flows;"  font-family="'ArialMT'" font-size="4">
								<p><span>Os03g33640</span></p>
							</flow>
						</flowDef>
						<x:targetRef  xlink:href="#XMLID_160_" />
					</foreignObject>
					<text id="XMLID_160_" transform="matrix(1 0 0 1 2346.7437 615.6489)"><tspan x="0" y="0" font-family="'ArialMT'" font-size="4">Os03g33640</tspan></text>
				</switch>
				<switch i:isolated="yes" i:knockout="Off" i:objectNS="&ns_flows;" i:objectType="pointText" enable-background="new    ">
					<foreignObject requiredExtensions="&ns_flows;" x="0" y="0" width="1" height="1" overflow="visible">
						<flowDef  xmlns="&ns_flows;">
							<region>
								<path d="M2346.744,618.749"/>
							</region>
							<flow  xmlns="&ns_flows;"  font-family="'ArialMT'" font-size="4">
								<p><span>Os09g08310</span></p>
							</flow>
						</flowDef>
						<x:targetRef  xlink:href="#XMLID_161_" />
					</foreignObject>
					<text id="XMLID_161_" transform="matrix(1 0 0 1 2346.7437 618.7485)"><tspan x="0" y="0" font-family="'ArialMT'" font-size="4">Os09g08310</tspan></text>
				</switch>
				<switch i:isolated="yes" i:knockout="Off" i:objectNS="&ns_flows;" i:objectType="pointText" enable-background="new    ">
					<foreignObject requiredExtensions="&ns_flows;" x="0" y="0" width="1" height="1" overflow="visible">
						<flowDef  xmlns="&ns_flows;">
							<region>
								<path d="M2346.744,621.849"/>
							</region>
							<flow  xmlns="&ns_flows;"  font-family="'ArialMT'" font-size="4">
								<p><span>Os01g32320</span></p>
							</flow>
						</flowDef>
						<x:targetRef  xlink:href="#XMLID_162_" />
					</foreignObject>
					<text id="XMLID_162_" transform="matrix(1 0 0 1 2346.7437 621.8491)"><tspan x="0" y="0" font-family="'ArialMT'" font-size="4">Os01g32320</tspan></text>
				</switch>
				<switch i:isolated="yes" i:knockout="Off" i:objectNS="&ns_flows;" i:objectType="pointText" enable-background="new    ">
					<foreignObject requiredExtensions="&ns_flows;" x="0" y="0" width="1" height="1" overflow="visible">
						<flowDef  xmlns="&ns_flows;">
							<region>
								<path d="M2346.744,624.949"/>
							</region>
							<flow  xmlns="&ns_flows;"  font-family="'ArialMT'" font-size="4">
								<p><span>Os05g27630</span></p>
							</flow>
						</flowDef>
						<x:targetRef  xlink:href="#XMLID_163_" />
					</foreignObject>
					<text id="XMLID_163_" transform="matrix(1 0 0 1 2346.7437 624.9487)"><tspan x="0" y="0" font-family="'ArialMT'" font-size="4">Os05g27630</tspan></text>
				</switch>
				<switch i:isolated="yes" i:knockout="Off" i:objectNS="&ns_flows;" i:objectType="pointText" enable-background="new    ">
					<foreignObject requiredExtensions="&ns_flows;" x="0" y="0" width="1" height="1" overflow="visible">
						<flowDef  xmlns="&ns_flows;">
							<region>
								<path d="M2346.744,628.049"/>
							</region>
							<flow  xmlns="&ns_flows;"  font-family="'ArialMT'" font-size="4">
								<p><span>Os07g29120</span></p>
							</flow>
						</flowDef>
						<x:targetRef  xlink:href="#XMLID_164_" />
					</foreignObject>
					<text id="XMLID_164_" transform="matrix(1 0 0 1 2346.7437 628.0493)"><tspan x="0" y="0" font-family="'ArialMT'" font-size="4">Os07g29120</tspan></text>
				</switch>
				<switch i:isolated="yes" i:knockout="Off" i:objectNS="&ns_flows;" i:objectType="pointText" enable-background="new    ">
					<foreignObject requiredExtensions="&ns_flows;" x="0" y="0" width="1" height="1" overflow="visible">
						<flowDef  xmlns="&ns_flows;">
							<region>
								<path d="M2346.744,631.149"/>
							</region>
							<flow  xmlns="&ns_flows;"  font-family="'ArialMT'" font-size="4">
								<p><span>Os04g15540</span></p>
							</flow>
						</flowDef>
						<x:targetRef  xlink:href="#XMLID_165_" />
					</foreignObject>
					<text id="XMLID_165_" transform="matrix(1 0 0 1 2346.7437 631.1489)"><tspan x="0" y="0" font-family="'ArialMT'" font-size="4">Os04g15540</tspan></text>
				</switch>
				<path i:knockout="Off" stroke="#000000" stroke-width="3.1" d="M1136.744,633.849h75"/>
				<path i:knockout="Off" fill="#FFFFFF" stroke="#FFFFFF" stroke-width="2.9" d="M1136.894,633.849h74.7"/>
				<path i:knockout="Off" stroke="#000000" stroke-width="3.1" d="M1211.744,633.849h75"/>
				<path i:knockout="Off" fill="#FFFFFF" stroke="#FFFFFF" stroke-width="2.9" d="M1211.894,633.849h74.7"/>
				<path i:knockout="Off" stroke="#000000" stroke-width="3.1" d="M1286.744,633.849h75"/>
				<path i:knockout="Off" fill="#FFFFFF" stroke="#FFFFFF" stroke-width="2.9" d="M1286.894,633.849h74.7"/>
				<path i:knockout="Off" stroke="#000000" stroke-width="3.1" d="M1361.744,633.849h75"/>
				<path i:knockout="Off" fill="#FFFFFF" stroke="#FFFFFF" stroke-width="2.9" d="M1361.894,633.849h74.699"/>
				<path i:knockout="Off" stroke="#000000" stroke-width="3.1" d="M1436.744,633.849h75"/>
				<path i:knockout="Off" fill="#FFFFFF" stroke="#FFFFFF" stroke-width="2.9" d="M1436.894,633.849h74.699"/>
				<path i:knockout="Off" stroke="#000000" stroke-width="3.1" d="M1511.744,633.849h75"/>
				<path i:knockout="Off" fill="#FFFFFF" stroke="#FFFFFF" stroke-width="2.9" d="M1511.894,633.849h74.699"/>
				<path i:knockout="Off" stroke="#000000" stroke-width="3.1" d="M1586.744,633.849h75"/>
				<path i:knockout="Off" fill="#FFFFFF" stroke="#FFFFFF" stroke-width="2.9" d="M1586.894,633.849h74.699"/>
				<path i:knockout="Off" stroke="#000000" stroke-width="3.1" d="M1661.744,633.849h75"/>
				<path i:knockout="Off" fill="#FFFFFF" stroke="#FFFFFF" stroke-width="2.9" d="M1661.894,633.849h74.699"/>
				<path i:knockout="Off" stroke="#000000" stroke-width="3.1" d="M1736.744,633.849h75"/>
				<path i:knockout="Off" fill="#FFFFFF" stroke="#FFFFFF" stroke-width="2.9" d="M1736.894,633.849h74.699"/>
				<path i:knockout="Off" stroke="#000000" stroke-width="3.1" d="M1811.744,633.849h75"/>
				<path i:knockout="Off" fill="#FFFFFF" stroke="#FFFFFF" stroke-width="2.9" d="M1811.894,633.849h74.699"/>
				<path i:knockout="Off" stroke="#000000" stroke-width="3.1" d="M1886.744,633.849h75"/>
				<path i:knockout="Off" fill="#FFFFFF" stroke="#FFFFFF" stroke-width="2.9" d="M1886.894,633.849h74.699"/>
				<path i:knockout="Off" stroke="#000000" stroke-width="3.1" d="M1961.744,633.849h75"/>
				<path i:knockout="Off" fill="#FFFFFF" stroke="#FFFFFF" stroke-width="2.9" d="M1961.894,633.849h74.699"/>
				<path i:knockout="Off" stroke="#000000" stroke-width="3.1" d="M2036.744,633.849h75"/>
				<path i:knockout="Off" fill="#FFFFFF" stroke="#FFFFFF" stroke-width="2.9" d="M2036.894,633.849h74.699"/>
				<path i:knockout="Off" stroke="#000000" stroke-width="3.1" d="M2111.744,633.849h75"/>
				<path i:knockout="Off" fill="#FFFFFF" stroke="#FFFFFF" stroke-width="2.9" d="M2111.894,633.849h74.699"/>
				<path i:knockout="Off" stroke="#000000" stroke-width="3.1" d="M2186.744,633.849h75"/>
				<path i:knockout="Off" fill="#FFFFFF" stroke="#FFFFFF" stroke-width="2.9" d="M2186.894,633.849h74.699"/>
				<switch i:isolated="yes" i:knockout="Off" i:objectNS="&ns_flows;" i:objectType="pointText" enable-background="new    ">
					<foreignObject requiredExtensions="&ns_flows;" x="0" y="0" width="1" height="1" overflow="visible">
						<flowDef  xmlns="&ns_flows;">
							<region>
								<path d="M2346.744,634.249"/>
							</region>
							<flow  xmlns="&ns_flows;"  font-family="'ArialMT'" font-size="4">
								<p><span>Os01g19360</span></p>
							</flow>
						</flowDef>
						<x:targetRef  xlink:href="#XMLID_166_" />
					</foreignObject>
					<text id="XMLID_166_" transform="matrix(1 0 0 1 2346.7437 634.2485)"><tspan x="0" y="0" font-family="'ArialMT'" font-size="4">Os01g19360</tspan></text>
				</switch>
				<switch i:isolated="yes" i:knockout="Off" i:objectNS="&ns_flows;" i:objectType="pointText" enable-background="new    ">
					<foreignObject requiredExtensions="&ns_flows;" x="0" y="0" width="1" height="1" overflow="visible">
						<flowDef  xmlns="&ns_flows;">
							<region>
								<path d="M2346.744,637.349"/>
							</region>
							<flow  xmlns="&ns_flows;"  font-family="'ArialMT'" font-size="4">
								<p><span>Os08g08870</span></p>
							</flow>
						</flowDef>
						<x:targetRef  xlink:href="#XMLID_167_" />
					</foreignObject>
					<text id="XMLID_167_" transform="matrix(1 0 0 1 2346.7437 637.3491)"><tspan x="0" y="0" font-family="'ArialMT'" font-size="4">Os08g08870</tspan></text>
				</switch>
				<switch i:isolated="yes" i:knockout="Off" i:objectNS="&ns_flows;" i:objectType="pointText" enable-background="new    ">
					<foreignObject requiredExtensions="&ns_flows;" x="0" y="0" width="1" height="1" overflow="visible">
						<flowDef  xmlns="&ns_flows;">
							<region>
								<path d="M2346.744,640.449"/>
							</region>
							<flow  xmlns="&ns_flows;"  font-family="'ArialMT'" font-size="4">
								<p><span>Os11g19230</span></p>
							</flow>
						</flowDef>
						<x:targetRef  xlink:href="#XMLID_168_" />
					</foreignObject>
					<text id="XMLID_168_" transform="matrix(1 0 0 1 2346.7437 640.4487)"><tspan x="0" y="0" font-family="'ArialMT'" font-size="4">Os11g19230</tspan></text>
				</switch>
				<switch i:isolated="yes" i:knockout="Off" i:objectNS="&ns_flows;" i:objectType="pointText" enable-background="new    ">
					<foreignObject requiredExtensions="&ns_flows;" x="0" y="0" width="1" height="1" overflow="visible">
						<flowDef  xmlns="&ns_flows;">
							<region>
								<path d="M2346.744,643.549"/>
							</region>
							<flow  xmlns="&ns_flows;"  font-family="'ArialMT'" font-size="4">
								<p><span>Os05g22590</span></p>
							</flow>
						</flowDef>
						<x:targetRef  xlink:href="#XMLID_169_" />
					</foreignObject>
					<text id="XMLID_169_" transform="matrix(1 0 0 1 2346.7437 643.5493)"><tspan x="0" y="0" font-family="'ArialMT'" font-size="4">Os05g22590</tspan></text>
				</switch>
				<switch i:isolated="yes" i:knockout="Off" i:objectNS="&ns_flows;" i:objectType="pointText" enable-background="new    ">
					<foreignObject requiredExtensions="&ns_flows;" x="0" y="0" width="1" height="1" overflow="visible">
						<flowDef  xmlns="&ns_flows;">
							<region>
								<path d="M2346.744,646.649"/>
							</region>
							<flow  xmlns="&ns_flows;"  font-family="'ArialMT'" font-size="4">
								<p><span>Os05g38060</span></p>
							</flow>
						</flowDef>
						<x:targetRef  xlink:href="#XMLID_170_" />
					</foreignObject>
					<text id="XMLID_170_" transform="matrix(1 0 0 1 2346.7437 646.6489)"><tspan x="0" y="0" font-family="'ArialMT'" font-size="4">Os05g38060</tspan></text>
				</switch>
				<switch i:isolated="yes" i:knockout="Off" i:objectNS="&ns_flows;" i:objectType="pointText" enable-background="new    ">
					<foreignObject requiredExtensions="&ns_flows;" x="0" y="0" width="1" height="1" overflow="visible">
						<flowDef  xmlns="&ns_flows;">
							<region>
								<path d="M2346.744,649.749"/>
							</region>
							<flow  xmlns="&ns_flows;"  font-family="'ArialMT'" font-size="4">
								<p><span>Os02g09870</span></p>
							</flow>
						</flowDef>
						<x:targetRef  xlink:href="#XMLID_171_" />
					</foreignObject>
					<text id="XMLID_171_" transform="matrix(1 0 0 1 2346.7437 649.7485)"><tspan x="0" y="0" font-family="'ArialMT'" font-size="4">Os02g09870</tspan></text>
				</switch>
				<switch i:isolated="yes" i:knockout="Off" i:objectNS="&ns_flows;" i:objectType="pointText" enable-background="new    ">
					<foreignObject requiredExtensions="&ns_flows;" x="0" y="0" width="1" height="1" overflow="visible">
						<flowDef  xmlns="&ns_flows;">
							<region>
								<path d="M2346.744,652.849"/>
							</region>
							<flow  xmlns="&ns_flows;"  font-family="'ArialMT'" font-size="4">
								<p><span>Os06g19710</span></p>
							</flow>
						</flowDef>
						<x:targetRef  xlink:href="#XMLID_172_" />
					</foreignObject>
					<text id="XMLID_172_" transform="matrix(1 0 0 1 2346.7437 652.8491)"><tspan x="0" y="0" font-family="'ArialMT'" font-size="4">Os06g19710</tspan></text>
				</switch>
				<switch i:isolated="yes" i:knockout="Off" i:objectNS="&ns_flows;" i:objectType="pointText" enable-background="new    ">
					<foreignObject requiredExtensions="&ns_flows;" x="0" y="0" width="1" height="1" overflow="visible">
						<flowDef  xmlns="&ns_flows;">
							<region>
								<path d="M2346.744,655.949"/>
							</region>
							<flow  xmlns="&ns_flows;"  font-family="'ArialMT'" font-size="4">
								<p><span>Os02g13910</span></p>
							</flow>
						</flowDef>
						<x:targetRef  xlink:href="#XMLID_173_" />
					</foreignObject>
					<text id="XMLID_173_" transform="matrix(1 0 0 1 2346.7437 655.9487)"><tspan x="0" y="0" font-family="'ArialMT'" font-size="4">Os02g13910</tspan></text>
				</switch>
				<switch i:isolated="yes" i:knockout="Off" i:objectNS="&ns_flows;" i:objectType="pointText" enable-background="new    ">
					<foreignObject requiredExtensions="&ns_flows;" x="0" y="0" width="1" height="1" overflow="visible">
						<flowDef  xmlns="&ns_flows;">
							<region>
								<path d="M2346.744,659.049"/>
							</region>
							<flow  xmlns="&ns_flows;"  font-family="'ArialMT'" font-size="4">
								<p><span>Os04g14550</span></p>
							</flow>
						</flowDef>
						<x:targetRef  xlink:href="#XMLID_174_" />
					</foreignObject>
					<text id="XMLID_174_" transform="matrix(1 0 0 1 2346.7437 659.0493)"><tspan x="0" y="0" font-family="'ArialMT'" font-size="4">Os04g14550</tspan></text>
				</switch>
				<switch i:isolated="yes" i:knockout="Off" i:objectNS="&ns_flows;" i:objectType="pointText" enable-background="new    ">
					<foreignObject requiredExtensions="&ns_flows;" x="0" y="0" width="1" height="1" overflow="visible">
						<flowDef  xmlns="&ns_flows;">
							<region>
								<path d="M2346.744,662.149"/>
							</region>
							<flow  xmlns="&ns_flows;"  font-family="'ArialMT'" font-size="4">
								<p><span>Os05g24190</span></p>
							</flow>
						</flowDef>
						<x:targetRef  xlink:href="#XMLID_175_" />
					</foreignObject>
					<text id="XMLID_175_" transform="matrix(1 0 0 1 2346.7437 662.1489)"><tspan x="0" y="0" font-family="'ArialMT'" font-size="4">Os05g24190</tspan></text>
				</switch>
				<switch i:isolated="yes" i:knockout="Off" i:objectNS="&ns_flows;" i:objectType="pointText" enable-background="new    ">
					<foreignObject requiredExtensions="&ns_flows;" x="0" y="0" width="1" height="1" overflow="visible">
						<flowDef  xmlns="&ns_flows;">
							<region>
								<path d="M2346.744,665.249"/>
							</region>
							<flow  xmlns="&ns_flows;"  font-family="'ArialMT'" font-size="4">
								<p><span>Os05g08870</span></p>
							</flow>
						</flowDef>
						<x:targetRef  xlink:href="#XMLID_176_" />
					</foreignObject>
					<text id="XMLID_176_" transform="matrix(1 0 0 1 2346.7437 665.2485)"><tspan x="0" y="0" font-family="'ArialMT'" font-size="4">Os05g08870</tspan></text>
				</switch>
				<switch i:isolated="yes" i:knockout="Off" i:objectNS="&ns_flows;" i:objectType="pointText" enable-background="new    ">
					<foreignObject requiredExtensions="&ns_flows;" x="0" y="0" width="1" height="1" overflow="visible">
						<flowDef  xmlns="&ns_flows;">
							<region>
								<path d="M2346.744,668.349"/>
							</region>
							<flow  xmlns="&ns_flows;"  font-family="'ArialMT'" font-size="4">
								<p><span>Os02g34040</span></p>
							</flow>
						</flowDef>
						<x:targetRef  xlink:href="#XMLID_177_" />
					</foreignObject>
					<text id="XMLID_177_" transform="matrix(1 0 0 1 2346.7437 668.3491)"><tspan x="0" y="0" font-family="'ArialMT'" font-size="4">Os02g34040</tspan></text>
				</switch>
				<path i:knockout="Off" stroke="#000000" stroke-width="3.1" d="M1136.744,671.049h75"/>
				<path i:knockout="Off" fill="#FFFFFF" stroke="#FFFFFF" stroke-width="2.9" d="M1136.894,671.049h74.7"/>
				<path i:knockout="Off" stroke="#000000" stroke-width="3.1" d="M1211.744,671.049h75"/>
				<path i:knockout="Off" fill="#FFFFFF" stroke="#FFFFFF" stroke-width="2.9" d="M1211.894,671.049h74.7"/>
				<path i:knockout="Off" stroke="#000000" stroke-width="3.1" d="M1286.744,671.049h75"/>
				<path i:knockout="Off" fill="#FFFFFF" stroke="#FFFFFF" stroke-width="2.9" d="M1286.894,671.049h74.7"/>
				<path i:knockout="Off" stroke="#000000" stroke-width="3.1" d="M1361.744,671.049h75"/>
				<path i:knockout="Off" fill="#FFFFFF" stroke="#FFFFFF" stroke-width="2.9" d="M1361.894,671.049h74.699"/>
				<path i:knockout="Off" stroke="#000000" stroke-width="3.1" d="M1436.744,671.049h75"/>
				<path i:knockout="Off" fill="#FFFFFF" stroke="#FFFFFF" stroke-width="2.9" d="M1436.894,671.049h74.699"/>
				<path i:knockout="Off" stroke="#000000" stroke-width="3.1" d="M1511.744,671.049h75"/>
				<path i:knockout="Off" fill="#FFFFFF" stroke="#FFFFFF" stroke-width="2.9" d="M1511.894,671.049h74.699"/>
				<path i:knockout="Off" stroke="#000000" stroke-width="3.1" d="M1586.744,671.049h75"/>
				<path i:knockout="Off" fill="#FFFFFF" stroke="#FFFFFF" stroke-width="2.9" d="M1586.894,671.049h74.699"/>
				<path i:knockout="Off" stroke="#000000" stroke-width="3.1" d="M1661.744,671.049h75"/>
				<path i:knockout="Off" fill="#FFFFFF" stroke="#FFFFFF" stroke-width="2.9" d="M1661.894,671.049h74.699"/>
				<path i:knockout="Off" stroke="#000000" stroke-width="3.1" d="M1736.744,671.049h75"/>
				<path i:knockout="Off" fill="#FFFFFF" stroke="#FFFFFF" stroke-width="2.9" d="M1736.894,671.049h74.699"/>
				<path i:knockout="Off" stroke="#000000" stroke-width="3.1" d="M1811.744,671.049h75"/>
				<path i:knockout="Off" fill="#FFFFFF" stroke="#FFFFFF" stroke-width="2.9" d="M1811.894,671.049h74.699"/>
				<path i:knockout="Off" stroke="#000000" stroke-width="3.1" d="M1886.744,671.049h75"/>
				<path i:knockout="Off" fill="#FFFFFF" stroke="#FFFFFF" stroke-width="2.9" d="M1886.894,671.049h74.699"/>
				<path i:knockout="Off" stroke="#000000" stroke-width="3.1" d="M1961.744,671.049h75"/>
				<path i:knockout="Off" fill="#FFFFFF" stroke="#FFFFFF" stroke-width="2.9" d="M1961.894,671.049h74.699"/>
				<path i:knockout="Off" stroke="#000000" stroke-width="3.1" d="M2036.744,671.049h75"/>
				<path i:knockout="Off" fill="#FFFFFF" stroke="#FFFFFF" stroke-width="2.9" d="M2036.894,671.049h74.699"/>
				<path i:knockout="Off" stroke="#000000" stroke-width="3.1" d="M2111.744,671.049h75"/>
				<path i:knockout="Off" fill="#FFFFFF" stroke="#FFFFFF" stroke-width="2.9" d="M2111.894,671.049h74.699"/>
				<path i:knockout="Off" stroke="#000000" stroke-width="3.1" d="M2186.744,671.049h75"/>
				<path i:knockout="Off" fill="#FFFFFF" stroke="#FFFFFF" stroke-width="2.9" d="M2186.894,671.049h74.699"/>
				<switch i:isolated="yes" i:knockout="Off" i:objectNS="&ns_flows;" i:objectType="pointText" enable-background="new    ">
					<foreignObject requiredExtensions="&ns_flows;" x="0" y="0" width="1" height="1" overflow="visible">
						<flowDef  xmlns="&ns_flows;">
							<region>
								<path d="M2346.744,671.449"/>
							</region>
							<flow  xmlns="&ns_flows;"  font-family="'ArialMT'" font-size="4">
								<p><span>Os01g29620</span></p>
							</flow>
						</flowDef>
						<x:targetRef  xlink:href="#XMLID_178_" />
					</foreignObject>
					<text id="XMLID_178_" transform="matrix(1 0 0 1 2346.7437 671.4487)"><tspan x="0" y="0" font-family="'ArialMT'" font-size="4">Os01g29620</tspan></text>
				</switch>
				<switch i:isolated="yes" i:knockout="Off" i:objectNS="&ns_flows;" i:objectType="pointText" enable-background="new    ">
					<foreignObject requiredExtensions="&ns_flows;" x="0" y="0" width="1" height="1" overflow="visible">
						<flowDef  xmlns="&ns_flows;">
							<region>
								<path d="M2346.744,674.549"/>
							</region>
							<flow  xmlns="&ns_flows;"  font-family="'ArialMT'" font-size="4">
								<p><span>Os09g05060</span></p>
							</flow>
						</flowDef>
						<x:targetRef  xlink:href="#XMLID_179_" />
					</foreignObject>
					<text id="XMLID_179_" transform="matrix(1 0 0 1 2346.7437 674.5493)"><tspan x="0" y="0" font-family="'ArialMT'" font-size="4">Os09g05060</tspan></text>
				</switch>
				<switch i:isolated="yes" i:knockout="Off" i:objectNS="&ns_flows;" i:objectType="pointText" enable-background="new    ">
					<foreignObject requiredExtensions="&ns_flows;" x="0" y="0" width="1" height="1" overflow="visible">
						<flowDef  xmlns="&ns_flows;">
							<region>
								<path d="M2346.744,677.649"/>
							</region>
							<flow  xmlns="&ns_flows;"  font-family="'ArialMT'" font-size="4">
								<p><span>Os09g07740</span></p>
							</flow>
						</flowDef>
						<x:targetRef  xlink:href="#XMLID_180_" />
					</foreignObject>
					<text id="XMLID_180_" transform="matrix(1 0 0 1 2346.7437 677.6489)"><tspan x="0" y="0" font-family="'ArialMT'" font-size="4">Os09g07740</tspan></text>
				</switch>
				<switch i:isolated="yes" i:knockout="Off" i:objectNS="&ns_flows;" i:objectType="pointText" enable-background="new    ">
					<foreignObject requiredExtensions="&ns_flows;" x="0" y="0" width="1" height="1" overflow="visible">
						<flowDef  xmlns="&ns_flows;">
							<region>
								<path d="M2346.744,680.749"/>
							</region>
							<flow  xmlns="&ns_flows;"  font-family="'ArialMT'" font-size="4">
								<p><span>Os11g27650</span></p>
							</flow>
						</flowDef>
						<x:targetRef  xlink:href="#XMLID_181_" />
					</foreignObject>
					<text id="XMLID_181_" transform="matrix(1 0 0 1 2346.7437 680.7485)"><tspan x="0" y="0" font-family="'ArialMT'" font-size="4">Os11g27650</tspan></text>
				</switch>
				<switch i:isolated="yes" i:knockout="Off" i:objectNS="&ns_flows;" i:objectType="pointText" enable-background="new    ">
					<foreignObject requiredExtensions="&ns_flows;" x="0" y="0" width="1" height="1" overflow="visible">
						<flowDef  xmlns="&ns_flows;">
							<region>
								<path d="M2346.744,683.849"/>
							</region>
							<flow  xmlns="&ns_flows;"  font-family="'ArialMT'" font-size="4">
								<p><span>Os12g34700</span></p>
							</flow>
						</flowDef>
						<x:targetRef  xlink:href="#XMLID_182_" />
					</foreignObject>
					<text id="XMLID_182_" transform="matrix(1 0 0 1 2346.7437 683.8491)"><tspan x="0" y="0" font-family="'ArialMT'" font-size="4">Os12g34700</tspan></text>
				</switch>
				<switch i:isolated="yes" i:knockout="Off" i:objectNS="&ns_flows;" i:objectType="pointText" enable-background="new    ">
					<foreignObject requiredExtensions="&ns_flows;" x="0" y="0" width="1" height="1" overflow="visible">
						<flowDef  xmlns="&ns_flows;">
							<region>
								<path d="M2346.744,686.949"/>
							</region>
							<flow  xmlns="&ns_flows;"  font-family="'ArialMT'" font-size="4">
								<p><span>Os08g08350</span></p>
							</flow>
						</flowDef>
						<x:targetRef  xlink:href="#XMLID_183_" />
					</foreignObject>
					<text id="XMLID_183_" transform="matrix(1 0 0 1 2346.7437 686.9487)"><tspan x="0" y="0" font-family="'ArialMT'" font-size="4">Os08g08350</tspan></text>
				</switch>
				<switch i:isolated="yes" i:knockout="Off" i:objectNS="&ns_flows;" i:objectType="pointText" enable-background="new    ">
					<foreignObject requiredExtensions="&ns_flows;" x="0" y="0" width="1" height="1" overflow="visible">
						<flowDef  xmlns="&ns_flows;">
							<region>
								<path d="M2346.744,690.049"/>
							</region>
							<flow  xmlns="&ns_flows;"  font-family="'ArialMT'" font-size="4">
								<p><span>Os11g30470</span></p>
							</flow>
						</flowDef>
						<x:targetRef  xlink:href="#XMLID_184_" />
					</foreignObject>
					<text id="XMLID_184_" transform="matrix(1 0 0 1 2346.7437 690.0493)"><tspan x="0" y="0" font-family="'ArialMT'" font-size="4">Os11g30470</tspan></text>
				</switch>
				<switch i:isolated="yes" i:knockout="Off" i:objectNS="&ns_flows;" i:objectType="pointText" enable-background="new    ">
					<foreignObject requiredExtensions="&ns_flows;" x="0" y="0" width="1" height="1" overflow="visible">
						<flowDef  xmlns="&ns_flows;">
							<region>
								<path d="M2346.744,693.149"/>
							</region>
							<flow  xmlns="&ns_flows;"  font-family="'ArialMT'" font-size="4">
								<p><span>Os12g04620</span></p>
							</flow>
						</flowDef>
						<x:targetRef  xlink:href="#XMLID_185_" />
					</foreignObject>
					<text id="XMLID_185_" transform="matrix(1 0 0 1 2346.7437 693.1489)"><tspan x="0" y="0" font-family="'ArialMT'" font-size="4">Os12g04620</tspan></text>
				</switch>
				<path i:knockout="Off" stroke="#000000" stroke-width="3.1" d="M1136.744,695.849h75"/>
				<path i:knockout="Off" fill="#BABABA" stroke="#BABABA" stroke-width="2.9" d="M1136.894,695.849h74.7"/>
				<path i:knockout="Off" stroke="#000000" stroke-width="3.1" d="M1211.744,695.849h75"/>
				<path i:knockout="Off" fill="#BABABA" stroke="#BABABA" stroke-width="2.9" d="M1211.894,695.849h74.7"/>
				<path i:knockout="Off" stroke="#000000" stroke-width="3.1" d="M1286.744,695.849h75"/>
				<path i:knockout="Off" fill="#BABABA" stroke="#BABABA" stroke-width="2.9" d="M1286.894,695.849h74.7"/>
				<path i:knockout="Off" stroke="#000000" stroke-width="3.1" d="M1361.744,695.849h75"/>
				<path i:knockout="Off" fill="#A3A3A3" stroke="#A3A3A3" stroke-width="2.9" d="M1361.894,695.849h74.699"/>
				<path i:knockout="Off" stroke="#000000" stroke-width="3.1" d="M1436.744,695.849h75"/>
				<path i:knockout="Off" fill="#AAAAAA" stroke="#AAAAAA" stroke-width="2.9" d="M1436.894,695.849h74.699"/>
				<path i:knockout="Off" stroke="#000000" stroke-width="3.1" d="M1511.744,695.849h75"/>
				<path i:knockout="Off" fill="#A3A3A3" stroke="#A3A3A3" stroke-width="2.9" d="M1511.894,695.849h74.699"/>
				<path i:knockout="Off" stroke="#000000" stroke-width="3.1" d="M1586.744,695.849h75"/>
				<path i:knockout="Off" fill="#949494" stroke="#949494" stroke-width="2.9" d="M1586.894,695.849h74.699"/>
				<path i:knockout="Off" stroke="#000000" stroke-width="3.1" d="M1661.744,695.849h75"/>
				<path i:knockout="Off" fill="#828282" stroke="#828282" stroke-width="2.9" d="M1661.894,695.849h74.699"/>
				<path i:knockout="Off" stroke="#000000" stroke-width="3.1" d="M1736.744,695.849h75"/>
				<path i:knockout="Off" fill="#949494" stroke="#949494" stroke-width="2.9" d="M1736.894,695.849h74.699"/>
				<path i:knockout="Off" stroke="#000000" stroke-width="3.1" d="M1811.744,695.849h75"/>
				<path i:knockout="Off" fill="#A3A3A3" stroke="#A3A3A3" stroke-width="2.9" d="M1811.894,695.849h74.699"/>
				<path i:knockout="Off" stroke="#000000" stroke-width="3.1" d="M1886.744,695.849h75"/>
				<path i:knockout="Off" fill="#AAAAAA" stroke="#AAAAAA" stroke-width="2.9" d="M1886.894,695.849h74.699"/>
				<path i:knockout="Off" stroke="#000000" stroke-width="3.1" d="M1961.744,695.849h75"/>
				<path i:knockout="Off" fill="#A3A3A3" stroke="#A3A3A3" stroke-width="2.9" d="M1961.894,695.849h74.699"/>
				<path i:knockout="Off" stroke="#000000" stroke-width="3.1" d="M2036.744,695.849h75"/>
				<path i:knockout="Off" fill="#A3A3A3" stroke="#A3A3A3" stroke-width="2.9" d="M2036.894,695.849h74.699"/>
				<path i:knockout="Off" stroke="#000000" stroke-width="3.1" d="M2111.744,695.849h75"/>
				<path i:knockout="Off" fill="#A3A3A3" stroke="#A3A3A3" stroke-width="2.9" d="M2111.894,695.849h74.699"/>
				<path i:knockout="Off" stroke="#000000" stroke-width="3.1" d="M2186.744,695.849h75"/>
				<path i:knockout="Off" fill="#949494" stroke="#949494" stroke-width="2.9" d="M2186.894,695.849h74.699"/>
				<switch i:isolated="yes" i:knockout="Off" i:objectNS="&ns_flows;" i:objectType="pointText" enable-background="new    ">
					<foreignObject requiredExtensions="&ns_flows;" x="0" y="0" width="1" height="1" overflow="visible">
						<flowDef  xmlns="&ns_flows;">
							<region>
								<path d="M2346.744,696.249"/>
							</region>
							<flow  xmlns="&ns_flows;"  font-family="'ArialMT'" font-size="4">
								<p><span>Os11g03940</span></p>
							</flow>
						</flowDef>
						<x:targetRef  xlink:href="#XMLID_186_" />
					</foreignObject>
					<text id="XMLID_186_" transform="matrix(1 0 0 1 2346.7437 696.2485)"><tspan x="0" y="0" font-family="'ArialMT'" font-size="4">Os11g03940</tspan></text>
				</switch>
				<switch i:isolated="yes" i:knockout="Off" i:objectNS="&ns_flows;" i:objectType="pointText" enable-background="new    ">
					<foreignObject requiredExtensions="&ns_flows;" x="0" y="0" width="1" height="1" overflow="visible">
						<flowDef  xmlns="&ns_flows;">
							<region>
								<path d="M2346.744,699.349"/>
							</region>
							<flow  xmlns="&ns_flows;"  font-family="'ArialMT'" font-size="4">
								<p><span>Os03g60230</span></p>
							</flow>
						</flowDef>
						<x:targetRef  xlink:href="#XMLID_187_" />
					</foreignObject>
					<text id="XMLID_187_" transform="matrix(1 0 0 1 2346.7437 699.3491)"><tspan x="0" y="0" font-family="'ArialMT'" font-size="4">Os03g60230</tspan></text>
				</switch>
				<path i:knockout="Off" stroke="#000000" stroke-width="3.1" d="M1136.744,702.049h75"/>
				<path i:knockout="Off" fill="#FFFFFF" stroke="#FFFFFF" stroke-width="2.9" d="M1136.894,702.049h74.7"/>
				<path i:knockout="Off" stroke="#000000" stroke-width="3.1" d="M1211.744,702.049h75"/>
				<path i:knockout="Off" fill="#FFFFFF" stroke="#FFFFFF" stroke-width="2.9" d="M1211.894,702.049h74.7"/>
				<path i:knockout="Off" stroke="#000000" stroke-width="3.1" d="M1286.744,702.049h75"/>
				<path i:knockout="Off" fill="#FFFFFF" stroke="#FFFFFF" stroke-width="2.9" d="M1286.894,702.049h74.7"/>
				<path i:knockout="Off" stroke="#000000" stroke-width="3.1" d="M1361.744,702.049h75"/>
				<path i:knockout="Off" fill="#FFFFFF" stroke="#FFFFFF" stroke-width="2.9" d="M1361.894,702.049h74.699"/>
				<path i:knockout="Off" stroke="#000000" stroke-width="3.1" d="M1436.744,702.049h75"/>
				<path i:knockout="Off" fill="#FFFFFF" stroke="#FFFFFF" stroke-width="2.9" d="M1436.894,702.049h74.699"/>
				<path i:knockout="Off" stroke="#000000" stroke-width="3.1" d="M1511.744,702.049h75"/>
				<path i:knockout="Off" fill="#FFFFFF" stroke="#FFFFFF" stroke-width="2.9" d="M1511.894,702.049h74.699"/>
				<path i:knockout="Off" stroke="#000000" stroke-width="3.1" d="M1586.744,702.049h75"/>
				<path i:knockout="Off" fill="#FFFFFF" stroke="#FFFFFF" stroke-width="2.9" d="M1586.894,702.049h74.699"/>
				<path i:knockout="Off" stroke="#000000" stroke-width="3.1" d="M1661.744,702.049h75"/>
				<path i:knockout="Off" fill="#FFFFFF" stroke="#FFFFFF" stroke-width="2.9" d="M1661.894,702.049h74.699"/>
				<path i:knockout="Off" stroke="#000000" stroke-width="3.1" d="M1736.744,702.049h75"/>
				<path i:knockout="Off" fill="#FFFFFF" stroke="#FFFFFF" stroke-width="2.9" d="M1736.894,702.049h74.699"/>
				<path i:knockout="Off" stroke="#000000" stroke-width="3.1" d="M1811.744,702.049h75"/>
				<path i:knockout="Off" fill="#FFFFFF" stroke="#FFFFFF" stroke-width="2.9" d="M1811.894,702.049h74.699"/>
				<path i:knockout="Off" stroke="#000000" stroke-width="3.1" d="M1886.744,702.049h75"/>
				<path i:knockout="Off" fill="#FFFFFF" stroke="#FFFFFF" stroke-width="2.9" d="M1886.894,702.049h74.699"/>
				<path i:knockout="Off" stroke="#000000" stroke-width="3.1" d="M1961.744,702.049h75"/>
				<path i:knockout="Off" fill="#FFFFFF" stroke="#FFFFFF" stroke-width="2.9" d="M1961.894,702.049h74.699"/>
				<path i:knockout="Off" stroke="#000000" stroke-width="3.1" d="M2036.744,702.049h75"/>
				<path i:knockout="Off" fill="#FFFFFF" stroke="#FFFFFF" stroke-width="2.9" d="M2036.894,702.049h74.699"/>
				<path i:knockout="Off" stroke="#000000" stroke-width="3.1" d="M2111.744,702.049h75"/>
				<path i:knockout="Off" fill="#FFFFFF" stroke="#FFFFFF" stroke-width="2.9" d="M2111.894,702.049h74.699"/>
				<path i:knockout="Off" stroke="#000000" stroke-width="3.1" d="M2186.744,702.049h75"/>
				<path i:knockout="Off" fill="#FFFFFF" stroke="#FFFFFF" stroke-width="2.9" d="M2186.894,702.049h74.699"/>
				<switch i:isolated="yes" i:knockout="Off" i:objectNS="&ns_flows;" i:objectType="pointText" enable-background="new    ">
					<foreignObject requiredExtensions="&ns_flows;" x="0" y="0" width="1" height="1" overflow="visible">
						<flowDef  xmlns="&ns_flows;">
							<region>
								<path d="M2346.744,702.449"/>
							</region>
							<flow  xmlns="&ns_flows;"  font-family="'ArialMT'" font-size="4">
								<p><span>Os01g11450</span></p>
							</flow>
						</flowDef>
						<x:targetRef  xlink:href="#XMLID_188_" />
					</foreignObject>
					<text id="XMLID_188_" transform="matrix(1 0 0 1 2346.7437 702.4487)"><tspan x="0" y="0" font-family="'ArialMT'" font-size="4">Os01g11450</tspan></text>
				</switch>
				<path i:knockout="Off" stroke="#000000" stroke-width="3.1" d="M1136.744,705.149h75"/>
				<path i:knockout="Off" fill="#FFFFFF" stroke="#FFFFFF" stroke-width="2.9" d="M1136.894,705.149h74.7"/>
				<path i:knockout="Off" stroke="#000000" stroke-width="3.1" d="M1211.744,705.149h75"/>
				<path i:knockout="Off" fill="#FFFFFF" stroke="#FFFFFF" stroke-width="2.9" d="M1211.894,705.149h74.7"/>
				<path i:knockout="Off" stroke="#000000" stroke-width="3.1" d="M1286.744,705.149h75"/>
				<path i:knockout="Off" fill="#FFFFFF" stroke="#FFFFFF" stroke-width="2.9" d="M1286.894,705.149h74.7"/>
				<path i:knockout="Off" stroke="#000000" stroke-width="3.1" d="M1361.744,705.149h75"/>
				<path i:knockout="Off" fill="#FFFFFF" stroke="#FFFFFF" stroke-width="2.9" d="M1361.894,705.149h74.699"/>
				<path i:knockout="Off" stroke="#000000" stroke-width="3.1" d="M1436.744,705.149h75"/>
				<path i:knockout="Off" fill="#FFFFFF" stroke="#FFFFFF" stroke-width="2.9" d="M1436.894,705.149h74.699"/>
				<path i:knockout="Off" stroke="#000000" stroke-width="3.1" d="M1511.744,705.149h75"/>
				<path i:knockout="Off" fill="#FFFFFF" stroke="#FFFFFF" stroke-width="2.9" d="M1511.894,705.149h74.699"/>
				<path i:knockout="Off" stroke="#000000" stroke-width="3.1" d="M1586.744,705.149h75"/>
				<path i:knockout="Off" fill="#FFFFFF" stroke="#FFFFFF" stroke-width="2.9" d="M1586.894,705.149h74.699"/>
				<path i:knockout="Off" stroke="#000000" stroke-width="3.1" d="M1661.744,705.149h75"/>
				<path i:knockout="Off" fill="#FFFFFF" stroke="#FFFFFF" stroke-width="2.9" d="M1661.894,705.149h74.699"/>
				<path i:knockout="Off" stroke="#000000" stroke-width="3.1" d="M1736.744,705.149h75"/>
				<path i:knockout="Off" fill="#FFFFFF" stroke="#FFFFFF" stroke-width="2.9" d="M1736.894,705.149h74.699"/>
				<path i:knockout="Off" stroke="#000000" stroke-width="3.1" d="M1811.744,705.149h75"/>
				<path i:knockout="Off" fill="#FFFFFF" stroke="#FFFFFF" stroke-width="2.9" d="M1811.894,705.149h74.699"/>
				<path i:knockout="Off" stroke="#000000" stroke-width="3.1" d="M1886.744,705.149h75"/>
				<path i:knockout="Off" fill="#FFFFFF" stroke="#FFFFFF" stroke-width="2.9" d="M1886.894,705.149h74.699"/>
				<path i:knockout="Off" stroke="#000000" stroke-width="3.1" d="M1961.744,705.149h75"/>
				<path i:knockout="Off" fill="#FFFFFF" stroke="#FFFFFF" stroke-width="2.9" d="M1961.894,705.149h74.699"/>
				<path i:knockout="Off" stroke="#000000" stroke-width="3.1" d="M2036.744,705.149h75"/>
				<path i:knockout="Off" fill="#FFFFFF" stroke="#FFFFFF" stroke-width="2.9" d="M2036.894,705.149h74.699"/>
				<path i:knockout="Off" stroke="#000000" stroke-width="3.1" d="M2111.744,705.149h75"/>
				<path i:knockout="Off" fill="#FFFFFF" stroke="#FFFFFF" stroke-width="2.9" d="M2111.894,705.149h74.699"/>
				<path i:knockout="Off" stroke="#000000" stroke-width="3.1" d="M2186.744,705.149h75"/>
				<path i:knockout="Off" fill="#FFFFFF" stroke="#FFFFFF" stroke-width="2.9" d="M2186.894,705.149h74.699"/>
				<switch i:isolated="yes" i:knockout="Off" i:objectNS="&ns_flows;" i:objectType="pointText" enable-background="new    ">
					<foreignObject requiredExtensions="&ns_flows;" x="0" y="0" width="1" height="1" overflow="visible">
						<flowDef  xmlns="&ns_flows;">
							<region>
								<path d="M2346.744,705.549"/>
							</region>
							<flow  xmlns="&ns_flows;"  font-family="'ArialMT'" font-size="4">
								<p><span>Os01g41520</span></p>
							</flow>
						</flowDef>
						<x:targetRef  xlink:href="#XMLID_189_" />
					</foreignObject>
					<text id="XMLID_189_" transform="matrix(1 0 0 1 2346.7437 705.5493)"><tspan x="0" y="0" font-family="'ArialMT'" font-size="4">Os01g41520</tspan></text>
				</switch>
				<switch i:isolated="yes" i:knockout="Off" i:objectNS="&ns_flows;" i:objectType="pointText" enable-background="new    ">
					<foreignObject requiredExtensions="&ns_flows;" x="0" y="0" width="1" height="1" overflow="visible">
						<flowDef  xmlns="&ns_flows;">
							<region>
								<path d="M2346.744,708.649"/>
							</region>
							<flow  xmlns="&ns_flows;"  font-family="'ArialMT'" font-size="4">
								<p><span>Os08g34440</span></p>
							</flow>
						</flowDef>
						<x:targetRef  xlink:href="#XMLID_190_" />
					</foreignObject>
					<text id="XMLID_190_" transform="matrix(1 0 0 1 2346.7437 708.6489)"><tspan x="0" y="0" font-family="'ArialMT'" font-size="4">Os08g34440</tspan></text>
				</switch>
				<switch i:isolated="yes" i:knockout="Off" i:objectNS="&ns_flows;" i:objectType="pointText" enable-background="new    ">
					<foreignObject requiredExtensions="&ns_flows;" x="0" y="0" width="1" height="1" overflow="visible">
						<flowDef  xmlns="&ns_flows;">
							<region>
								<path d="M2346.744,711.749"/>
							</region>
							<flow  xmlns="&ns_flows;"  font-family="'ArialMT'" font-size="4">
								<p><span>Os11g17200</span></p>
							</flow>
						</flowDef>
						<x:targetRef  xlink:href="#XMLID_191_" />
					</foreignObject>
					<text id="XMLID_191_" transform="matrix(1 0 0 1 2346.7437 711.7485)"><tspan x="0" y="0" font-family="'ArialMT'" font-size="4">Os11g17200</tspan></text>
				</switch>
				<switch i:isolated="yes" i:knockout="Off" i:objectNS="&ns_flows;" i:objectType="pointText" enable-background="new    ">
					<foreignObject requiredExtensions="&ns_flows;" x="0" y="0" width="1" height="1" overflow="visible">
						<flowDef  xmlns="&ns_flows;">
							<region>
								<path d="M2346.744,714.849"/>
							</region>
							<flow  xmlns="&ns_flows;"  font-family="'ArialMT'" font-size="4">
								<p><span>Os03g31140</span></p>
							</flow>
						</flowDef>
						<x:targetRef  xlink:href="#XMLID_192_" />
					</foreignObject>
					<text id="XMLID_192_" transform="matrix(1 0 0 1 2346.7437 714.8491)"><tspan x="0" y="0" font-family="'ArialMT'" font-size="4">Os03g31140</tspan></text>
				</switch>
				<switch i:isolated="yes" i:knockout="Off" i:objectNS="&ns_flows;" i:objectType="pointText" enable-background="new    ">
					<foreignObject requiredExtensions="&ns_flows;" x="0" y="0" width="1" height="1" overflow="visible">
						<flowDef  xmlns="&ns_flows;">
							<region>
								<path d="M2346.744,717.949"/>
							</region>
							<flow  xmlns="&ns_flows;"  font-family="'ArialMT'" font-size="4">
								<p><span>Os02g25790</span></p>
							</flow>
						</flowDef>
						<x:targetRef  xlink:href="#XMLID_193_" />
					</foreignObject>
					<text id="XMLID_193_" transform="matrix(1 0 0 1 2346.7437 717.9487)"><tspan x="0" y="0" font-family="'ArialMT'" font-size="4">Os02g25790</tspan></text>
				</switch>
				<path i:knockout="Off" stroke="#000000" stroke-width="3.1" d="M1136.744,720.649h75"/>
				<path i:knockout="Off" fill="#FFFFFF" stroke="#FFFFFF" stroke-width="2.9" d="M1136.894,720.649h74.7"/>
				<path i:knockout="Off" stroke="#000000" stroke-width="3.1" d="M1211.744,720.649h75"/>
				<path i:knockout="Off" fill="#A3A3A3" stroke="#A3A3A3" stroke-width="2.9" d="M1211.894,720.649h74.7"/>
				<path i:knockout="Off" stroke="#000000" stroke-width="3.1" d="M1286.744,720.649h75"/>
				<path i:knockout="Off" fill="#FFFFFF" stroke="#FFFFFF" stroke-width="2.9" d="M1286.894,720.649h74.7"/>
				<path i:knockout="Off" stroke="#000000" stroke-width="3.1" d="M1361.744,720.649h75"/>
				<path i:knockout="Off" fill="#A3A3A3" stroke="#A3A3A3" stroke-width="2.9" d="M1361.894,720.649h74.699"/>
				<path i:knockout="Off" stroke="#000000" stroke-width="3.1" d="M1436.744,720.649h75"/>
				<path i:knockout="Off" fill="#FFFFFF" stroke="#FFFFFF" stroke-width="2.9" d="M1436.894,720.649h74.699"/>
				<path i:knockout="Off" stroke="#000000" stroke-width="3.1" d="M1511.744,720.649h75"/>
				<path i:knockout="Off" fill="#FFFFFF" stroke="#FFFFFF" stroke-width="2.9" d="M1511.894,720.649h74.699"/>
				<path i:knockout="Off" stroke="#000000" stroke-width="3.1" d="M1586.744,720.649h75"/>
				<path i:knockout="Off" fill="#FFFFFF" stroke="#FFFFFF" stroke-width="2.9" d="M1586.894,720.649h74.699"/>
				<path i:knockout="Off" stroke="#000000" stroke-width="3.1" d="M1661.744,720.649h75"/>
				<path i:knockout="Off" fill="#FFFFFF" stroke="#FFFFFF" stroke-width="2.9" d="M1661.894,720.649h74.699"/>
				<path i:knockout="Off" stroke="#000000" stroke-width="3.1" d="M1736.744,720.649h75"/>
				<path i:knockout="Off" fill="#FFFFFF" stroke="#FFFFFF" stroke-width="2.9" d="M1736.894,720.649h74.699"/>
				<path i:knockout="Off" stroke="#000000" stroke-width="3.1" d="M1811.744,720.649h75"/>
				<path i:knockout="Off" fill="#A3A3A3" stroke="#A3A3A3" stroke-width="2.9" d="M1811.894,720.649h74.699"/>
				<path i:knockout="Off" stroke="#000000" stroke-width="3.1" d="M1886.744,720.649h75"/>
				<path i:knockout="Off" fill="#FFFFFF" stroke="#FFFFFF" stroke-width="2.9" d="M1886.894,720.649h74.699"/>
				<path i:knockout="Off" stroke="#000000" stroke-width="3.1" d="M1961.744,720.649h75"/>
				<path i:knockout="Off" fill="#AAAAAA" stroke="#AAAAAA" stroke-width="2.9" d="M1961.894,720.649h74.699"/>
				<path i:knockout="Off" stroke="#000000" stroke-width="3.1" d="M2036.744,720.649h75"/>
				<path i:knockout="Off" fill="#AAAAAA" stroke="#AAAAAA" stroke-width="2.9" d="M2036.894,720.649h74.699"/>
				<path i:knockout="Off" stroke="#000000" stroke-width="3.1" d="M2111.744,720.649h75"/>
				<path i:knockout="Off" fill="#AAAAAA" stroke="#AAAAAA" stroke-width="2.9" d="M2111.894,720.649h74.699"/>
				<path i:knockout="Off" stroke="#000000" stroke-width="3.1" d="M2186.744,720.649h75"/>
				<path i:knockout="Off" fill="#FFFFFF" stroke="#FFFFFF" stroke-width="2.9" d="M2186.894,720.649h74.699"/>
				<switch i:isolated="yes" i:knockout="Off" i:objectNS="&ns_flows;" i:objectType="pointText" enable-background="new    ">
					<foreignObject requiredExtensions="&ns_flows;" x="0" y="0" width="1" height="1" overflow="visible">
						<flowDef  xmlns="&ns_flows;">
							<region>
								<path d="M2346.744,721.049"/>
							</region>
							<flow  xmlns="&ns_flows;"  font-family="'ArialMT'" font-size="4">
								<p><span>Os03g01940</span></p>
							</flow>
						</flowDef>
						<x:targetRef  xlink:href="#XMLID_194_" />
					</foreignObject>
					<text id="XMLID_194_" transform="matrix(1 0 0 1 2346.7437 721.0493)"><tspan x="0" y="0" font-family="'ArialMT'" font-size="4">Os03g01940</tspan></text>
				</switch>
				<switch i:isolated="yes" i:knockout="Off" i:objectNS="&ns_flows;" i:objectType="pointText" enable-background="new    ">
					<foreignObject requiredExtensions="&ns_flows;" x="0" y="0" width="1" height="1" overflow="visible">
						<flowDef  xmlns="&ns_flows;">
							<region>
								<path d="M2346.744,724.149"/>
							</region>
							<flow  xmlns="&ns_flows;"  font-family="'ArialMT'" font-size="4">
								<p><span>Os07g13610</span></p>
							</flow>
						</flowDef>
						<x:targetRef  xlink:href="#XMLID_195_" />
					</foreignObject>
					<text id="XMLID_195_" transform="matrix(1 0 0 1 2346.7437 724.1489)"><tspan x="0" y="0" font-family="'ArialMT'" font-size="4">Os07g13610</tspan></text>
				</switch>
				<switch i:isolated="yes" i:knockout="Off" i:objectNS="&ns_flows;" i:objectType="pointText" enable-background="new    ">
					<foreignObject requiredExtensions="&ns_flows;" x="0" y="0" width="1" height="1" overflow="visible">
						<flowDef  xmlns="&ns_flows;">
							<region>
								<path d="M2346.744,727.249"/>
							</region>
							<flow  xmlns="&ns_flows;"  font-family="'ArialMT'" font-size="4">
								<p><span>Os12g41280</span></p>
							</flow>
						</flowDef>
						<x:targetRef  xlink:href="#XMLID_196_" />
					</foreignObject>
					<text id="XMLID_196_" transform="matrix(1 0 0 1 2346.7437 727.2485)"><tspan x="0" y="0" font-family="'ArialMT'" font-size="4">Os12g41280</tspan></text>
				</switch>
				<switch i:isolated="yes" i:knockout="Off" i:objectNS="&ns_flows;" i:objectType="pointText" enable-background="new    ">
					<foreignObject requiredExtensions="&ns_flows;" x="0" y="0" width="1" height="1" overflow="visible">
						<flowDef  xmlns="&ns_flows;">
							<region>
								<path d="M2346.744,730.349"/>
							</region>
							<flow  xmlns="&ns_flows;"  font-family="'ArialMT'" font-size="4">
								<p><span>Os09g21020</span></p>
							</flow>
						</flowDef>
						<x:targetRef  xlink:href="#XMLID_197_" />
					</foreignObject>
					<text id="XMLID_197_" transform="matrix(1 0 0 1 2346.7437 730.3491)"><tspan x="0" y="0" font-family="'ArialMT'" font-size="4">Os09g21020</tspan></text>
				</switch>
				<switch i:isolated="yes" i:knockout="Off" i:objectNS="&ns_flows;" i:objectType="pointText" enable-background="new    ">
					<foreignObject requiredExtensions="&ns_flows;" x="0" y="0" width="1" height="1" overflow="visible">
						<flowDef  xmlns="&ns_flows;">
							<region>
								<path d="M2346.744,733.449"/>
							</region>
							<flow  xmlns="&ns_flows;"  font-family="'ArialMT'" font-size="4">
								<p><span>Os06g40980</span></p>
							</flow>
						</flowDef>
						<x:targetRef  xlink:href="#XMLID_198_" />
					</foreignObject>
					<text id="XMLID_198_" transform="matrix(1 0 0 1 2346.7437 733.4487)"><tspan x="0" y="0" font-family="'ArialMT'" font-size="4">Os06g40980</tspan></text>
				</switch>
				<switch i:isolated="yes" i:knockout="Off" i:objectNS="&ns_flows;" i:objectType="pointText" enable-background="new    ">
					<foreignObject requiredExtensions="&ns_flows;" x="0" y="0" width="1" height="1" overflow="visible">
						<flowDef  xmlns="&ns_flows;">
							<region>
								<path d="M2346.744,736.549"/>
							</region>
							<flow  xmlns="&ns_flows;"  font-family="'ArialMT'" font-size="4">
								<p><span>Os05g51200</span></p>
							</flow>
						</flowDef>
						<x:targetRef  xlink:href="#XMLID_199_" />
					</foreignObject>
					<text id="XMLID_199_" transform="matrix(1 0 0 1 2346.7437 736.5493)"><tspan x="0" y="0" font-family="'ArialMT'" font-size="4">Os05g51200</tspan></text>
				</switch>
				<switch i:isolated="yes" i:knockout="Off" i:objectNS="&ns_flows;" i:objectType="pointText" enable-background="new    ">
					<foreignObject requiredExtensions="&ns_flows;" x="0" y="0" width="1" height="1" overflow="visible">
						<flowDef  xmlns="&ns_flows;">
							<region>
								<path d="M2346.744,739.649"/>
							</region>
							<flow  xmlns="&ns_flows;"  font-family="'ArialMT'" font-size="4">
								<p><span>Os03g43610</span></p>
							</flow>
						</flowDef>
						<x:targetRef  xlink:href="#XMLID_200_" />
					</foreignObject>
					<text id="XMLID_200_" transform="matrix(1 0 0 1 2346.7437 739.6489)"><tspan x="0" y="0" font-family="'ArialMT'" font-size="4">Os03g43610</tspan></text>
				</switch>
				<switch i:isolated="yes" i:knockout="Off" i:objectNS="&ns_flows;" i:objectType="pointText" enable-background="new    ">
					<foreignObject requiredExtensions="&ns_flows;" x="0" y="0" width="1" height="1" overflow="visible">
						<flowDef  xmlns="&ns_flows;">
							<region>
								<path d="M2346.744,742.749"/>
							</region>
							<flow  xmlns="&ns_flows;"  font-family="'ArialMT'" font-size="4">
								<p><span>Os01g29160</span></p>
							</flow>
						</flowDef>
						<x:targetRef  xlink:href="#XMLID_201_" />
					</foreignObject>
					<text id="XMLID_201_" transform="matrix(1 0 0 1 2346.7437 742.7485)"><tspan x="0" y="0" font-family="'ArialMT'" font-size="4">Os01g29160</tspan></text>
				</switch>
				<switch i:isolated="yes" i:knockout="Off" i:objectNS="&ns_flows;" i:objectType="pointText" enable-background="new    ">
					<foreignObject requiredExtensions="&ns_flows;" x="0" y="0" width="1" height="1" overflow="visible">
						<flowDef  xmlns="&ns_flows;">
							<region>
								<path d="M2346.744,745.849"/>
							</region>
							<flow  xmlns="&ns_flows;"  font-family="'ArialMT'" font-size="4">
								<p><span>Os04g01220</span></p>
							</flow>
						</flowDef>
						<x:targetRef  xlink:href="#XMLID_202_" />
					</foreignObject>
					<text id="XMLID_202_" transform="matrix(1 0 0 1 2346.7437 745.8491)"><tspan x="0" y="0" font-family="'ArialMT'" font-size="4">Os04g01220</tspan></text>
				</switch>
				<switch i:isolated="yes" i:knockout="Off" i:objectNS="&ns_flows;" i:objectType="pointText" enable-background="new    ">
					<foreignObject requiredExtensions="&ns_flows;" x="0" y="0" width="1" height="1" overflow="visible">
						<flowDef  xmlns="&ns_flows;">
							<region>
								<path d="M2346.744,748.949"/>
							</region>
							<flow  xmlns="&ns_flows;"  font-family="'ArialMT'" font-size="4">
								<p><span>Os06g23700</span></p>
							</flow>
						</flowDef>
						<x:targetRef  xlink:href="#XMLID_203_" />
					</foreignObject>
					<text id="XMLID_203_" transform="matrix(1 0 0 1 2346.7437 748.9487)"><tspan x="0" y="0" font-family="'ArialMT'" font-size="4">Os06g23700</tspan></text>
				</switch>
				<path i:knockout="Off" stroke="#000000" stroke-width="3.1" d="M1136.744,751.649h75"/>
				<path i:knockout="Off" fill="#FFFFFF" stroke="#FFFFFF" stroke-width="2.9" d="M1136.894,751.649h74.7"/>
				<path i:knockout="Off" stroke="#000000" stroke-width="3.1" d="M1211.744,751.649h75"/>
				<path i:knockout="Off" fill="#FFFFFF" stroke="#FFFFFF" stroke-width="2.9" d="M1211.894,751.649h74.7"/>
				<path i:knockout="Off" stroke="#000000" stroke-width="3.1" d="M1286.744,751.649h75"/>
				<path i:knockout="Off" fill="#FFFFFF" stroke="#FFFFFF" stroke-width="2.9" d="M1286.894,751.649h74.7"/>
				<path i:knockout="Off" stroke="#000000" stroke-width="3.1" d="M1361.744,751.649h75"/>
				<path i:knockout="Off" fill="#FFFFFF" stroke="#FFFFFF" stroke-width="2.9" d="M1361.894,751.649h74.699"/>
				<path i:knockout="Off" stroke="#000000" stroke-width="3.1" d="M1436.744,751.649h75"/>
				<path i:knockout="Off" fill="#FFFFFF" stroke="#FFFFFF" stroke-width="2.9" d="M1436.894,751.649h74.699"/>
				<path i:knockout="Off" stroke="#000000" stroke-width="3.1" d="M1511.744,751.649h75"/>
				<path i:knockout="Off" fill="#FFFFFF" stroke="#FFFFFF" stroke-width="2.9" d="M1511.894,751.649h74.699"/>
				<path i:knockout="Off" stroke="#000000" stroke-width="3.1" d="M1586.744,751.649h75"/>
				<path i:knockout="Off" fill="#FFFFFF" stroke="#FFFFFF" stroke-width="2.9" d="M1586.894,751.649h74.699"/>
				<path i:knockout="Off" stroke="#000000" stroke-width="3.1" d="M1661.744,751.649h75"/>
				<path i:knockout="Off" fill="#FFFFFF" stroke="#FFFFFF" stroke-width="2.9" d="M1661.894,751.649h74.699"/>
				<path i:knockout="Off" stroke="#000000" stroke-width="3.1" d="M1736.744,751.649h75"/>
				<path i:knockout="Off" fill="#FFFFFF" stroke="#FFFFFF" stroke-width="2.9" d="M1736.894,751.649h74.699"/>
				<path i:knockout="Off" stroke="#000000" stroke-width="3.1" d="M1811.744,751.649h75"/>
				<path i:knockout="Off" fill="#FFFFFF" stroke="#FFFFFF" stroke-width="2.9" d="M1811.894,751.649h74.699"/>
				<path i:knockout="Off" stroke="#000000" stroke-width="3.1" d="M1886.744,751.649h75"/>
				<path i:knockout="Off" fill="#FFFFFF" stroke="#FFFFFF" stroke-width="2.9" d="M1886.894,751.649h74.699"/>
				<path i:knockout="Off" stroke="#000000" stroke-width="3.1" d="M1961.744,751.649h75"/>
				<path i:knockout="Off" fill="#FFFFFF" stroke="#FFFFFF" stroke-width="2.9" d="M1961.894,751.649h74.699"/>
				<path i:knockout="Off" stroke="#000000" stroke-width="3.1" d="M2036.744,751.649h75"/>
				<path i:knockout="Off" fill="#FFFFFF" stroke="#FFFFFF" stroke-width="2.9" d="M2036.894,751.649h74.699"/>
				<path i:knockout="Off" stroke="#000000" stroke-width="3.1" d="M2111.744,751.649h75"/>
				<path i:knockout="Off" fill="#FFFFFF" stroke="#FFFFFF" stroke-width="2.9" d="M2111.894,751.649h74.699"/>
				<path i:knockout="Off" stroke="#000000" stroke-width="3.1" d="M2186.744,751.649h75"/>
				<path i:knockout="Off" fill="#FFFFFF" stroke="#FFFFFF" stroke-width="2.9" d="M2186.894,751.649h74.699"/>
				<switch i:isolated="yes" i:knockout="Off" i:objectNS="&ns_flows;" i:objectType="pointText" enable-background="new    ">
					<foreignObject requiredExtensions="&ns_flows;" x="0" y="0" width="1" height="1" overflow="visible">
						<flowDef  xmlns="&ns_flows;">
							<region>
								<path d="M2346.744,752.049"/>
							</region>
							<flow  xmlns="&ns_flows;"  font-family="'ArialMT'" font-size="4">
								<p><span>Os06g19920</span></p>
							</flow>
						</flowDef>
						<x:targetRef  xlink:href="#XMLID_204_" />
					</foreignObject>
					<text id="XMLID_204_" transform="matrix(1 0 0 1 2346.7437 752.0493)"><tspan x="0" y="0" font-family="'ArialMT'" font-size="4">Os06g19920</tspan></text>
				</switch>
				<switch i:isolated="yes" i:knockout="Off" i:objectNS="&ns_flows;" i:objectType="pointText" enable-background="new    ">
					<foreignObject requiredExtensions="&ns_flows;" x="0" y="0" width="1" height="1" overflow="visible">
						<flowDef  xmlns="&ns_flows;">
							<region>
								<path d="M2346.744,755.149"/>
							</region>
							<flow  xmlns="&ns_flows;"  font-family="'ArialMT'" font-size="4">
								<p><span>Os12g18610</span></p>
							</flow>
						</flowDef>
						<x:targetRef  xlink:href="#XMLID_205_" />
					</foreignObject>
					<text id="XMLID_205_" transform="matrix(1 0 0 1 2346.7437 755.1489)"><tspan x="0" y="0" font-family="'ArialMT'" font-size="4">Os12g18610</tspan></text>
				</switch>
				<switch i:isolated="yes" i:knockout="Off" i:objectNS="&ns_flows;" i:objectType="pointText" enable-background="new    ">
					<foreignObject requiredExtensions="&ns_flows;" x="0" y="0" width="1" height="1" overflow="visible">
						<flowDef  xmlns="&ns_flows;">
							<region>
								<path d="M2346.744,758.249"/>
							</region>
							<flow  xmlns="&ns_flows;"  font-family="'ArialMT'" font-size="4">
								<p><span>Os10g09720</span></p>
							</flow>
						</flowDef>
						<x:targetRef  xlink:href="#XMLID_206_" />
					</foreignObject>
					<text id="XMLID_206_" transform="matrix(1 0 0 1 2346.7437 758.2485)"><tspan x="0" y="0" font-family="'ArialMT'" font-size="4">Os10g09720</tspan></text>
				</switch>
				<switch i:isolated="yes" i:knockout="Off" i:objectNS="&ns_flows;" i:objectType="pointText" enable-background="new    ">
					<foreignObject requiredExtensions="&ns_flows;" x="0" y="0" width="1" height="1" overflow="visible">
						<flowDef  xmlns="&ns_flows;">
							<region>
								<path d="M2346.744,761.349"/>
							</region>
							<flow  xmlns="&ns_flows;"  font-family="'ArialMT'" font-size="4">
								<p><span>Os09g13800</span></p>
							</flow>
						</flowDef>
						<x:targetRef  xlink:href="#XMLID_207_" />
					</foreignObject>
					<text id="XMLID_207_" transform="matrix(1 0 0 1 2346.7437 761.3491)"><tspan x="0" y="0" font-family="'ArialMT'" font-size="4">Os09g13800</tspan></text>
				</switch>
				<switch i:isolated="yes" i:knockout="Off" i:objectNS="&ns_flows;" i:objectType="pointText" enable-background="new    ">
					<foreignObject requiredExtensions="&ns_flows;" x="0" y="0" width="1" height="1" overflow="visible">
						<flowDef  xmlns="&ns_flows;">
							<region>
								<path d="M2346.744,764.449"/>
							</region>
							<flow  xmlns="&ns_flows;"  font-family="'ArialMT'" font-size="4">
								<p><span>Os12g10090</span></p>
							</flow>
						</flowDef>
						<x:targetRef  xlink:href="#XMLID_208_" />
					</foreignObject>
					<text id="XMLID_208_" transform="matrix(1 0 0 1 2346.7437 764.4487)"><tspan x="0" y="0" font-family="'ArialMT'" font-size="4">Os12g10090</tspan></text>
				</switch>
				<switch i:isolated="yes" i:knockout="Off" i:objectNS="&ns_flows;" i:objectType="pointText" enable-background="new    ">
					<foreignObject requiredExtensions="&ns_flows;" x="0" y="0" width="1" height="1" overflow="visible">
						<flowDef  xmlns="&ns_flows;">
							<region>
								<path d="M2346.744,767.549"/>
							</region>
							<flow  xmlns="&ns_flows;"  font-family="'ArialMT'" font-size="4">
								<p><span>Os10g18190</span></p>
							</flow>
						</flowDef>
						<x:targetRef  xlink:href="#XMLID_209_" />
					</foreignObject>
					<text id="XMLID_209_" transform="matrix(1 0 0 1 2346.7437 767.5493)"><tspan x="0" y="0" font-family="'ArialMT'" font-size="4">Os10g18190</tspan></text>
				</switch>
				<switch i:isolated="yes" i:knockout="Off" i:objectNS="&ns_flows;" i:objectType="pointText" enable-background="new    ">
					<foreignObject requiredExtensions="&ns_flows;" x="0" y="0" width="1" height="1" overflow="visible">
						<flowDef  xmlns="&ns_flows;">
							<region>
								<path d="M2346.744,770.649"/>
							</region>
							<flow  xmlns="&ns_flows;"  font-family="'ArialMT'" font-size="4">
								<p><span>Os08g03030</span></p>
							</flow>
						</flowDef>
						<x:targetRef  xlink:href="#XMLID_210_" />
					</foreignObject>
					<text id="XMLID_210_" transform="matrix(1 0 0 1 2346.7437 770.6489)"><tspan x="0" y="0" font-family="'ArialMT'" font-size="4">Os08g03030</tspan></text>
				</switch>
				<switch i:isolated="yes" i:knockout="Off" i:objectNS="&ns_flows;" i:objectType="pointText" enable-background="new    ">
					<foreignObject requiredExtensions="&ns_flows;" x="0" y="0" width="1" height="1" overflow="visible">
						<flowDef  xmlns="&ns_flows;">
							<region>
								<path d="M2346.744,773.749"/>
							</region>
							<flow  xmlns="&ns_flows;"  font-family="'ArialMT'" font-size="4">
								<p><span>Os02g46060</span></p>
							</flow>
						</flowDef>
						<x:targetRef  xlink:href="#XMLID_211_" />
					</foreignObject>
					<text id="XMLID_211_" transform="matrix(1 0 0 1 2346.7437 773.7485)"><tspan x="0" y="0" font-family="'ArialMT'" font-size="4">Os02g46060</tspan></text>
				</switch>
				<switch i:isolated="yes" i:knockout="Off" i:objectNS="&ns_flows;" i:objectType="pointText" enable-background="new    ">
					<foreignObject requiredExtensions="&ns_flows;" x="0" y="0" width="1" height="1" overflow="visible">
						<flowDef  xmlns="&ns_flows;">
							<region>
								<path d="M2346.744,776.849"/>
							</region>
							<flow  xmlns="&ns_flows;"  font-family="'ArialMT'" font-size="4">
								<p><span>Os04g19940</span></p>
							</flow>
						</flowDef>
						<x:targetRef  xlink:href="#XMLID_212_" />
					</foreignObject>
					<text id="XMLID_212_" transform="matrix(1 0 0 1 2346.7437 776.8491)"><tspan x="0" y="0" font-family="'ArialMT'" font-size="4">Os04g19940</tspan></text>
				</switch>
				<switch i:isolated="yes" i:knockout="Off" i:objectNS="&ns_flows;" i:objectType="pointText" enable-background="new    ">
					<foreignObject requiredExtensions="&ns_flows;" x="0" y="0" width="1" height="1" overflow="visible">
						<flowDef  xmlns="&ns_flows;">
							<region>
								<path d="M2346.744,779.949"/>
							</region>
							<flow  xmlns="&ns_flows;"  font-family="'ArialMT'" font-size="4">
								<p><span>Os04g58290</span></p>
							</flow>
						</flowDef>
						<x:targetRef  xlink:href="#XMLID_213_" />
					</foreignObject>
					<text id="XMLID_213_" transform="matrix(1 0 0 1 2346.7437 779.9487)"><tspan x="0" y="0" font-family="'ArialMT'" font-size="4">Os04g58290</tspan></text>
				</switch>
				<switch i:isolated="yes" i:knockout="Off" i:objectNS="&ns_flows;" i:objectType="pointText" enable-background="new    ">
					<foreignObject requiredExtensions="&ns_flows;" x="0" y="0" width="1" height="1" overflow="visible">
						<flowDef  xmlns="&ns_flows;">
							<region>
								<path d="M2346.744,783.049"/>
							</region>
							<flow  xmlns="&ns_flows;"  font-family="'ArialMT'" font-size="4">
								<p><span>Os06g20720</span></p>
							</flow>
						</flowDef>
						<x:targetRef  xlink:href="#XMLID_214_" />
					</foreignObject>
					<text id="XMLID_214_" transform="matrix(1 0 0 1 2346.7437 783.0493)"><tspan x="0" y="0" font-family="'ArialMT'" font-size="4">Os06g20720</tspan></text>
				</switch>
				<switch i:isolated="yes" i:knockout="Off" i:objectNS="&ns_flows;" i:objectType="pointText" enable-background="new    ">
					<foreignObject requiredExtensions="&ns_flows;" x="0" y="0" width="1" height="1" overflow="visible">
						<flowDef  xmlns="&ns_flows;">
							<region>
								<path d="M2346.744,786.149"/>
							</region>
							<flow  xmlns="&ns_flows;"  font-family="'ArialMT'" font-size="4">
								<p><span>Os05g24710</span></p>
							</flow>
						</flowDef>
						<x:targetRef  xlink:href="#XMLID_215_" />
					</foreignObject>
					<text id="XMLID_215_" transform="matrix(1 0 0 1 2346.7437 786.1489)"><tspan x="0" y="0" font-family="'ArialMT'" font-size="4">Os05g24710</tspan></text>
				</switch>
				<switch i:isolated="yes" i:knockout="Off" i:objectNS="&ns_flows;" i:objectType="pointText" enable-background="new    ">
					<foreignObject requiredExtensions="&ns_flows;" x="0" y="0" width="1" height="1" overflow="visible">
						<flowDef  xmlns="&ns_flows;">
							<region>
								<path d="M2346.744,789.249"/>
							</region>
							<flow  xmlns="&ns_flows;"  font-family="'ArialMT'" font-size="4">
								<p><span>Os03g51730</span></p>
							</flow>
						</flowDef>
						<x:targetRef  xlink:href="#XMLID_216_" />
					</foreignObject>
					<text id="XMLID_216_" transform="matrix(1 0 0 1 2346.7437 789.2485)"><tspan x="0" y="0" font-family="'ArialMT'" font-size="4">Os03g51730</tspan></text>
				</switch>
				<switch i:isolated="yes" i:knockout="Off" i:objectNS="&ns_flows;" i:objectType="pointText" enable-background="new    ">
					<foreignObject requiredExtensions="&ns_flows;" x="0" y="0" width="1" height="1" overflow="visible">
						<flowDef  xmlns="&ns_flows;">
							<region>
								<path d="M2346.744,792.349"/>
							</region>
							<flow  xmlns="&ns_flows;"  font-family="'ArialMT'" font-size="4">
								<p><span>Os03g46630</span></p>
							</flow>
						</flowDef>
						<x:targetRef  xlink:href="#XMLID_217_" />
					</foreignObject>
					<text id="XMLID_217_" transform="matrix(1 0 0 1 2346.7437 792.3491)"><tspan x="0" y="0" font-family="'ArialMT'" font-size="4">Os03g46630</tspan></text>
				</switch>
				<switch i:isolated="yes" i:knockout="Off" i:objectNS="&ns_flows;" i:objectType="pointText" enable-background="new    ">
					<foreignObject requiredExtensions="&ns_flows;" x="0" y="0" width="1" height="1" overflow="visible">
						<flowDef  xmlns="&ns_flows;">
							<region>
								<path d="M2346.744,795.449"/>
							</region>
							<flow  xmlns="&ns_flows;"  font-family="'ArialMT'" font-size="4">
								<p><span>Os06g20940</span></p>
							</flow>
						</flowDef>
						<x:targetRef  xlink:href="#XMLID_218_" />
					</foreignObject>
					<text id="XMLID_218_" transform="matrix(1 0 0 1 2346.7437 795.4487)"><tspan x="0" y="0" font-family="'ArialMT'" font-size="4">Os06g20940</tspan></text>
				</switch>
				<switch i:isolated="yes" i:knockout="Off" i:objectNS="&ns_flows;" i:objectType="pointText" enable-background="new    ">
					<foreignObject requiredExtensions="&ns_flows;" x="0" y="0" width="1" height="1" overflow="visible">
						<flowDef  xmlns="&ns_flows;">
							<region>
								<path d="M2346.744,798.549"/>
							</region>
							<flow  xmlns="&ns_flows;"  font-family="'ArialMT'" font-size="4">
								<p><span>Os06g20950</span></p>
							</flow>
						</flowDef>
						<x:targetRef  xlink:href="#XMLID_219_" />
					</foreignObject>
					<text id="XMLID_219_" transform="matrix(1 0 0 1 2346.7437 798.5493)"><tspan x="0" y="0" font-family="'ArialMT'" font-size="4">Os06g20950</tspan></text>
				</switch>
				<switch i:isolated="yes" i:knockout="Off" i:objectNS="&ns_flows;" i:objectType="pointText" enable-background="new    ">
					<foreignObject requiredExtensions="&ns_flows;" x="0" y="0" width="1" height="1" overflow="visible">
						<flowDef  xmlns="&ns_flows;">
							<region>
								<path d="M2346.744,801.649"/>
							</region>
							<flow  xmlns="&ns_flows;"  font-family="'ArialMT'" font-size="4">
								<p><span>Os11g10360</span></p>
							</flow>
						</flowDef>
						<x:targetRef  xlink:href="#XMLID_220_" />
					</foreignObject>
					<text id="XMLID_220_" transform="matrix(1 0 0 1 2346.7437 801.6489)"><tspan x="0" y="0" font-family="'ArialMT'" font-size="4">Os11g10360</tspan></text>
				</switch>
				<switch i:isolated="yes" i:knockout="Off" i:objectNS="&ns_flows;" i:objectType="pointText" enable-background="new    ">
					<foreignObject requiredExtensions="&ns_flows;" x="0" y="0" width="1" height="1" overflow="visible">
						<flowDef  xmlns="&ns_flows;">
							<region>
								<path d="M2346.744,804.749"/>
							</region>
							<flow  xmlns="&ns_flows;"  font-family="'ArialMT'" font-size="4">
								<p><span>Os07g15260</span></p>
							</flow>
						</flowDef>
						<x:targetRef  xlink:href="#XMLID_221_" />
					</foreignObject>
					<text id="XMLID_221_" transform="matrix(1 0 0 1 2346.7437 804.7485)"><tspan x="0" y="0" font-family="'ArialMT'" font-size="4">Os07g15260</tspan></text>
				</switch>
				<switch i:isolated="yes" i:knockout="Off" i:objectNS="&ns_flows;" i:objectType="pointText" enable-background="new    ">
					<foreignObject requiredExtensions="&ns_flows;" x="0" y="0" width="1" height="1" overflow="visible">
						<flowDef  xmlns="&ns_flows;">
							<region>
								<path d="M2346.744,807.849"/>
							</region>
							<flow  xmlns="&ns_flows;"  font-family="'ArialMT'" font-size="4">
								<p><span>Os11g27960</span></p>
							</flow>
						</flowDef>
						<x:targetRef  xlink:href="#XMLID_222_" />
					</foreignObject>
					<text id="XMLID_222_" transform="matrix(1 0 0 1 2346.7437 807.8491)"><tspan x="0" y="0" font-family="'ArialMT'" font-size="4">Os11g27960</tspan></text>
				</switch>
				<switch i:isolated="yes" i:knockout="Off" i:objectNS="&ns_flows;" i:objectType="pointText" enable-background="new    ">
					<foreignObject requiredExtensions="&ns_flows;" x="0" y="0" width="1" height="1" overflow="visible">
						<flowDef  xmlns="&ns_flows;">
							<region>
								<path d="M2346.744,810.949"/>
							</region>
							<flow  xmlns="&ns_flows;"  font-family="'ArialMT'" font-size="4">
								<p><span>Os07g22800</span></p>
							</flow>
						</flowDef>
						<x:targetRef  xlink:href="#XMLID_223_" />
					</foreignObject>
					<text id="XMLID_223_" transform="matrix(1 0 0 1 2346.7437 810.9487)"><tspan x="0" y="0" font-family="'ArialMT'" font-size="4">Os07g22800</tspan></text>
				</switch>
				<switch i:isolated="yes" i:knockout="Off" i:objectNS="&ns_flows;" i:objectType="pointText" enable-background="new    ">
					<foreignObject requiredExtensions="&ns_flows;" x="0" y="0" width="1" height="1" overflow="visible">
						<flowDef  xmlns="&ns_flows;">
							<region>
								<path d="M2346.744,814.049"/>
							</region>
							<flow  xmlns="&ns_flows;"  font-family="'ArialMT'" font-size="4">
								<p><span>Os12g12030</span></p>
							</flow>
						</flowDef>
						<x:targetRef  xlink:href="#XMLID_224_" />
					</foreignObject>
					<text id="XMLID_224_" transform="matrix(1 0 0 1 2346.7437 814.0493)"><tspan x="0" y="0" font-family="'ArialMT'" font-size="4">Os12g12030</tspan></text>
				</switch>
				<switch i:isolated="yes" i:knockout="Off" i:objectNS="&ns_flows;" i:objectType="pointText" enable-background="new    ">
					<foreignObject requiredExtensions="&ns_flows;" x="0" y="0" width="1" height="1" overflow="visible">
						<flowDef  xmlns="&ns_flows;">
							<region>
								<path d="M2346.744,817.149"/>
							</region>
							<flow  xmlns="&ns_flows;"  font-family="'ArialMT'" font-size="4">
								<p><span>Os04g58300</span></p>
							</flow>
						</flowDef>
						<x:targetRef  xlink:href="#XMLID_225_" />
					</foreignObject>
					<text id="XMLID_225_" transform="matrix(1 0 0 1 2346.7437 817.1489)"><tspan x="0" y="0" font-family="'ArialMT'" font-size="4">Os04g58300</tspan></text>
				</switch>
				<switch i:isolated="yes" i:knockout="Off" i:objectNS="&ns_flows;" i:objectType="pointText" enable-background="new    ">
					<foreignObject requiredExtensions="&ns_flows;" x="0" y="0" width="1" height="1" overflow="visible">
						<flowDef  xmlns="&ns_flows;">
							<region>
								<path d="M2346.744,820.249"/>
							</region>
							<flow  xmlns="&ns_flows;"  font-family="'ArialMT'" font-size="4">
								<p><span>Os03g42150</span></p>
							</flow>
						</flowDef>
						<x:targetRef  xlink:href="#XMLID_226_" />
					</foreignObject>
					<text id="XMLID_226_" transform="matrix(1 0 0 1 2346.7437 820.2485)"><tspan x="0" y="0" font-family="'ArialMT'" font-size="4">Os03g42150</tspan></text>
				</switch>
				<switch i:isolated="yes" i:knockout="Off" i:objectNS="&ns_flows;" i:objectType="pointText" enable-background="new    ">
					<foreignObject requiredExtensions="&ns_flows;" x="0" y="0" width="1" height="1" overflow="visible">
						<flowDef  xmlns="&ns_flows;">
							<region>
								<path d="M2346.744,823.349"/>
							</region>
							<flow  xmlns="&ns_flows;"  font-family="'ArialMT'" font-size="4">
								<p><span>Os07g41610</span></p>
							</flow>
						</flowDef>
						<x:targetRef  xlink:href="#XMLID_227_" />
					</foreignObject>
					<text id="XMLID_227_" transform="matrix(1 0 0 1 2346.7437 823.3491)"><tspan x="0" y="0" font-family="'ArialMT'" font-size="4">Os07g41610</tspan></text>
				</switch>
				<switch i:isolated="yes" i:knockout="Off" i:objectNS="&ns_flows;" i:objectType="pointText" enable-background="new    ">
					<foreignObject requiredExtensions="&ns_flows;" x="0" y="0" width="1" height="1" overflow="visible">
						<flowDef  xmlns="&ns_flows;">
							<region>
								<path d="M2346.744,826.449"/>
							</region>
							<flow  xmlns="&ns_flows;"  font-family="'ArialMT'" font-size="4">
								<p><span>Os06g36290</span></p>
							</flow>
						</flowDef>
						<x:targetRef  xlink:href="#XMLID_228_" />
					</foreignObject>
					<text id="XMLID_228_" transform="matrix(1 0 0 1 2346.7437 826.4487)"><tspan x="0" y="0" font-family="'ArialMT'" font-size="4">Os06g36290</tspan></text>
				</switch>
				<switch i:isolated="yes" i:knockout="Off" i:objectNS="&ns_flows;" i:objectType="pointText" enable-background="new    ">
					<foreignObject requiredExtensions="&ns_flows;" x="0" y="0" width="1" height="1" overflow="visible">
						<flowDef  xmlns="&ns_flows;">
							<region>
								<path d="M2266.744,828.449"/>
							</region>
							<flow  xmlns="&ns_flows;"  font-family="'ArialMT'" font-size="10">
								<p><span>(Tos16)</span></p>
							</flow>
						</flowDef>
						<x:targetRef  xlink:href="#XMLID_229_" />
					</foreignObject>
					<text id="XMLID_229_" transform="matrix(1 0 0 1 2266.7437 828.4487)"><tspan x="0" y="0" font-family="'ArialMT'" font-size="10">(Tos16)</tspan></text>
				</switch>
				<switch i:isolated="yes" i:knockout="Off" i:objectNS="&ns_flows;" i:objectType="pointText" enable-background="new    ">
					<foreignObject requiredExtensions="&ns_flows;" x="0" y="0" width="1" height="1" overflow="visible">
						<flowDef  xmlns="&ns_flows;">
							<region>
								<path d="M2346.744,829.549"/>
							</region>
							<flow  xmlns="&ns_flows;"  font-family="'ArialMT'" font-size="4">
								<p><span>Os04g42400</span></p>
							</flow>
						</flowDef>
						<x:targetRef  xlink:href="#XMLID_230_" />
					</foreignObject>
					<text id="XMLID_230_" transform="matrix(1 0 0 1 2346.7437 829.5493)"><tspan x="0" y="0" font-family="'ArialMT'" font-size="4">Os04g42400</tspan></text>
				</switch>
				<switch i:isolated="yes" i:knockout="Off" i:objectNS="&ns_flows;" i:objectType="pointText" enable-background="new    ">
					<foreignObject requiredExtensions="&ns_flows;" x="0" y="0" width="1" height="1" overflow="visible">
						<flowDef  xmlns="&ns_flows;">
							<region>
								<path d="M2346.744,832.649"/>
							</region>
							<flow  xmlns="&ns_flows;"  font-family="'ArialMT'" font-size="4">
								<p><span>Os05g39430</span></p>
							</flow>
						</flowDef>
						<x:targetRef  xlink:href="#XMLID_231_" />
					</foreignObject>
					<text id="XMLID_231_" transform="matrix(1 0 0 1 2346.7437 832.6489)"><tspan x="0" y="0" font-family="'ArialMT'" font-size="4">Os05g39430</tspan></text>
				</switch>
				<switch i:isolated="yes" i:knockout="Off" i:objectNS="&ns_flows;" i:objectType="pointText" enable-background="new    ">
					<foreignObject requiredExtensions="&ns_flows;" x="0" y="0" width="1" height="1" overflow="visible">
						<flowDef  xmlns="&ns_flows;">
							<region>
								<path d="M2346.744,835.749"/>
							</region>
							<flow  xmlns="&ns_flows;"  font-family="'ArialMT'" font-size="4">
								<p><span>Os12g07000</span></p>
							</flow>
						</flowDef>
						<x:targetRef  xlink:href="#XMLID_232_" />
					</foreignObject>
					<text id="XMLID_232_" transform="matrix(1 0 0 1 2346.7437 835.7485)"><tspan x="0" y="0" font-family="'ArialMT'" font-size="4">Os12g07000</tspan></text>
				</switch>
				<switch i:isolated="yes" i:knockout="Off" i:objectNS="&ns_flows;" i:objectType="pointText" enable-background="new    ">
					<foreignObject requiredExtensions="&ns_flows;" x="0" y="0" width="1" height="1" overflow="visible">
						<flowDef  xmlns="&ns_flows;">
							<region>
								<path d="M2346.744,838.849"/>
							</region>
							<flow  xmlns="&ns_flows;"  font-family="'ArialMT'" font-size="4">
								<p><span>Os11g09920</span></p>
							</flow>
						</flowDef>
						<x:targetRef  xlink:href="#XMLID_233_" />
					</foreignObject>
					<text id="XMLID_233_" transform="matrix(1 0 0 1 2346.7437 838.8491)"><tspan x="0" y="0" font-family="'ArialMT'" font-size="4">Os11g09920</tspan></text>
				</switch>
				<switch i:isolated="yes" i:knockout="Off" i:objectNS="&ns_flows;" i:objectType="pointText" enable-background="new    ">
					<foreignObject requiredExtensions="&ns_flows;" x="0" y="0" width="1" height="1" overflow="visible">
						<flowDef  xmlns="&ns_flows;">
							<region>
								<path d="M2346.744,841.949"/>
							</region>
							<flow  xmlns="&ns_flows;"  font-family="'ArialMT'" font-size="4">
								<p><span>Os04g14330</span></p>
							</flow>
						</flowDef>
						<x:targetRef  xlink:href="#XMLID_234_" />
					</foreignObject>
					<text id="XMLID_234_" transform="matrix(1 0 0 1 2346.7437 841.9487)"><tspan x="0" y="0" font-family="'ArialMT'" font-size="4">Os04g14330</tspan></text>
				</switch>
				<switch i:isolated="yes" i:knockout="Off" i:objectNS="&ns_flows;" i:objectType="pointText" enable-background="new    ">
					<foreignObject requiredExtensions="&ns_flows;" x="0" y="0" width="1" height="1" overflow="visible">
						<flowDef  xmlns="&ns_flows;">
							<region>
								<path d="M2346.744,845.049"/>
							</region>
							<flow  xmlns="&ns_flows;"  font-family="'ArialMT'" font-size="4">
								<p><span>Os06g20730</span></p>
							</flow>
						</flowDef>
						<x:targetRef  xlink:href="#XMLID_235_" />
					</foreignObject>
					<text id="XMLID_235_" transform="matrix(1 0 0 1 2346.7437 845.0493)"><tspan x="0" y="0" font-family="'ArialMT'" font-size="4">Os06g20730</tspan></text>
				</switch>
				<switch i:isolated="yes" i:knockout="Off" i:objectNS="&ns_flows;" i:objectType="pointText" enable-background="new    ">
					<foreignObject requiredExtensions="&ns_flows;" x="0" y="0" width="1" height="1" overflow="visible">
						<flowDef  xmlns="&ns_flows;">
							<region>
								<path d="M2346.744,848.149"/>
							</region>
							<flow  xmlns="&ns_flows;"  font-family="'ArialMT'" font-size="4">
								<p><span>Os06g16830</span></p>
							</flow>
						</flowDef>
						<x:targetRef  xlink:href="#XMLID_236_" />
					</foreignObject>
					<text id="XMLID_236_" transform="matrix(1 0 0 1 2346.7437 848.1489)"><tspan x="0" y="0" font-family="'ArialMT'" font-size="4">Os06g16830</tspan></text>
				</switch>
				<switch i:isolated="yes" i:knockout="Off" i:objectNS="&ns_flows;" i:objectType="pointText" enable-background="new    ">
					<foreignObject requiredExtensions="&ns_flows;" x="0" y="0" width="1" height="1" overflow="visible">
						<flowDef  xmlns="&ns_flows;">
							<region>
								<path d="M2346.744,851.249"/>
							</region>
							<flow  xmlns="&ns_flows;"  font-family="'ArialMT'" font-size="4">
								<p><span>Os10g31010</span></p>
							</flow>
						</flowDef>
						<x:targetRef  xlink:href="#XMLID_237_" />
					</foreignObject>
					<text id="XMLID_237_" transform="matrix(1 0 0 1 2346.7437 851.2485)"><tspan x="0" y="0" font-family="'ArialMT'" font-size="4">Os10g31010</tspan></text>
				</switch>
				<switch i:isolated="yes" i:knockout="Off" i:objectNS="&ns_flows;" i:objectType="pointText" enable-background="new    ">
					<foreignObject requiredExtensions="&ns_flows;" x="0" y="0" width="1" height="1" overflow="visible">
						<flowDef  xmlns="&ns_flows;">
							<region>
								<path d="M2346.744,854.349"/>
							</region>
							<flow  xmlns="&ns_flows;"  font-family="'ArialMT'" font-size="4">
								<p><span>Os10g14880</span></p>
							</flow>
						</flowDef>
						<x:targetRef  xlink:href="#XMLID_238_" />
					</foreignObject>
					<text id="XMLID_238_" transform="matrix(1 0 0 1 2346.7437 854.3491)"><tspan x="0" y="0" font-family="'ArialMT'" font-size="4">Os10g14880</tspan></text>
				</switch>
				<switch i:isolated="yes" i:knockout="Off" i:objectNS="&ns_flows;" i:objectType="pointText" enable-background="new    ">
					<foreignObject requiredExtensions="&ns_flows;" x="0" y="0" width="1" height="1" overflow="visible">
						<flowDef  xmlns="&ns_flows;">
							<region>
								<path d="M2346.744,857.449"/>
							</region>
							<flow  xmlns="&ns_flows;"  font-family="'ArialMT'" font-size="4">
								<p><span>Os08g19250</span></p>
							</flow>
						</flowDef>
						<x:targetRef  xlink:href="#XMLID_239_" />
					</foreignObject>
					<text id="XMLID_239_" transform="matrix(1 0 0 1 2346.7437 857.4487)"><tspan x="0" y="0" font-family="'ArialMT'" font-size="4">Os08g19250</tspan></text>
				</switch>
				<switch i:isolated="yes" i:knockout="Off" i:objectNS="&ns_flows;" i:objectType="pointText" enable-background="new    ">
					<foreignObject requiredExtensions="&ns_flows;" x="0" y="0" width="1" height="1" overflow="visible">
						<flowDef  xmlns="&ns_flows;">
							<region>
								<path d="M2346.744,860.549"/>
							</region>
							<flow  xmlns="&ns_flows;"  font-family="'ArialMT'" font-size="4">
								<p><span>Os05g24750</span></p>
							</flow>
						</flowDef>
						<x:targetRef  xlink:href="#XMLID_240_" />
					</foreignObject>
					<text id="XMLID_240_" transform="matrix(1 0 0 1 2346.7437 860.5493)"><tspan x="0" y="0" font-family="'ArialMT'" font-size="4">Os05g24750</tspan></text>
				</switch>
				<switch i:isolated="yes" i:knockout="Off" i:objectNS="&ns_flows;" i:objectType="pointText" enable-background="new    ">
					<foreignObject requiredExtensions="&ns_flows;" x="0" y="0" width="1" height="1" overflow="visible">
						<flowDef  xmlns="&ns_flows;">
							<region>
								<path d="M2346.744,863.649"/>
							</region>
							<flow  xmlns="&ns_flows;"  font-family="'ArialMT'" font-size="4">
								<p><span>Os04g19930</span></p>
							</flow>
						</flowDef>
						<x:targetRef  xlink:href="#XMLID_241_" />
					</foreignObject>
					<text id="XMLID_241_" transform="matrix(1 0 0 1 2346.7437 863.6489)"><tspan x="0" y="0" font-family="'ArialMT'" font-size="4">Os04g19930</tspan></text>
				</switch>
				<switch i:isolated="yes" i:knockout="Off" i:objectNS="&ns_flows;" i:objectType="pointText" enable-background="new    ">
					<foreignObject requiredExtensions="&ns_flows;" x="0" y="0" width="1" height="1" overflow="visible">
						<flowDef  xmlns="&ns_flows;">
							<region>
								<path d="M2346.744,866.749"/>
							</region>
							<flow  xmlns="&ns_flows;"  font-family="'ArialMT'" font-size="4">
								<p><span>Os07g16680</span></p>
							</flow>
						</flowDef>
						<x:targetRef  xlink:href="#XMLID_242_" />
					</foreignObject>
					<text id="XMLID_242_" transform="matrix(1 0 0 1 2346.7437 866.7485)"><tspan x="0" y="0" font-family="'ArialMT'" font-size="4">Os07g16680</tspan></text>
				</switch>
				<switch i:isolated="yes" i:knockout="Off" i:objectNS="&ns_flows;" i:objectType="pointText" enable-background="new    ">
					<foreignObject requiredExtensions="&ns_flows;" x="0" y="0" width="1" height="1" overflow="visible">
						<flowDef  xmlns="&ns_flows;">
							<region>
								<path d="M2346.744,869.849"/>
							</region>
							<flow  xmlns="&ns_flows;"  font-family="'ArialMT'" font-size="4">
								<p><span>Os02g34520</span></p>
							</flow>
						</flowDef>
						<x:targetRef  xlink:href="#XMLID_243_" />
					</foreignObject>
					<text id="XMLID_243_" transform="matrix(1 0 0 1 2346.7437 869.8491)"><tspan x="0" y="0" font-family="'ArialMT'" font-size="4">Os02g34520</tspan></text>
				</switch>
				<switch i:isolated="yes" i:knockout="Off" i:objectNS="&ns_flows;" i:objectType="pointText" enable-background="new    ">
					<foreignObject requiredExtensions="&ns_flows;" x="0" y="0" width="1" height="1" overflow="visible">
						<flowDef  xmlns="&ns_flows;">
							<region>
								<path d="M2346.744,872.949"/>
							</region>
							<flow  xmlns="&ns_flows;"  font-family="'ArialMT'" font-size="4">
								<p><span>Os12g26010</span></p>
							</flow>
						</flowDef>
						<x:targetRef  xlink:href="#XMLID_244_" />
					</foreignObject>
					<text id="XMLID_244_" transform="matrix(1 0 0 1 2346.7437 872.9487)"><tspan x="0" y="0" font-family="'ArialMT'" font-size="4">Os12g26010</tspan></text>
				</switch>
				<switch i:isolated="yes" i:knockout="Off" i:objectNS="&ns_flows;" i:objectType="pointText" enable-background="new    ">
					<foreignObject requiredExtensions="&ns_flows;" x="0" y="0" width="1" height="1" overflow="visible">
						<flowDef  xmlns="&ns_flows;">
							<region>
								<path d="M2346.744,876.049"/>
							</region>
							<flow  xmlns="&ns_flows;"  font-family="'ArialMT'" font-size="4">
								<p><span>Os03g44270</span></p>
							</flow>
						</flowDef>
						<x:targetRef  xlink:href="#XMLID_245_" />
					</foreignObject>
					<text id="XMLID_245_" transform="matrix(1 0 0 1 2346.7437 876.0493)"><tspan x="0" y="0" font-family="'ArialMT'" font-size="4">Os03g44270</tspan></text>
				</switch>
				<switch i:isolated="yes" i:knockout="Off" i:objectNS="&ns_flows;" i:objectType="pointText" enable-background="new    ">
					<foreignObject requiredExtensions="&ns_flows;" x="0" y="0" width="1" height="1" overflow="visible">
						<flowDef  xmlns="&ns_flows;">
							<region>
								<path d="M2346.744,879.149"/>
							</region>
							<flow  xmlns="&ns_flows;"  font-family="'ArialMT'" font-size="4">
								<p><span>Os02g16520</span></p>
							</flow>
						</flowDef>
						<x:targetRef  xlink:href="#XMLID_246_" />
					</foreignObject>
					<text id="XMLID_246_" transform="matrix(1 0 0 1 2346.7437 879.1489)"><tspan x="0" y="0" font-family="'ArialMT'" font-size="4">Os02g16520</tspan></text>
				</switch>
				<switch i:isolated="yes" i:knockout="Off" i:objectNS="&ns_flows;" i:objectType="pointText" enable-background="new    ">
					<foreignObject requiredExtensions="&ns_flows;" x="0" y="0" width="1" height="1" overflow="visible">
						<flowDef  xmlns="&ns_flows;">
							<region>
								<path d="M2346.744,882.249"/>
							</region>
							<flow  xmlns="&ns_flows;"  font-family="'ArialMT'" font-size="4">
								<p><span>Os07g22810</span></p>
							</flow>
						</flowDef>
						<x:targetRef  xlink:href="#XMLID_247_" />
					</foreignObject>
					<text id="XMLID_247_" transform="matrix(1 0 0 1 2346.7437 882.2485)"><tspan x="0" y="0" font-family="'ArialMT'" font-size="4">Os07g22810</tspan></text>
				</switch>
				<switch i:isolated="yes" i:knockout="Off" i:objectNS="&ns_flows;" i:objectType="pointText" enable-background="new    ">
					<foreignObject requiredExtensions="&ns_flows;" x="0" y="0" width="1" height="1" overflow="visible">
						<flowDef  xmlns="&ns_flows;">
							<region>
								<path d="M2346.744,885.349"/>
							</region>
							<flow  xmlns="&ns_flows;"  font-family="'ArialMT'" font-size="4">
								<p><span>Os10g13590</span></p>
							</flow>
						</flowDef>
						<x:targetRef  xlink:href="#XMLID_248_" />
					</foreignObject>
					<text id="XMLID_248_" transform="matrix(1 0 0 1 2346.7437 885.3491)"><tspan x="0" y="0" font-family="'ArialMT'" font-size="4">Os10g13590</tspan></text>
				</switch>
				<switch i:isolated="yes" i:knockout="Off" i:objectNS="&ns_flows;" i:objectType="pointText" enable-background="new    ">
					<foreignObject requiredExtensions="&ns_flows;" x="0" y="0" width="1" height="1" overflow="visible">
						<flowDef  xmlns="&ns_flows;">
							<region>
								<path d="M2346.744,888.449"/>
							</region>
							<flow  xmlns="&ns_flows;"  font-family="'ArialMT'" font-size="4">
								<p><span>Os08g26190</span></p>
							</flow>
						</flowDef>
						<x:targetRef  xlink:href="#XMLID_249_" />
					</foreignObject>
					<text id="XMLID_249_" transform="matrix(1 0 0 1 2346.7437 888.4487)"><tspan x="0" y="0" font-family="'ArialMT'" font-size="4">Os08g26190</tspan></text>
				</switch>
				<switch i:isolated="yes" i:knockout="Off" i:objectNS="&ns_flows;" i:objectType="pointText" enable-background="new    ">
					<foreignObject requiredExtensions="&ns_flows;" x="0" y="0" width="1" height="1" overflow="visible">
						<flowDef  xmlns="&ns_flows;">
							<region>
								<path d="M2346.744,891.549"/>
							</region>
							<flow  xmlns="&ns_flows;"  font-family="'ArialMT'" font-size="4">
								<p><span>Os02g44150</span></p>
							</flow>
						</flowDef>
						<x:targetRef  xlink:href="#XMLID_250_" />
					</foreignObject>
					<text id="XMLID_250_" transform="matrix(1 0 0 1 2346.7437 891.5493)"><tspan x="0" y="0" font-family="'ArialMT'" font-size="4">Os02g44150</tspan></text>
				</switch>
				<switch i:isolated="yes" i:knockout="Off" i:objectNS="&ns_flows;" i:objectType="pointText" enable-background="new    ">
					<foreignObject requiredExtensions="&ns_flows;" x="0" y="0" width="1" height="1" overflow="visible">
						<flowDef  xmlns="&ns_flows;">
							<region>
								<path d="M2346.744,894.649"/>
							</region>
							<flow  xmlns="&ns_flows;"  font-family="'ArialMT'" font-size="4">
								<p><span>Os05g39420</span></p>
							</flow>
						</flowDef>
						<x:targetRef  xlink:href="#XMLID_251_" />
					</foreignObject>
					<text id="XMLID_251_" transform="matrix(1 0 0 1 2346.7437 894.6489)"><tspan x="0" y="0" font-family="'ArialMT'" font-size="4">Os05g39420</tspan></text>
				</switch>
				<switch i:isolated="yes" i:knockout="Off" i:objectNS="&ns_flows;" i:objectType="pointText" enable-background="new    ">
					<foreignObject requiredExtensions="&ns_flows;" x="0" y="0" width="1" height="1" overflow="visible">
						<flowDef  xmlns="&ns_flows;">
							<region>
								<path d="M2346.744,897.749"/>
							</region>
							<flow  xmlns="&ns_flows;"  font-family="'ArialMT'" font-size="4">
								<p><span>Os10g01120</span></p>
							</flow>
						</flowDef>
						<x:targetRef  xlink:href="#XMLID_252_" />
					</foreignObject>
					<text id="XMLID_252_" transform="matrix(1 0 0 1 2346.7437 897.7485)"><tspan x="0" y="0" font-family="'ArialMT'" font-size="4">Os10g01120</tspan></text>
				</switch>
				<switch i:isolated="yes" i:knockout="Off" i:objectNS="&ns_flows;" i:objectType="pointText" enable-background="new    ">
					<foreignObject requiredExtensions="&ns_flows;" x="0" y="0" width="1" height="1" overflow="visible">
						<flowDef  xmlns="&ns_flows;">
							<region>
								<path d="M2346.744,900.849"/>
							</region>
							<flow  xmlns="&ns_flows;"  font-family="'ArialMT'" font-size="4">
								<p><span>Os12g25460</span></p>
							</flow>
						</flowDef>
						<x:targetRef  xlink:href="#XMLID_253_" />
					</foreignObject>
					<text id="XMLID_253_" transform="matrix(1 0 0 1 2346.7437 900.8491)"><tspan x="0" y="0" font-family="'ArialMT'" font-size="4">Os12g25460</tspan></text>
				</switch>
				<switch i:isolated="yes" i:knockout="Off" i:objectNS="&ns_flows;" i:objectType="pointText" enable-background="new    ">
					<foreignObject requiredExtensions="&ns_flows;" x="0" y="0" width="1" height="1" overflow="visible">
						<flowDef  xmlns="&ns_flows;">
							<region>
								<path d="M2346.744,903.949"/>
							</region>
							<flow  xmlns="&ns_flows;"  font-family="'ArialMT'" font-size="4">
								<p><span>Os01g25970</span></p>
							</flow>
						</flowDef>
						<x:targetRef  xlink:href="#XMLID_254_" />
					</foreignObject>
					<text id="XMLID_254_" transform="matrix(1 0 0 1 2346.7437 903.9487)"><tspan x="0" y="0" font-family="'ArialMT'" font-size="4">Os01g25970</tspan></text>
				</switch>
				<switch i:isolated="yes" i:knockout="Off" i:objectNS="&ns_flows;" i:objectType="pointText" enable-background="new    ">
					<foreignObject requiredExtensions="&ns_flows;" x="0" y="0" width="1" height="1" overflow="visible">
						<flowDef  xmlns="&ns_flows;">
							<region>
								<path d="M2346.744,907.049"/>
							</region>
							<flow  xmlns="&ns_flows;"  font-family="'ArialMT'" font-size="4">
								<p><span>Os12g16740</span></p>
							</flow>
						</flowDef>
						<x:targetRef  xlink:href="#XMLID_255_" />
					</foreignObject>
					<text id="XMLID_255_" transform="matrix(1 0 0 1 2346.7437 907.0493)"><tspan x="0" y="0" font-family="'ArialMT'" font-size="4">Os12g16740</tspan></text>
				</switch>
				<switch i:isolated="yes" i:knockout="Off" i:objectNS="&ns_flows;" i:objectType="pointText" enable-background="new    ">
					<foreignObject requiredExtensions="&ns_flows;" x="0" y="0" width="1" height="1" overflow="visible">
						<flowDef  xmlns="&ns_flows;">
							<region>
								<path d="M2346.744,910.149"/>
							</region>
							<flow  xmlns="&ns_flows;"  font-family="'ArialMT'" font-size="4">
								<p><span>Os07g27900</span></p>
							</flow>
						</flowDef>
						<x:targetRef  xlink:href="#XMLID_256_" />
					</foreignObject>
					<text id="XMLID_256_" transform="matrix(1 0 0 1 2346.7437 910.1489)"><tspan x="0" y="0" font-family="'ArialMT'" font-size="4">Os07g27900</tspan></text>
				</switch>
				<switch i:isolated="yes" i:knockout="Off" i:objectNS="&ns_flows;" i:objectType="pointText" enable-background="new    ">
					<foreignObject requiredExtensions="&ns_flows;" x="0" y="0" width="1" height="1" overflow="visible">
						<flowDef  xmlns="&ns_flows;">
							<region>
								<path d="M2346.744,913.249"/>
							</region>
							<flow  xmlns="&ns_flows;"  font-family="'ArialMT'" font-size="4">
								<p><span>Os10g11990</span></p>
							</flow>
						</flowDef>
						<x:targetRef  xlink:href="#XMLID_257_" />
					</foreignObject>
					<text id="XMLID_257_" transform="matrix(1 0 0 1 2346.7437 913.2485)"><tspan x="0" y="0" font-family="'ArialMT'" font-size="4">Os10g11990</tspan></text>
				</switch>
				<switch i:isolated="yes" i:knockout="Off" i:objectNS="&ns_flows;" i:objectType="pointText" enable-background="new    ">
					<foreignObject requiredExtensions="&ns_flows;" x="0" y="0" width="1" height="1" overflow="visible">
						<flowDef  xmlns="&ns_flows;">
							<region>
								<path d="M2346.744,916.349"/>
							</region>
							<flow  xmlns="&ns_flows;"  font-family="'ArialMT'" font-size="4">
								<p><span>Os04g04990</span></p>
							</flow>
						</flowDef>
						<x:targetRef  xlink:href="#XMLID_258_" />
					</foreignObject>
					<text id="XMLID_258_" transform="matrix(1 0 0 1 2346.7437 916.3491)"><tspan x="0" y="0" font-family="'ArialMT'" font-size="4">Os04g04990</tspan></text>
				</switch>
				<switch i:isolated="yes" i:knockout="Off" i:objectNS="&ns_flows;" i:objectType="pointText" enable-background="new    ">
					<foreignObject requiredExtensions="&ns_flows;" x="0" y="0" width="1" height="1" overflow="visible">
						<flowDef  xmlns="&ns_flows;">
							<region>
								<path d="M2346.744,919.449"/>
							</region>
							<flow  xmlns="&ns_flows;"  font-family="'ArialMT'" font-size="4">
								<p><span>Os08g17700</span></p>
							</flow>
						</flowDef>
						<x:targetRef  xlink:href="#XMLID_259_" />
					</foreignObject>
					<text id="XMLID_259_" transform="matrix(1 0 0 1 2346.7437 919.4487)"><tspan x="0" y="0" font-family="'ArialMT'" font-size="4">Os08g17700</tspan></text>
				</switch>
				<switch i:isolated="yes" i:knockout="Off" i:objectNS="&ns_flows;" i:objectType="pointText" enable-background="new    ">
					<foreignObject requiredExtensions="&ns_flows;" x="0" y="0" width="1" height="1" overflow="visible">
						<flowDef  xmlns="&ns_flows;">
							<region>
								<path d="M2346.744,922.549"/>
							</region>
							<flow  xmlns="&ns_flows;"  font-family="'ArialMT'" font-size="4">
								<p><span>Os07g27910</span></p>
							</flow>
						</flowDef>
						<x:targetRef  xlink:href="#XMLID_260_" />
					</foreignObject>
					<text id="XMLID_260_" transform="matrix(1 0 0 1 2346.7437 922.5493)"><tspan x="0" y="0" font-family="'ArialMT'" font-size="4">Os07g27910</tspan></text>
				</switch>
				<switch i:isolated="yes" i:knockout="Off" i:objectNS="&ns_flows;" i:objectType="pointText" enable-background="new    ">
					<foreignObject requiredExtensions="&ns_flows;" x="0" y="0" width="1" height="1" overflow="visible">
						<flowDef  xmlns="&ns_flows;">
							<region>
								<path d="M2346.744,925.649"/>
							</region>
							<flow  xmlns="&ns_flows;"  font-family="'ArialMT'" font-size="4">
								<p><span>Os07g23400</span></p>
							</flow>
						</flowDef>
						<x:targetRef  xlink:href="#XMLID_261_" />
					</foreignObject>
					<text id="XMLID_261_" transform="matrix(1 0 0 1 2346.7437 925.6489)"><tspan x="0" y="0" font-family="'ArialMT'" font-size="4">Os07g23400</tspan></text>
				</switch>
				<switch i:isolated="yes" i:knockout="Off" i:objectNS="&ns_flows;" i:objectType="pointText" enable-background="new    ">
					<foreignObject requiredExtensions="&ns_flows;" x="0" y="0" width="1" height="1" overflow="visible">
						<flowDef  xmlns="&ns_flows;">
							<region>
								<path d="M2346.744,928.749"/>
							</region>
							<flow  xmlns="&ns_flows;"  font-family="'ArialMT'" font-size="4">
								<p><span>Os10g21730</span></p>
							</flow>
						</flowDef>
						<x:targetRef  xlink:href="#XMLID_262_" />
					</foreignObject>
					<text id="XMLID_262_" transform="matrix(1 0 0 1 2346.7437 928.7485)"><tspan x="0" y="0" font-family="'ArialMT'" font-size="4">Os10g21730</tspan></text>
				</switch>
				<switch i:isolated="yes" i:knockout="Off" i:objectNS="&ns_flows;" i:objectType="pointText" enable-background="new    ">
					<foreignObject requiredExtensions="&ns_flows;" x="0" y="0" width="1" height="1" overflow="visible">
						<flowDef  xmlns="&ns_flows;">
							<region>
								<path d="M2346.744,931.849"/>
							</region>
							<flow  xmlns="&ns_flows;"  font-family="'ArialMT'" font-size="4">
								<p><span>Os05g49110</span></p>
							</flow>
						</flowDef>
						<x:targetRef  xlink:href="#XMLID_263_" />
					</foreignObject>
					<text id="XMLID_263_" transform="matrix(1 0 0 1 2346.7437 931.8491)"><tspan x="0" y="0" font-family="'ArialMT'" font-size="4">Os05g49110</tspan></text>
				</switch>
				<switch i:isolated="yes" i:knockout="Off" i:objectNS="&ns_flows;" i:objectType="pointText" enable-background="new    ">
					<foreignObject requiredExtensions="&ns_flows;" x="0" y="0" width="1" height="1" overflow="visible">
						<flowDef  xmlns="&ns_flows;">
							<region>
								<path d="M2346.744,934.949"/>
							</region>
							<flow  xmlns="&ns_flows;"  font-family="'ArialMT'" font-size="4">
								<p><span>Os11g25810</span></p>
							</flow>
						</flowDef>
						<x:targetRef  xlink:href="#XMLID_264_" />
					</foreignObject>
					<text id="XMLID_264_" transform="matrix(1 0 0 1 2346.7437 934.9487)"><tspan x="0" y="0" font-family="'ArialMT'" font-size="4">Os11g25810</tspan></text>
				</switch>
				<switch i:isolated="yes" i:knockout="Off" i:objectNS="&ns_flows;" i:objectType="pointText" enable-background="new    ">
					<foreignObject requiredExtensions="&ns_flows;" x="0" y="0" width="1" height="1" overflow="visible">
						<flowDef  xmlns="&ns_flows;">
							<region>
								<path d="M2346.744,938.049"/>
							</region>
							<flow  xmlns="&ns_flows;"  font-family="'ArialMT'" font-size="4">
								<p><span>Os07g30000</span></p>
							</flow>
						</flowDef>
						<x:targetRef  xlink:href="#XMLID_265_" />
					</foreignObject>
					<text id="XMLID_265_" transform="matrix(1 0 0 1 2346.7437 938.0493)"><tspan x="0" y="0" font-family="'ArialMT'" font-size="4">Os07g30000</tspan></text>
				</switch>
				<path i:knockout="Off" stroke="#000000" stroke-width="3.1" d="M1136.744,940.749h75"/>
				<path i:knockout="Off" fill="#FFFFFF" stroke="#FFFFFF" stroke-width="2.9" d="M1136.894,940.749h74.7"/>
				<path i:knockout="Off" stroke="#000000" stroke-width="3.1" d="M1211.744,940.749h75"/>
				<path i:knockout="Off" fill="#FFFFFF" stroke="#FFFFFF" stroke-width="2.9" d="M1211.894,940.749h74.7"/>
				<path i:knockout="Off" stroke="#000000" stroke-width="3.1" d="M1286.744,940.749h75"/>
				<path i:knockout="Off" fill="#FFFFFF" stroke="#FFFFFF" stroke-width="2.9" d="M1286.894,940.749h74.7"/>
				<path i:knockout="Off" stroke="#000000" stroke-width="3.1" d="M1361.744,940.749h75"/>
				<path i:knockout="Off" fill="#FFFFFF" stroke="#FFFFFF" stroke-width="2.9" d="M1361.894,940.749h74.699"/>
				<path i:knockout="Off" stroke="#000000" stroke-width="3.1" d="M1436.744,940.749h75"/>
				<path i:knockout="Off" fill="#FFFFFF" stroke="#FFFFFF" stroke-width="2.9" d="M1436.894,940.749h74.699"/>
				<path i:knockout="Off" stroke="#000000" stroke-width="3.1" d="M1511.744,940.749h75"/>
				<path i:knockout="Off" fill="#FFFFFF" stroke="#FFFFFF" stroke-width="2.9" d="M1511.894,940.749h74.699"/>
				<path i:knockout="Off" stroke="#000000" stroke-width="3.1" d="M1586.744,940.749h75"/>
				<path i:knockout="Off" fill="#FFFFFF" stroke="#FFFFFF" stroke-width="2.9" d="M1586.894,940.749h74.699"/>
				<path i:knockout="Off" stroke="#000000" stroke-width="3.1" d="M1661.744,940.749h75"/>
				<path i:knockout="Off" fill="#FFFFFF" stroke="#FFFFFF" stroke-width="2.9" d="M1661.894,940.749h74.699"/>
				<path i:knockout="Off" stroke="#000000" stroke-width="3.1" d="M1736.744,940.749h75"/>
				<path i:knockout="Off" fill="#FFFFFF" stroke="#FFFFFF" stroke-width="2.9" d="M1736.894,940.749h74.699"/>
				<path i:knockout="Off" stroke="#000000" stroke-width="3.1" d="M1811.744,940.749h75"/>
				<path i:knockout="Off" fill="#FFFFFF" stroke="#FFFFFF" stroke-width="2.9" d="M1811.894,940.749h74.699"/>
				<path i:knockout="Off" stroke="#000000" stroke-width="3.1" d="M1886.744,940.749h75"/>
				<path i:knockout="Off" fill="#FFFFFF" stroke="#FFFFFF" stroke-width="2.9" d="M1886.894,940.749h74.699"/>
				<path i:knockout="Off" stroke="#000000" stroke-width="3.1" d="M1961.744,940.749h75"/>
				<path i:knockout="Off" fill="#FFFFFF" stroke="#FFFFFF" stroke-width="2.9" d="M1961.894,940.749h74.699"/>
				<path i:knockout="Off" stroke="#000000" stroke-width="3.1" d="M2036.744,940.749h75"/>
				<path i:knockout="Off" fill="#FFFFFF" stroke="#FFFFFF" stroke-width="2.9" d="M2036.894,940.749h74.699"/>
				<path i:knockout="Off" stroke="#000000" stroke-width="3.1" d="M2111.744,940.749h75"/>
				<path i:knockout="Off" fill="#FFFFFF" stroke="#FFFFFF" stroke-width="2.9" d="M2111.894,940.749h74.699"/>
				<path i:knockout="Off" stroke="#000000" stroke-width="3.1" d="M2186.744,940.749h75"/>
				<path i:knockout="Off" fill="#FFFFFF" stroke="#FFFFFF" stroke-width="2.9" d="M2186.894,940.749h74.699"/>
				<switch i:isolated="yes" i:knockout="Off" i:objectNS="&ns_flows;" i:objectType="pointText" enable-background="new    ">
					<foreignObject requiredExtensions="&ns_flows;" x="0" y="0" width="1" height="1" overflow="visible">
						<flowDef  xmlns="&ns_flows;">
							<region>
								<path d="M2346.744,941.149"/>
							</region>
							<flow  xmlns="&ns_flows;"  font-family="'ArialMT'" font-size="4">
								<p><span>Os08g39180</span></p>
							</flow>
						</flowDef>
						<x:targetRef  xlink:href="#XMLID_266_" />
					</foreignObject>
					<text id="XMLID_266_" transform="matrix(1 0 0 1 2346.7437 941.1489)"><tspan x="0" y="0" font-family="'ArialMT'" font-size="4">Os08g39180</tspan></text>
				</switch>
				<switch i:isolated="yes" i:knockout="Off" i:objectNS="&ns_flows;" i:objectType="pointText" enable-background="new    ">
					<foreignObject requiredExtensions="&ns_flows;" x="0" y="0" width="1" height="1" overflow="visible">
						<flowDef  xmlns="&ns_flows;">
							<region>
								<path d="M2346.744,944.249"/>
							</region>
							<flow  xmlns="&ns_flows;"  font-family="'ArialMT'" font-size="4">
								<p><span>Os12g25080</span></p>
							</flow>
						</flowDef>
						<x:targetRef  xlink:href="#XMLID_267_" />
					</foreignObject>
					<text id="XMLID_267_" transform="matrix(1 0 0 1 2346.7437 944.2485)"><tspan x="0" y="0" font-family="'ArialMT'" font-size="4">Os12g25080</tspan></text>
				</switch>
				<switch i:isolated="yes" i:knockout="Off" i:objectNS="&ns_flows;" i:objectType="pointText" enable-background="new    ">
					<foreignObject requiredExtensions="&ns_flows;" x="0" y="0" width="1" height="1" overflow="visible">
						<flowDef  xmlns="&ns_flows;">
							<region>
								<path d="M2346.744,947.349"/>
							</region>
							<flow  xmlns="&ns_flows;"  font-family="'ArialMT'" font-size="4">
								<p><span>Os07g31590</span></p>
							</flow>
						</flowDef>
						<x:targetRef  xlink:href="#XMLID_268_" />
					</foreignObject>
					<text id="XMLID_268_" transform="matrix(1 0 0 1 2346.7437 947.3491)"><tspan x="0" y="0" font-family="'ArialMT'" font-size="4">Os07g31590</tspan></text>
				</switch>
				<switch i:isolated="yes" i:knockout="Off" i:objectNS="&ns_flows;" i:objectType="pointText" enable-background="new    ">
					<foreignObject requiredExtensions="&ns_flows;" x="0" y="0" width="1" height="1" overflow="visible">
						<flowDef  xmlns="&ns_flows;">
							<region>
								<path d="M2346.744,950.449"/>
							</region>
							<flow  xmlns="&ns_flows;"  font-family="'ArialMT'" font-size="4">
								<p><span>Os04g04120</span></p>
							</flow>
						</flowDef>
						<x:targetRef  xlink:href="#XMLID_269_" />
					</foreignObject>
					<text id="XMLID_269_" transform="matrix(1 0 0 1 2346.7437 950.4487)"><tspan x="0" y="0" font-family="'ArialMT'" font-size="4">Os04g04120</tspan></text>
				</switch>
				<switch i:isolated="yes" i:knockout="Off" i:objectNS="&ns_flows;" i:objectType="pointText" enable-background="new    ">
					<foreignObject requiredExtensions="&ns_flows;" x="0" y="0" width="1" height="1" overflow="visible">
						<flowDef  xmlns="&ns_flows;">
							<region>
								<path d="M2346.744,953.549"/>
							</region>
							<flow  xmlns="&ns_flows;"  font-family="'ArialMT'" font-size="4">
								<p><span>Os10g09940</span></p>
							</flow>
						</flowDef>
						<x:targetRef  xlink:href="#XMLID_270_" />
					</foreignObject>
					<text id="XMLID_270_" transform="matrix(1 0 0 1 2346.7437 953.5493)"><tspan x="0" y="0" font-family="'ArialMT'" font-size="4">Os10g09940</tspan></text>
				</switch>
				<switch i:isolated="yes" i:knockout="Off" i:objectNS="&ns_flows;" i:objectType="pointText" enable-background="new    ">
					<foreignObject requiredExtensions="&ns_flows;" x="0" y="0" width="1" height="1" overflow="visible">
						<flowDef  xmlns="&ns_flows;">
							<region>
								<path d="M2346.744,956.649"/>
							</region>
							<flow  xmlns="&ns_flows;"  font-family="'ArialMT'" font-size="4">
								<p><span>Os11g29610</span></p>
							</flow>
						</flowDef>
						<x:targetRef  xlink:href="#XMLID_271_" />
					</foreignObject>
					<text id="XMLID_271_" transform="matrix(1 0 0 1 2346.7437 956.6489)"><tspan x="0" y="0" font-family="'ArialMT'" font-size="4">Os11g29610</tspan></text>
				</switch>
				<switch i:isolated="yes" i:knockout="Off" i:objectNS="&ns_flows;" i:objectType="pointText" enable-background="new    ">
					<foreignObject requiredExtensions="&ns_flows;" x="0" y="0" width="1" height="1" overflow="visible">
						<flowDef  xmlns="&ns_flows;">
							<region>
								<path d="M2346.744,959.749"/>
							</region>
							<flow  xmlns="&ns_flows;"  font-family="'ArialMT'" font-size="4">
								<p><span>Os12g01470</span></p>
							</flow>
						</flowDef>
						<x:targetRef  xlink:href="#XMLID_272_" />
					</foreignObject>
					<text id="XMLID_272_" transform="matrix(1 0 0 1 2346.7437 959.7485)"><tspan x="0" y="0" font-family="'ArialMT'" font-size="4">Os12g01470</tspan></text>
				</switch>
				<switch i:isolated="yes" i:knockout="Off" i:objectNS="&ns_flows;" i:objectType="pointText" enable-background="new    ">
					<foreignObject requiredExtensions="&ns_flows;" x="0" y="0" width="1" height="1" overflow="visible">
						<flowDef  xmlns="&ns_flows;">
							<region>
								<path d="M2346.744,962.849"/>
							</region>
							<flow  xmlns="&ns_flows;"  font-family="'ArialMT'" font-size="4">
								<p><span>Os02g28520</span></p>
							</flow>
						</flowDef>
						<x:targetRef  xlink:href="#XMLID_273_" />
					</foreignObject>
					<text id="XMLID_273_" transform="matrix(1 0 0 1 2346.7437 962.8491)"><tspan x="0" y="0" font-family="'ArialMT'" font-size="4">Os02g28520</tspan></text>
				</switch>
				<switch i:isolated="yes" i:knockout="Off" i:objectNS="&ns_flows;" i:objectType="pointText" enable-background="new    ">
					<foreignObject requiredExtensions="&ns_flows;" x="0" y="0" width="1" height="1" overflow="visible">
						<flowDef  xmlns="&ns_flows;">
							<region>
								<path d="M2346.744,965.949"/>
							</region>
							<flow  xmlns="&ns_flows;"  font-family="'ArialMT'" font-size="4">
								<p><span>Os07g12840</span></p>
							</flow>
						</flowDef>
						<x:targetRef  xlink:href="#XMLID_274_" />
					</foreignObject>
					<text id="XMLID_274_" transform="matrix(1 0 0 1 2346.7437 965.9487)"><tspan x="0" y="0" font-family="'ArialMT'" font-size="4">Os07g12840</tspan></text>
				</switch>
				<switch i:isolated="yes" i:knockout="Off" i:objectNS="&ns_flows;" i:objectType="pointText" enable-background="new    ">
					<foreignObject requiredExtensions="&ns_flows;" x="0" y="0" width="1" height="1" overflow="visible">
						<flowDef  xmlns="&ns_flows;">
							<region>
								<path d="M2346.744,969.049"/>
							</region>
							<flow  xmlns="&ns_flows;"  font-family="'ArialMT'" font-size="4">
								<p><span>Os07g27510</span></p>
							</flow>
						</flowDef>
						<x:targetRef  xlink:href="#XMLID_275_" />
					</foreignObject>
					<text id="XMLID_275_" transform="matrix(1 0 0 1 2346.7437 969.0493)"><tspan x="0" y="0" font-family="'ArialMT'" font-size="4">Os07g27510</tspan></text>
				</switch>
				<switch i:isolated="yes" i:knockout="Off" i:objectNS="&ns_flows;" i:objectType="pointText" enable-background="new    ">
					<foreignObject requiredExtensions="&ns_flows;" x="0" y="0" width="1" height="1" overflow="visible">
						<flowDef  xmlns="&ns_flows;">
							<region>
								<path d="M2346.744,972.149"/>
							</region>
							<flow  xmlns="&ns_flows;"  font-family="'ArialMT'" font-size="4">
								<p><span>Os04g06220</span></p>
							</flow>
						</flowDef>
						<x:targetRef  xlink:href="#XMLID_276_" />
					</foreignObject>
					<text id="XMLID_276_" transform="matrix(1 0 0 1 2346.7437 972.1489)"><tspan x="0" y="0" font-family="'ArialMT'" font-size="4">Os04g06220</tspan></text>
				</switch>
				<switch i:isolated="yes" i:knockout="Off" i:objectNS="&ns_flows;" i:objectType="pointText" enable-background="new    ">
					<foreignObject requiredExtensions="&ns_flows;" x="0" y="0" width="1" height="1" overflow="visible">
						<flowDef  xmlns="&ns_flows;">
							<region>
								<path d="M2346.744,975.249"/>
							</region>
							<flow  xmlns="&ns_flows;"  font-family="'ArialMT'" font-size="4">
								<p><span>Os12g39190</span></p>
							</flow>
						</flowDef>
						<x:targetRef  xlink:href="#XMLID_277_" />
					</foreignObject>
					<text id="XMLID_277_" transform="matrix(1 0 0 1 2346.7437 975.2485)"><tspan x="0" y="0" font-family="'ArialMT'" font-size="4">Os12g39190</tspan></text>
				</switch>
				<switch i:isolated="yes" i:knockout="Off" i:objectNS="&ns_flows;" i:objectType="pointText" enable-background="new    ">
					<foreignObject requiredExtensions="&ns_flows;" x="0" y="0" width="1" height="1" overflow="visible">
						<flowDef  xmlns="&ns_flows;">
							<region>
								<path d="M2346.744,978.349"/>
							</region>
							<flow  xmlns="&ns_flows;"  font-family="'ArialMT'" font-size="4">
								<p><span>Os05g49600</span></p>
							</flow>
						</flowDef>
						<x:targetRef  xlink:href="#XMLID_278_" />
					</foreignObject>
					<text id="XMLID_278_" transform="matrix(1 0 0 1 2346.7437 978.3491)"><tspan x="0" y="0" font-family="'ArialMT'" font-size="4">Os05g49600</tspan></text>
				</switch>
				<switch i:isolated="yes" i:knockout="Off" i:objectNS="&ns_flows;" i:objectType="pointText" enable-background="new    ">
					<foreignObject requiredExtensions="&ns_flows;" x="0" y="0" width="1" height="1" overflow="visible">
						<flowDef  xmlns="&ns_flows;">
							<region>
								<path d="M2346.744,981.449"/>
							</region>
							<flow  xmlns="&ns_flows;"  font-family="'ArialMT'" font-size="4">
								<p><span>Os03g20690</span></p>
							</flow>
						</flowDef>
						<x:targetRef  xlink:href="#XMLID_279_" />
					</foreignObject>
					<text id="XMLID_279_" transform="matrix(1 0 0 1 2346.7437 981.4487)"><tspan x="0" y="0" font-family="'ArialMT'" font-size="4">Os03g20690</tspan></text>
				</switch>
				<switch i:isolated="yes" i:knockout="Off" i:objectNS="&ns_flows;" i:objectType="pointText" enable-background="new    ">
					<foreignObject requiredExtensions="&ns_flows;" x="0" y="0" width="1" height="1" overflow="visible">
						<flowDef  xmlns="&ns_flows;">
							<region>
								<path d="M2346.744,984.549"/>
							</region>
							<flow  xmlns="&ns_flows;"  font-family="'ArialMT'" font-size="4">
								<p><span>Os08g03810</span></p>
							</flow>
						</flowDef>
						<x:targetRef  xlink:href="#XMLID_280_" />
					</foreignObject>
					<text id="XMLID_280_" transform="matrix(1 0 0 1 2346.7437 984.5493)"><tspan x="0" y="0" font-family="'ArialMT'" font-size="4">Os08g03810</tspan></text>
				</switch>
				<switch i:isolated="yes" i:knockout="Off" i:objectNS="&ns_flows;" i:objectType="pointText" enable-background="new    ">
					<foreignObject requiredExtensions="&ns_flows;" x="0" y="0" width="1" height="1" overflow="visible">
						<flowDef  xmlns="&ns_flows;">
							<region>
								<path d="M2346.744,987.649"/>
							</region>
							<flow  xmlns="&ns_flows;"  font-family="'ArialMT'" font-size="4">
								<p><span>Os01g06810</span></p>
							</flow>
						</flowDef>
						<x:targetRef  xlink:href="#XMLID_281_" />
					</foreignObject>
					<text id="XMLID_281_" transform="matrix(1 0 0 1 2346.7437 987.6489)"><tspan x="0" y="0" font-family="'ArialMT'" font-size="4">Os01g06810</tspan></text>
				</switch>
				<switch i:isolated="yes" i:knockout="Off" i:objectNS="&ns_flows;" i:objectType="pointText" enable-background="new    ">
					<foreignObject requiredExtensions="&ns_flows;" x="0" y="0" width="1" height="1" overflow="visible">
						<flowDef  xmlns="&ns_flows;">
							<region>
								<path d="M2346.744,990.749"/>
							</region>
							<flow  xmlns="&ns_flows;"  font-family="'ArialMT'" font-size="4">
								<p><span>Os01g32990</span></p>
							</flow>
						</flowDef>
						<x:targetRef  xlink:href="#XMLID_282_" />
					</foreignObject>
					<text id="XMLID_282_" transform="matrix(1 0 0 1 2346.7437 990.7485)"><tspan x="0" y="0" font-family="'ArialMT'" font-size="4">Os01g32990</tspan></text>
				</switch>
				<switch i:isolated="yes" i:knockout="Off" i:objectNS="&ns_flows;" i:objectType="pointText" enable-background="new    ">
					<foreignObject requiredExtensions="&ns_flows;" x="0" y="0" width="1" height="1" overflow="visible">
						<flowDef  xmlns="&ns_flows;">
							<region>
								<path d="M2346.744,993.849"/>
							</region>
							<flow  xmlns="&ns_flows;"  font-family="'ArialMT'" font-size="4">
								<p><span>Os12g11730</span></p>
							</flow>
						</flowDef>
						<x:targetRef  xlink:href="#XMLID_283_" />
					</foreignObject>
					<text id="XMLID_283_" transform="matrix(1 0 0 1 2346.7437 993.8491)"><tspan x="0" y="0" font-family="'ArialMT'" font-size="4">Os12g11730</tspan></text>
				</switch>
				<switch i:isolated="yes" i:knockout="Off" i:objectNS="&ns_flows;" i:objectType="pointText" enable-background="new    ">
					<foreignObject requiredExtensions="&ns_flows;" x="0" y="0" width="1" height="1" overflow="visible">
						<flowDef  xmlns="&ns_flows;">
							<region>
								<path d="M2346.744,996.949"/>
							</region>
							<flow  xmlns="&ns_flows;"  font-family="'ArialMT'" font-size="4">
								<p><span>Os04g24350</span></p>
							</flow>
						</flowDef>
						<x:targetRef  xlink:href="#XMLID_284_" />
					</foreignObject>
					<text id="XMLID_284_" transform="matrix(1 0 0 1 2346.7437 996.9487)"><tspan x="0" y="0" font-family="'ArialMT'" font-size="4">Os04g24350</tspan></text>
				</switch>
				<switch i:isolated="yes" i:knockout="Off" i:objectNS="&ns_flows;" i:objectType="pointText" enable-background="new    ">
					<foreignObject requiredExtensions="&ns_flows;" x="0" y="0" width="1" height="1" overflow="visible">
						<flowDef  xmlns="&ns_flows;">
							<region>
								<path d="M2346.744,1000.049"/>
							</region>
							<flow  xmlns="&ns_flows;"  font-family="'ArialMT'" font-size="4">
								<p><span>Os12g13780</span></p>
							</flow>
						</flowDef>
						<x:targetRef  xlink:href="#XMLID_285_" />
					</foreignObject>
					<text id="XMLID_285_" transform="matrix(1 0 0 1 2346.7437 1000.0493)"><tspan x="0" y="0" font-family="'ArialMT'" font-size="4">Os12g13780</tspan></text>
				</switch>
				<switch i:isolated="yes" i:knockout="Off" i:objectNS="&ns_flows;" i:objectType="pointText" enable-background="new    ">
					<foreignObject requiredExtensions="&ns_flows;" x="0" y="0" width="1" height="1" overflow="visible">
						<flowDef  xmlns="&ns_flows;">
							<region>
								<path d="M2346.744,1003.149"/>
							</region>
							<flow  xmlns="&ns_flows;"  font-family="'ArialMT'" font-size="4">
								<p><span>Os11g16610</span></p>
							</flow>
						</flowDef>
						<x:targetRef  xlink:href="#XMLID_286_" />
					</foreignObject>
					<text id="XMLID_286_" transform="matrix(1 0 0 1 2346.7437 1003.1489)"><tspan x="0" y="0" font-family="'ArialMT'" font-size="4">Os11g16610</tspan></text>
				</switch>
				<path i:knockout="Off" stroke="#000000" stroke-width="3.1" d="M1136.744,1005.849h75"/>
				<path i:knockout="Off" fill="#FFFFFF" stroke="#FFFFFF" stroke-width="2.9" d="M1136.894,1005.849h74.7"/>
				<path i:knockout="Off" stroke="#000000" stroke-width="3.1" d="M1211.744,1005.849h75"/>
				<path i:knockout="Off" fill="#FFFFFF" stroke="#FFFFFF" stroke-width="2.9" d="M1211.894,1005.849h74.7"/>
				<path i:knockout="Off" stroke="#000000" stroke-width="3.1" d="M1286.744,1005.849h75"/>
				<path i:knockout="Off" fill="#FFFFFF" stroke="#FFFFFF" stroke-width="2.9" d="M1286.894,1005.849h74.7"/>
				<path i:knockout="Off" stroke="#000000" stroke-width="3.1" d="M1361.744,1005.849h75"/>
				<path i:knockout="Off" fill="#FFFFFF" stroke="#FFFFFF" stroke-width="2.9" d="M1361.894,1005.849h74.699"/>
				<path i:knockout="Off" stroke="#000000" stroke-width="3.1" d="M1436.744,1005.849h75"/>
				<path i:knockout="Off" fill="#FFFFFF" stroke="#FFFFFF" stroke-width="2.9" d="M1436.894,1005.849h74.699"/>
				<path i:knockout="Off" stroke="#000000" stroke-width="3.1" d="M1511.744,1005.849h75"/>
				<path i:knockout="Off" fill="#FFFFFF" stroke="#FFFFFF" stroke-width="2.9" d="M1511.894,1005.849h74.699"/>
				<path i:knockout="Off" stroke="#000000" stroke-width="3.1" d="M1586.744,1005.849h75"/>
				<path i:knockout="Off" fill="#FFFFFF" stroke="#FFFFFF" stroke-width="2.9" d="M1586.894,1005.849h74.699"/>
				<path i:knockout="Off" stroke="#000000" stroke-width="3.1" d="M1661.744,1005.849h75"/>
				<path i:knockout="Off" fill="#FFFFFF" stroke="#FFFFFF" stroke-width="2.9" d="M1661.894,1005.849h74.699"/>
				<path i:knockout="Off" stroke="#000000" stroke-width="3.1" d="M1736.744,1005.849h75"/>
				<path i:knockout="Off" fill="#FFFFFF" stroke="#FFFFFF" stroke-width="2.9" d="M1736.894,1005.849h74.699"/>
				<path i:knockout="Off" stroke="#000000" stroke-width="3.1" d="M1811.744,1005.849h75"/>
				<path i:knockout="Off" fill="#FFFFFF" stroke="#FFFFFF" stroke-width="2.9" d="M1811.894,1005.849h74.699"/>
				<path i:knockout="Off" stroke="#000000" stroke-width="3.1" d="M1886.744,1005.849h75"/>
				<path i:knockout="Off" fill="#FFFFFF" stroke="#FFFFFF" stroke-width="2.9" d="M1886.894,1005.849h74.699"/>
				<path i:knockout="Off" stroke="#000000" stroke-width="3.1" d="M1961.744,1005.849h75"/>
				<path i:knockout="Off" fill="#FFFFFF" stroke="#FFFFFF" stroke-width="2.9" d="M1961.894,1005.849h74.699"/>
				<path i:knockout="Off" stroke="#000000" stroke-width="3.1" d="M2036.744,1005.849h75"/>
				<path i:knockout="Off" fill="#FFFFFF" stroke="#FFFFFF" stroke-width="2.9" d="M2036.894,1005.849h74.699"/>
				<path i:knockout="Off" stroke="#000000" stroke-width="3.1" d="M2111.744,1005.849h75"/>
				<path i:knockout="Off" fill="#FFFFFF" stroke="#FFFFFF" stroke-width="2.9" d="M2111.894,1005.849h74.699"/>
				<path i:knockout="Off" stroke="#000000" stroke-width="3.1" d="M2186.744,1005.849h75"/>
				<path i:knockout="Off" fill="#FFFFFF" stroke="#FFFFFF" stroke-width="2.9" d="M2186.894,1005.849h74.699"/>
				<switch i:isolated="yes" i:knockout="Off" i:objectNS="&ns_flows;" i:objectType="pointText" enable-background="new    ">
					<foreignObject requiredExtensions="&ns_flows;" x="0" y="0" width="1" height="1" overflow="visible">
						<flowDef  xmlns="&ns_flows;">
							<region>
								<path d="M2346.744,1006.249"/>
							</region>
							<flow  xmlns="&ns_flows;"  font-family="'ArialMT'" font-size="4">
								<p><span>Os01g28760</span></p>
							</flow>
						</flowDef>
						<x:targetRef  xlink:href="#XMLID_287_" />
					</foreignObject>
					<text id="XMLID_287_" transform="matrix(1 0 0 1 2346.7437 1006.2485)"><tspan x="0" y="0" font-family="'ArialMT'" font-size="4">Os01g28760</tspan></text>
				</switch>
				<switch i:isolated="yes" i:knockout="Off" i:objectNS="&ns_flows;" i:objectType="pointText" enable-background="new    ">
					<foreignObject requiredExtensions="&ns_flows;" x="0" y="0" width="1" height="1" overflow="visible">
						<flowDef  xmlns="&ns_flows;">
							<region>
								<path d="M2346.744,1009.349"/>
							</region>
							<flow  xmlns="&ns_flows;"  font-family="'ArialMT'" font-size="4">
								<p><span>Os06g17060</span></p>
							</flow>
						</flowDef>
						<x:targetRef  xlink:href="#XMLID_288_" />
					</foreignObject>
					<text id="XMLID_288_" transform="matrix(1 0 0 1 2346.7437 1009.3491)"><tspan x="0" y="0" font-family="'ArialMT'" font-size="4">Os06g17060</tspan></text>
				</switch>
				<switch i:isolated="yes" i:knockout="Off" i:objectNS="&ns_flows;" i:objectType="pointText" enable-background="new    ">
					<foreignObject requiredExtensions="&ns_flows;" x="0" y="0" width="1" height="1" overflow="visible">
						<flowDef  xmlns="&ns_flows;">
							<region>
								<path d="M2346.744,1012.449"/>
							</region>
							<flow  xmlns="&ns_flows;"  font-family="'ArialMT'" font-size="4">
								<p><span>Os04g41730</span></p>
							</flow>
						</flowDef>
						<x:targetRef  xlink:href="#XMLID_289_" />
					</foreignObject>
					<text id="XMLID_289_" transform="matrix(1 0 0 1 2346.7437 1012.4487)"><tspan x="0" y="0" font-family="'ArialMT'" font-size="4">Os04g41730</tspan></text>
				</switch>
				<switch i:isolated="yes" i:knockout="Off" i:objectNS="&ns_flows;" i:objectType="pointText" enable-background="new    ">
					<foreignObject requiredExtensions="&ns_flows;" x="0" y="0" width="1" height="1" overflow="visible">
						<flowDef  xmlns="&ns_flows;">
							<region>
								<path d="M2346.744,1015.549"/>
							</region>
							<flow  xmlns="&ns_flows;"  font-family="'ArialMT'" font-size="4">
								<p><span>Os05g19250</span></p>
							</flow>
						</flowDef>
						<x:targetRef  xlink:href="#XMLID_290_" />
					</foreignObject>
					<text id="XMLID_290_" transform="matrix(1 0 0 1 2346.7437 1015.5493)"><tspan x="0" y="0" font-family="'ArialMT'" font-size="4">Os05g19250</tspan></text>
				</switch>
				<switch i:isolated="yes" i:knockout="Off" i:objectNS="&ns_flows;" i:objectType="pointText" enable-background="new    ">
					<foreignObject requiredExtensions="&ns_flows;" x="0" y="0" width="1" height="1" overflow="visible">
						<flowDef  xmlns="&ns_flows;">
							<region>
								<path d="M2346.744,1018.649"/>
							</region>
							<flow  xmlns="&ns_flows;"  font-family="'ArialMT'" font-size="4">
								<p><span>Os09g18080</span></p>
							</flow>
						</flowDef>
						<x:targetRef  xlink:href="#XMLID_291_" />
					</foreignObject>
					<text id="XMLID_291_" transform="matrix(1 0 0 1 2346.7437 1018.6489)"><tspan x="0" y="0" font-family="'ArialMT'" font-size="4">Os09g18080</tspan></text>
				</switch>
				<switch i:isolated="yes" i:knockout="Off" i:objectNS="&ns_flows;" i:objectType="pointText" enable-background="new    ">
					<foreignObject requiredExtensions="&ns_flows;" x="0" y="0" width="1" height="1" overflow="visible">
						<flowDef  xmlns="&ns_flows;">
							<region>
								<path d="M2346.744,1021.749"/>
							</region>
							<flow  xmlns="&ns_flows;"  font-family="'ArialMT'" font-size="4">
								<p><span>Os04g03640</span></p>
							</flow>
						</flowDef>
						<x:targetRef  xlink:href="#XMLID_292_" />
					</foreignObject>
					<text id="XMLID_292_" transform="matrix(1 0 0 1 2346.7437 1021.7485)"><tspan x="0" y="0" font-family="'ArialMT'" font-size="4">Os04g03640</tspan></text>
				</switch>
				<switch i:isolated="yes" i:knockout="Off" i:objectNS="&ns_flows;" i:objectType="pointText" enable-background="new    ">
					<foreignObject requiredExtensions="&ns_flows;" x="0" y="0" width="1" height="1" overflow="visible">
						<flowDef  xmlns="&ns_flows;">
							<region>
								<path d="M2346.744,1024.849"/>
							</region>
							<flow  xmlns="&ns_flows;"  font-family="'ArialMT'" font-size="4">
								<p><span>Os05g10510</span></p>
							</flow>
						</flowDef>
						<x:targetRef  xlink:href="#XMLID_293_" />
					</foreignObject>
					<text id="XMLID_293_" transform="matrix(1 0 0 1 2346.7437 1024.8491)"><tspan x="0" y="0" font-family="'ArialMT'" font-size="4">Os05g10510</tspan></text>
				</switch>
				<switch i:isolated="yes" i:knockout="Off" i:objectNS="&ns_flows;" i:objectType="pointText" enable-background="new    ">
					<foreignObject requiredExtensions="&ns_flows;" x="0" y="0" width="1" height="1" overflow="visible">
						<flowDef  xmlns="&ns_flows;">
							<region>
								<path d="M2346.744,1027.949"/>
							</region>
							<flow  xmlns="&ns_flows;"  font-family="'ArialMT'" font-size="4">
								<p><span>Os07g15850</span></p>
							</flow>
						</flowDef>
						<x:targetRef  xlink:href="#XMLID_294_" />
					</foreignObject>
					<text id="XMLID_294_" transform="matrix(1 0 0 1 2346.7437 1027.9487)"><tspan x="0" y="0" font-family="'ArialMT'" font-size="4">Os07g15850</tspan></text>
				</switch>
				<switch i:isolated="yes" i:knockout="Off" i:objectNS="&ns_flows;" i:objectType="pointText" enable-background="new    ">
					<foreignObject requiredExtensions="&ns_flows;" x="0" y="0" width="1" height="1" overflow="visible">
						<flowDef  xmlns="&ns_flows;">
							<region>
								<path d="M2346.744,1031.049"/>
							</region>
							<flow  xmlns="&ns_flows;"  font-family="'ArialMT'" font-size="4">
								<p><span>Os06g05460</span></p>
							</flow>
						</flowDef>
						<x:targetRef  xlink:href="#XMLID_295_" />
					</foreignObject>
					<text id="XMLID_295_" transform="matrix(1 0 0 1 2346.7437 1031.0493)"><tspan x="0" y="0" font-family="'ArialMT'" font-size="4">Os06g05460</tspan></text>
				</switch>
				<switch i:isolated="yes" i:knockout="Off" i:objectNS="&ns_flows;" i:objectType="pointText" enable-background="new    ">
					<foreignObject requiredExtensions="&ns_flows;" x="0" y="0" width="1" height="1" overflow="visible">
						<flowDef  xmlns="&ns_flows;">
							<region>
								<path d="M2346.744,1034.149"/>
							</region>
							<flow  xmlns="&ns_flows;"  font-family="'ArialMT'" font-size="4">
								<p><span>Os08g36360</span></p>
							</flow>
						</flowDef>
						<x:targetRef  xlink:href="#XMLID_296_" />
					</foreignObject>
					<text id="XMLID_296_" transform="matrix(1 0 0 1 2346.7437 1034.1489)"><tspan x="0" y="0" font-family="'ArialMT'" font-size="4">Os08g36360</tspan></text>
				</switch>
				<switch i:isolated="yes" i:knockout="Off" i:objectNS="&ns_flows;" i:objectType="pointText" enable-background="new    ">
					<foreignObject requiredExtensions="&ns_flows;" x="0" y="0" width="1" height="1" overflow="visible">
						<flowDef  xmlns="&ns_flows;">
							<region>
								<path d="M2346.744,1037.249"/>
							</region>
							<flow  xmlns="&ns_flows;"  font-family="'ArialMT'" font-size="4">
								<p><span>Os12g10500</span></p>
							</flow>
						</flowDef>
						<x:targetRef  xlink:href="#XMLID_297_" />
					</foreignObject>
					<text id="XMLID_297_" transform="matrix(1 0 0 1 2346.7437 1037.2485)"><tspan x="0" y="0" font-family="'ArialMT'" font-size="4">Os12g10500</tspan></text>
				</switch>
				<switch i:isolated="yes" i:knockout="Off" i:objectNS="&ns_flows;" i:objectType="pointText" enable-background="new    ">
					<foreignObject requiredExtensions="&ns_flows;" x="0" y="0" width="1" height="1" overflow="visible">
						<flowDef  xmlns="&ns_flows;">
							<region>
								<path d="M2346.744,1040.349"/>
							</region>
							<flow  xmlns="&ns_flows;"  font-family="'ArialMT'" font-size="4">
								<p><span>Os06g35840</span></p>
							</flow>
						</flowDef>
						<x:targetRef  xlink:href="#XMLID_298_" />
					</foreignObject>
					<text id="XMLID_298_" transform="matrix(1 0 0 1 2346.7437 1040.3491)"><tspan x="0" y="0" font-family="'ArialMT'" font-size="4">Os06g35840</tspan></text>
				</switch>
				<switch i:isolated="yes" i:knockout="Off" i:objectNS="&ns_flows;" i:objectType="pointText" enable-background="new    ">
					<foreignObject requiredExtensions="&ns_flows;" x="0" y="0" width="1" height="1" overflow="visible">
						<flowDef  xmlns="&ns_flows;">
							<region>
								<path d="M2346.744,1043.449"/>
							</region>
							<flow  xmlns="&ns_flows;"  font-family="'ArialMT'" font-size="4">
								<p><span>Os03g56680</span></p>
							</flow>
						</flowDef>
						<x:targetRef  xlink:href="#XMLID_299_" />
					</foreignObject>
					<text id="XMLID_299_" transform="matrix(1 0 0 1 2346.7437 1043.4487)"><tspan x="0" y="0" font-family="'ArialMT'" font-size="4">Os03g56680</tspan></text>
				</switch>
				<switch i:isolated="yes" i:knockout="Off" i:objectNS="&ns_flows;" i:objectType="pointText" enable-background="new    ">
					<foreignObject requiredExtensions="&ns_flows;" x="0" y="0" width="1" height="1" overflow="visible">
						<flowDef  xmlns="&ns_flows;">
							<region>
								<path d="M2346.744,1046.549"/>
							</region>
							<flow  xmlns="&ns_flows;"  font-family="'ArialMT'" font-size="4">
								<p><span>Os01g16270</span></p>
							</flow>
						</flowDef>
						<x:targetRef  xlink:href="#XMLID_300_" />
					</foreignObject>
					<text id="XMLID_300_" transform="matrix(1 0 0 1 2346.7437 1046.5493)"><tspan x="0" y="0" font-family="'ArialMT'" font-size="4">Os01g16270</tspan></text>
				</switch>
				<switch i:isolated="yes" i:knockout="Off" i:objectNS="&ns_flows;" i:objectType="pointText" enable-background="new    ">
					<foreignObject requiredExtensions="&ns_flows;" x="0" y="0" width="1" height="1" overflow="visible">
						<flowDef  xmlns="&ns_flows;">
							<region>
								<path d="M2266.744,1049.549"/>
							</region>
							<flow  xmlns="&ns_flows;"  font-family="'ArialMT'" font-size="10">
								<p><span>(Osr1)</span></p>
							</flow>
						</flowDef>
						<x:targetRef  xlink:href="#XMLID_301_" />
					</foreignObject>
					<text id="XMLID_301_" transform="matrix(1 0 0 1 2266.7437 1049.5493)"><tspan x="0" y="0" font-family="'ArialMT'" font-size="10">(Osr1)</tspan></text>
				</switch>
				<switch i:isolated="yes" i:knockout="Off" i:objectNS="&ns_flows;" i:objectType="pointText" enable-background="new    ">
					<foreignObject requiredExtensions="&ns_flows;" x="0" y="0" width="1" height="1" overflow="visible">
						<flowDef  xmlns="&ns_flows;">
							<region>
								<path d="M2346.744,1049.649"/>
							</region>
							<flow  xmlns="&ns_flows;"  font-family="'ArialMT'" font-size="4">
								<p><span>Os06g13500</span></p>
							</flow>
						</flowDef>
						<x:targetRef  xlink:href="#XMLID_302_" />
					</foreignObject>
					<text id="XMLID_302_" transform="matrix(1 0 0 1 2346.7437 1049.6489)"><tspan x="0" y="0" font-family="'ArialMT'" font-size="4">Os06g13500</tspan></text>
				</switch>
				<switch i:isolated="yes" i:knockout="Off" i:objectNS="&ns_flows;" i:objectType="pointText" enable-background="new    ">
					<foreignObject requiredExtensions="&ns_flows;" x="0" y="0" width="1" height="1" overflow="visible">
						<flowDef  xmlns="&ns_flows;">
							<region>
								<path d="M2346.744,1052.749"/>
							</region>
							<flow  xmlns="&ns_flows;"  font-family="'ArialMT'" font-size="4">
								<p><span>Os10g34890</span></p>
							</flow>
						</flowDef>
						<x:targetRef  xlink:href="#XMLID_303_" />
					</foreignObject>
					<text id="XMLID_303_" transform="matrix(1 0 0 1 2346.7437 1052.7485)"><tspan x="0" y="0" font-family="'ArialMT'" font-size="4">Os10g34890</tspan></text>
				</switch>
				<switch i:isolated="yes" i:knockout="Off" i:objectNS="&ns_flows;" i:objectType="pointText" enable-background="new    ">
					<foreignObject requiredExtensions="&ns_flows;" x="0" y="0" width="1" height="1" overflow="visible">
						<flowDef  xmlns="&ns_flows;">
							<region>
								<path d="M2346.744,1055.849"/>
							</region>
							<flow  xmlns="&ns_flows;"  font-family="'ArialMT'" font-size="4">
								<p><span>Os09g27180</span></p>
							</flow>
						</flowDef>
						<x:targetRef  xlink:href="#XMLID_304_" />
					</foreignObject>
					<text id="XMLID_304_" transform="matrix(1 0 0 1 2346.7437 1055.8491)"><tspan x="0" y="0" font-family="'ArialMT'" font-size="4">Os09g27180</tspan></text>
				</switch>
				<switch i:isolated="yes" i:knockout="Off" i:objectNS="&ns_flows;" i:objectType="pointText" enable-background="new    ">
					<foreignObject requiredExtensions="&ns_flows;" x="0" y="0" width="1" height="1" overflow="visible">
						<flowDef  xmlns="&ns_flows;">
							<region>
								<path d="M2346.744,1058.949"/>
							</region>
							<flow  xmlns="&ns_flows;"  font-family="'ArialMT'" font-size="4">
								<p><span>Os03g29130</span></p>
							</flow>
						</flowDef>
						<x:targetRef  xlink:href="#XMLID_305_" />
					</foreignObject>
					<text id="XMLID_305_" transform="matrix(1 0 0 1 2346.7437 1058.9487)"><tspan x="0" y="0" font-family="'ArialMT'" font-size="4">Os03g29130</tspan></text>
				</switch>
				<switch i:isolated="yes" i:knockout="Off" i:objectNS="&ns_flows;" i:objectType="pointText" enable-background="new    ">
					<foreignObject requiredExtensions="&ns_flows;" x="0" y="0" width="1" height="1" overflow="visible">
						<flowDef  xmlns="&ns_flows;">
							<region>
								<path d="M2346.744,1062.049"/>
							</region>
							<flow  xmlns="&ns_flows;"  font-family="'ArialMT'" font-size="4">
								<p><span>Os06g29600</span></p>
							</flow>
						</flowDef>
						<x:targetRef  xlink:href="#XMLID_306_" />
					</foreignObject>
					<text id="XMLID_306_" transform="matrix(1 0 0 1 2346.7437 1062.0493)"><tspan x="0" y="0" font-family="'ArialMT'" font-size="4">Os06g29600</tspan></text>
				</switch>
				<switch i:isolated="yes" i:knockout="Off" i:objectNS="&ns_flows;" i:objectType="pointText" enable-background="new    ">
					<foreignObject requiredExtensions="&ns_flows;" x="0" y="0" width="1" height="1" overflow="visible">
						<flowDef  xmlns="&ns_flows;">
							<region>
								<path d="M2346.744,1065.149"/>
							</region>
							<flow  xmlns="&ns_flows;"  font-family="'ArialMT'" font-size="4">
								<p><span>Os08g14340</span></p>
							</flow>
						</flowDef>
						<x:targetRef  xlink:href="#XMLID_307_" />
					</foreignObject>
					<text id="XMLID_307_" transform="matrix(1 0 0 1 2346.7437 1065.1489)"><tspan x="0" y="0" font-family="'ArialMT'" font-size="4">Os08g14340</tspan></text>
				</switch>
				<switch i:isolated="yes" i:knockout="Off" i:objectNS="&ns_flows;" i:objectType="pointText" enable-background="new    ">
					<foreignObject requiredExtensions="&ns_flows;" x="0" y="0" width="1" height="1" overflow="visible">
						<flowDef  xmlns="&ns_flows;">
							<region>
								<path d="M2346.744,1068.249"/>
							</region>
							<flow  xmlns="&ns_flows;"  font-family="'ArialMT'" font-size="4">
								<p><span>Os02g15990</span></p>
							</flow>
						</flowDef>
						<x:targetRef  xlink:href="#XMLID_308_" />
					</foreignObject>
					<text id="XMLID_308_" transform="matrix(1 0 0 1 2346.7437 1068.2485)"><tspan x="0" y="0" font-family="'ArialMT'" font-size="4">Os02g15990</tspan></text>
				</switch>
				<switch i:isolated="yes" i:knockout="Off" i:objectNS="&ns_flows;" i:objectType="pointText" enable-background="new    ">
					<foreignObject requiredExtensions="&ns_flows;" x="0" y="0" width="1" height="1" overflow="visible">
						<flowDef  xmlns="&ns_flows;">
							<region>
								<path d="M2266.744,1070.249"/>
							</region>
							<flow  xmlns="&ns_flows;"  font-family="'ArialMT'" font-size="10">
								<p><span>(Rire5)</span></p>
							</flow>
						</flowDef>
						<x:targetRef  xlink:href="#XMLID_309_" />
					</foreignObject>
					<text id="XMLID_309_" transform="matrix(1 0 0 1 2266.7437 1070.2485)"><tspan x="0" y="0" font-family="'ArialMT'" font-size="10">(Rire5)</tspan></text>
				</switch>
				<switch i:isolated="yes" i:knockout="Off" i:objectNS="&ns_flows;" i:objectType="pointText" enable-background="new    ">
					<foreignObject requiredExtensions="&ns_flows;" x="0" y="0" width="1" height="1" overflow="visible">
						<flowDef  xmlns="&ns_flows;">
							<region>
								<path d="M2346.744,1071.349"/>
							</region>
							<flow  xmlns="&ns_flows;"  font-family="'ArialMT'" font-size="4">
								<p><span>Os07g36270</span></p>
							</flow>
						</flowDef>
						<x:targetRef  xlink:href="#XMLID_310_" />
					</foreignObject>
					<text id="XMLID_310_" transform="matrix(1 0 0 1 2346.7437 1071.3491)"><tspan x="0" y="0" font-family="'ArialMT'" font-size="4">Os07g36270</tspan></text>
				</switch>
				<switch i:isolated="yes" i:knockout="Off" i:objectNS="&ns_flows;" i:objectType="pointText" enable-background="new    ">
					<foreignObject requiredExtensions="&ns_flows;" x="0" y="0" width="1" height="1" overflow="visible">
						<flowDef  xmlns="&ns_flows;">
							<region>
								<path d="M2346.744,1074.449"/>
							</region>
							<flow  xmlns="&ns_flows;"  font-family="'ArialMT'" font-size="4">
								<p><span>Os06g47810</span></p>
							</flow>
						</flowDef>
						<x:targetRef  xlink:href="#XMLID_311_" />
					</foreignObject>
					<text id="XMLID_311_" transform="matrix(1 0 0 1 2346.7437 1074.4487)"><tspan x="0" y="0" font-family="'ArialMT'" font-size="4">Os06g47810</tspan></text>
				</switch>
				<switch i:isolated="yes" i:knockout="Off" i:objectNS="&ns_flows;" i:objectType="pointText" enable-background="new    ">
					<foreignObject requiredExtensions="&ns_flows;" x="0" y="0" width="1" height="1" overflow="visible">
						<flowDef  xmlns="&ns_flows;">
							<region>
								<path d="M2346.744,1077.549"/>
							</region>
							<flow  xmlns="&ns_flows;"  font-family="'ArialMT'" font-size="4">
								<p><span>Os07g39670</span></p>
							</flow>
						</flowDef>
						<x:targetRef  xlink:href="#XMLID_312_" />
					</foreignObject>
					<text id="XMLID_312_" transform="matrix(1 0 0 1 2346.7437 1077.5493)"><tspan x="0" y="0" font-family="'ArialMT'" font-size="4">Os07g39670</tspan></text>
				</switch>
				<path i:knockout="Off" stroke="#000000" stroke-width="3.1" d="M1136.744,1080.249h75"/>
				<path i:knockout="Off" fill="#FFFFFF" stroke="#FFFFFF" stroke-width="2.9" d="M1136.894,1080.249h74.7"/>
				<path i:knockout="Off" stroke="#000000" stroke-width="3.1" d="M1211.744,1080.249h75"/>
				<path i:knockout="Off" fill="#FFFFFF" stroke="#FFFFFF" stroke-width="2.9" d="M1211.894,1080.249h74.7"/>
				<path i:knockout="Off" stroke="#000000" stroke-width="3.1" d="M1286.744,1080.249h75"/>
				<path i:knockout="Off" fill="#FFFFFF" stroke="#FFFFFF" stroke-width="2.9" d="M1286.894,1080.249h74.7"/>
				<path i:knockout="Off" stroke="#000000" stroke-width="3.1" d="M1361.744,1080.249h75"/>
				<path i:knockout="Off" fill="#FFFFFF" stroke="#FFFFFF" stroke-width="2.9" d="M1361.894,1080.249h74.699"/>
				<path i:knockout="Off" stroke="#000000" stroke-width="3.1" d="M1436.744,1080.249h75"/>
				<path i:knockout="Off" fill="#FFFFFF" stroke="#FFFFFF" stroke-width="2.9" d="M1436.894,1080.249h74.699"/>
				<path i:knockout="Off" stroke="#000000" stroke-width="3.1" d="M1511.744,1080.249h75"/>
				<path i:knockout="Off" fill="#FFFFFF" stroke="#FFFFFF" stroke-width="2.9" d="M1511.894,1080.249h74.699"/>
				<path i:knockout="Off" stroke="#000000" stroke-width="3.1" d="M1586.744,1080.249h75"/>
				<path i:knockout="Off" fill="#FFFFFF" stroke="#FFFFFF" stroke-width="2.9" d="M1586.894,1080.249h74.699"/>
				<path i:knockout="Off" stroke="#000000" stroke-width="3.1" d="M1661.744,1080.249h75"/>
				<path i:knockout="Off" fill="#FFFFFF" stroke="#FFFFFF" stroke-width="2.9" d="M1661.894,1080.249h74.699"/>
				<path i:knockout="Off" stroke="#000000" stroke-width="3.1" d="M1736.744,1080.249h75"/>
				<path i:knockout="Off" fill="#FFFFFF" stroke="#FFFFFF" stroke-width="2.9" d="M1736.894,1080.249h74.699"/>
				<path i:knockout="Off" stroke="#000000" stroke-width="3.1" d="M1811.744,1080.249h75"/>
				<path i:knockout="Off" fill="#FFFFFF" stroke="#FFFFFF" stroke-width="2.9" d="M1811.894,1080.249h74.699"/>
				<path i:knockout="Off" stroke="#000000" stroke-width="3.1" d="M1886.744,1080.249h75"/>
				<path i:knockout="Off" fill="#FFFFFF" stroke="#FFFFFF" stroke-width="2.9" d="M1886.894,1080.249h74.699"/>
				<path i:knockout="Off" stroke="#000000" stroke-width="3.1" d="M1961.744,1080.249h75"/>
				<path i:knockout="Off" fill="#FFFFFF" stroke="#FFFFFF" stroke-width="2.9" d="M1961.894,1080.249h74.699"/>
				<path i:knockout="Off" stroke="#000000" stroke-width="3.1" d="M2036.744,1080.249h75"/>
				<path i:knockout="Off" fill="#FFFFFF" stroke="#FFFFFF" stroke-width="2.9" d="M2036.894,1080.249h74.699"/>
				<path i:knockout="Off" stroke="#000000" stroke-width="3.1" d="M2111.744,1080.249h75"/>
				<path i:knockout="Off" fill="#FFFFFF" stroke="#FFFFFF" stroke-width="2.9" d="M2111.894,1080.249h74.699"/>
				<path i:knockout="Off" stroke="#000000" stroke-width="3.1" d="M2186.744,1080.249h75"/>
				<path i:knockout="Off" fill="#FFFFFF" stroke="#FFFFFF" stroke-width="2.9" d="M2186.894,1080.249h74.699"/>
				<switch i:isolated="yes" i:knockout="Off" i:objectNS="&ns_flows;" i:objectType="pointText" enable-background="new    ">
					<foreignObject requiredExtensions="&ns_flows;" x="0" y="0" width="1" height="1" overflow="visible">
						<flowDef  xmlns="&ns_flows;">
							<region>
								<path d="M2346.744,1080.649"/>
							</region>
							<flow  xmlns="&ns_flows;"  font-family="'ArialMT'" font-size="4">
								<p><span>Os01g59820</span></p>
							</flow>
						</flowDef>
						<x:targetRef  xlink:href="#XMLID_313_" />
					</foreignObject>
					<text id="XMLID_313_" transform="matrix(1 0 0 1 2346.7437 1080.6489)"><tspan x="0" y="0" font-family="'ArialMT'" font-size="4">Os01g59820</tspan></text>
				</switch>
				<switch i:isolated="yes" i:knockout="Off" i:objectNS="&ns_flows;" i:objectType="pointText" enable-background="new    ">
					<foreignObject requiredExtensions="&ns_flows;" x="0" y="0" width="1" height="1" overflow="visible">
						<flowDef  xmlns="&ns_flows;">
							<region>
								<path d="M2346.744,1083.749"/>
							</region>
							<flow  xmlns="&ns_flows;"  font-family="'ArialMT'" font-size="4">
								<p><span>Os08g13340</span></p>
							</flow>
						</flowDef>
						<x:targetRef  xlink:href="#XMLID_314_" />
					</foreignObject>
					<text id="XMLID_314_" transform="matrix(1 0 0 1 2346.7437 1083.7485)"><tspan x="0" y="0" font-family="'ArialMT'" font-size="4">Os08g13340</tspan></text>
				</switch>
				<switch i:isolated="yes" i:knockout="Off" i:objectNS="&ns_flows;" i:objectType="pointText" enable-background="new    ">
					<foreignObject requiredExtensions="&ns_flows;" x="0" y="0" width="1" height="1" overflow="visible">
						<flowDef  xmlns="&ns_flows;">
							<region>
								<path d="M2346.744,1086.849"/>
							</region>
							<flow  xmlns="&ns_flows;"  font-family="'ArialMT'" font-size="4">
								<p><span>Os05g18620</span></p>
							</flow>
						</flowDef>
						<x:targetRef  xlink:href="#XMLID_315_" />
					</foreignObject>
					<text id="XMLID_315_" transform="matrix(1 0 0 1 2346.7437 1086.8491)"><tspan x="0" y="0" font-family="'ArialMT'" font-size="4">Os05g18620</tspan></text>
				</switch>
				<switch i:isolated="yes" i:knockout="Off" i:objectNS="&ns_flows;" i:objectType="pointText" enable-background="new    ">
					<foreignObject requiredExtensions="&ns_flows;" x="0" y="0" width="1" height="1" overflow="visible">
						<flowDef  xmlns="&ns_flows;">
							<region>
								<path d="M2346.744,1089.949"/>
							</region>
							<flow  xmlns="&ns_flows;"  font-family="'ArialMT'" font-size="4">
								<p><span>Os08g05150</span></p>
							</flow>
						</flowDef>
						<x:targetRef  xlink:href="#XMLID_316_" />
					</foreignObject>
					<text id="XMLID_316_" transform="matrix(1 0 0 1 2346.7437 1089.9487)"><tspan x="0" y="0" font-family="'ArialMT'" font-size="4">Os08g05150</tspan></text>
				</switch>
				<switch i:isolated="yes" i:knockout="Off" i:objectNS="&ns_flows;" i:objectType="pointText" enable-background="new    ">
					<foreignObject requiredExtensions="&ns_flows;" x="0" y="0" width="1" height="1" overflow="visible">
						<flowDef  xmlns="&ns_flows;">
							<region>
								<path d="M2346.744,1093.049"/>
							</region>
							<flow  xmlns="&ns_flows;"  font-family="'ArialMT'" font-size="4">
								<p><span>Os12g11970</span></p>
							</flow>
						</flowDef>
						<x:targetRef  xlink:href="#XMLID_317_" />
					</foreignObject>
					<text id="XMLID_317_" transform="matrix(1 0 0 1 2346.7437 1093.0493)"><tspan x="0" y="0" font-family="'ArialMT'" font-size="4">Os12g11970</tspan></text>
				</switch>
				<switch i:isolated="yes" i:knockout="Off" i:objectNS="&ns_flows;" i:objectType="pointText" enable-background="new    ">
					<foreignObject requiredExtensions="&ns_flows;" x="0" y="0" width="1" height="1" overflow="visible">
						<flowDef  xmlns="&ns_flows;">
							<region>
								<path d="M2346.744,1096.149"/>
							</region>
							<flow  xmlns="&ns_flows;"  font-family="'ArialMT'" font-size="4">
								<p><span>Os12g26520</span></p>
							</flow>
						</flowDef>
						<x:targetRef  xlink:href="#XMLID_318_" />
					</foreignObject>
					<text id="XMLID_318_" transform="matrix(1 0 0 1 2346.7437 1096.1489)"><tspan x="0" y="0" font-family="'ArialMT'" font-size="4">Os12g26520</tspan></text>
				</switch>
				<switch i:isolated="yes" i:knockout="Off" i:objectNS="&ns_flows;" i:objectType="pointText" enable-background="new    ">
					<foreignObject requiredExtensions="&ns_flows;" x="0" y="0" width="1" height="1" overflow="visible">
						<flowDef  xmlns="&ns_flows;">
							<region>
								<path d="M2346.744,1099.249"/>
							</region>
							<flow  xmlns="&ns_flows;"  font-family="'ArialMT'" font-size="4">
								<p><span>Os06g25910</span></p>
							</flow>
						</flowDef>
						<x:targetRef  xlink:href="#XMLID_319_" />
					</foreignObject>
					<text id="XMLID_319_" transform="matrix(1 0 0 1 2346.7437 1099.2485)"><tspan x="0" y="0" font-family="'ArialMT'" font-size="4">Os06g25910</tspan></text>
				</switch>
				<switch i:isolated="yes" i:knockout="Off" i:objectNS="&ns_flows;" i:objectType="pointText" enable-background="new    ">
					<foreignObject requiredExtensions="&ns_flows;" x="0" y="0" width="1" height="1" overflow="visible">
						<flowDef  xmlns="&ns_flows;">
							<region>
								<path d="M2346.744,1102.349"/>
							</region>
							<flow  xmlns="&ns_flows;"  font-family="'ArialMT'" font-size="4">
								<p><span>Os12g34580</span></p>
							</flow>
						</flowDef>
						<x:targetRef  xlink:href="#XMLID_320_" />
					</foreignObject>
					<text id="XMLID_320_" transform="matrix(1 0 0 1 2346.7437 1102.3491)"><tspan x="0" y="0" font-family="'ArialMT'" font-size="4">Os12g34580</tspan></text>
				</switch>
				<switch i:isolated="yes" i:knockout="Off" i:objectNS="&ns_flows;" i:objectType="pointText" enable-background="new    ">
					<foreignObject requiredExtensions="&ns_flows;" x="0" y="0" width="1" height="1" overflow="visible">
						<flowDef  xmlns="&ns_flows;">
							<region>
								<path d="M2346.744,1105.449"/>
							</region>
							<flow  xmlns="&ns_flows;"  font-family="'ArialMT'" font-size="4">
								<p><span>Os04g19950</span></p>
							</flow>
						</flowDef>
						<x:targetRef  xlink:href="#XMLID_321_" />
					</foreignObject>
					<text id="XMLID_321_" transform="matrix(1 0 0 1 2346.7437 1105.4487)"><tspan x="0" y="0" font-family="'ArialMT'" font-size="4">Os04g19950</tspan></text>
				</switch>
				<switch i:isolated="yes" i:knockout="Off" i:objectNS="&ns_flows;" i:objectType="pointText" enable-background="new    ">
					<foreignObject requiredExtensions="&ns_flows;" x="0" y="0" width="1" height="1" overflow="visible">
						<flowDef  xmlns="&ns_flows;">
							<region>
								<path d="M2346.744,1108.549"/>
							</region>
							<flow  xmlns="&ns_flows;"  font-family="'ArialMT'" font-size="4">
								<p><span>Os07g38350</span></p>
							</flow>
						</flowDef>
						<x:targetRef  xlink:href="#XMLID_322_" />
					</foreignObject>
					<text id="XMLID_322_" transform="matrix(1 0 0 1 2346.7437 1108.5493)"><tspan x="0" y="0" font-family="'ArialMT'" font-size="4">Os07g38350</tspan></text>
				</switch>
				<path i:knockout="Off" stroke="#000000" stroke-width="3.1" d="M1136.744,1111.249h75"/>
				<path i:knockout="Off" fill="#AAAAAA" stroke="#AAAAAA" stroke-width="2.9" d="M1136.894,1111.249h74.7"/>
				<path i:knockout="Off" stroke="#000000" stroke-width="3.1" d="M1211.744,1111.249h75"/>
				<path i:knockout="Off" fill="#FFFFFF" stroke="#FFFFFF" stroke-width="2.9" d="M1211.894,1111.249h74.7"/>
				<path i:knockout="Off" stroke="#000000" stroke-width="3.1" d="M1286.744,1111.249h75"/>
				<path i:knockout="Off" fill="#949494" stroke="#949494" stroke-width="2.9" d="M1286.894,1111.249h74.7"/>
				<path i:knockout="Off" stroke="#000000" stroke-width="3.1" d="M1361.744,1111.249h75"/>
				<path i:knockout="Off" fill="#AAAAAA" stroke="#AAAAAA" stroke-width="2.9" d="M1361.894,1111.249h74.699"/>
				<path i:knockout="Off" stroke="#000000" stroke-width="3.1" d="M1436.744,1111.249h75"/>
				<path i:knockout="Off" fill="#BABABA" stroke="#BABABA" stroke-width="2.9" d="M1436.894,1111.249h74.699"/>
				<path i:knockout="Off" stroke="#000000" stroke-width="3.1" d="M1511.744,1111.249h75"/>
				<path i:knockout="Off" fill="#A3A3A3" stroke="#A3A3A3" stroke-width="2.9" d="M1511.894,1111.249h74.699"/>
				<path i:knockout="Off" stroke="#000000" stroke-width="3.1" d="M1586.744,1111.249h75"/>
				<path i:knockout="Off" fill="#BABABA" stroke="#BABABA" stroke-width="2.9" d="M1586.894,1111.249h74.699"/>
				<path i:knockout="Off" stroke="#000000" stroke-width="3.1" d="M1661.744,1111.249h75"/>
				<path i:knockout="Off" fill="#FFFFFF" stroke="#FFFFFF" stroke-width="2.9" d="M1661.894,1111.249h74.699"/>
				<path i:knockout="Off" stroke="#000000" stroke-width="3.1" d="M1736.744,1111.249h75"/>
				<path i:knockout="Off" fill="#FFFFFF" stroke="#FFFFFF" stroke-width="2.9" d="M1736.894,1111.249h74.699"/>
				<path i:knockout="Off" stroke="#000000" stroke-width="3.1" d="M1811.744,1111.249h75"/>
				<path i:knockout="Off" fill="#828282" stroke="#828282" stroke-width="2.9" d="M1811.894,1111.249h74.699"/>
				<path i:knockout="Off" stroke="#000000" stroke-width="3.1" d="M1886.744,1111.249h75"/>
				<path i:knockout="Off" fill="#949494" stroke="#949494" stroke-width="2.9" d="M1886.894,1111.249h74.699"/>
				<path i:knockout="Off" stroke="#000000" stroke-width="3.1" d="M1961.744,1111.249h75"/>
				<path i:knockout="Off" fill="#AAAAAA" stroke="#AAAAAA" stroke-width="2.9" d="M1961.894,1111.249h74.699"/>
				<path i:knockout="Off" stroke="#000000" stroke-width="3.1" d="M2036.744,1111.249h75"/>
				<path i:knockout="Off" fill="#AAAAAA" stroke="#AAAAAA" stroke-width="2.9" d="M2036.894,1111.249h74.699"/>
				<path i:knockout="Off" stroke="#000000" stroke-width="3.1" d="M2111.744,1111.249h75"/>
				<path i:knockout="Off" fill="#AAAAAA" stroke="#AAAAAA" stroke-width="2.9" d="M2111.894,1111.249h74.699"/>
				<path i:knockout="Off" stroke="#000000" stroke-width="3.1" d="M2186.744,1111.249h75"/>
				<path i:knockout="Off" fill="#828282" stroke="#828282" stroke-width="2.9" d="M2186.894,1111.249h74.699"/>
				<switch i:isolated="yes" i:knockout="Off" i:objectNS="&ns_flows;" i:objectType="pointText" enable-background="new    ">
					<foreignObject requiredExtensions="&ns_flows;" x="0" y="0" width="1" height="1" overflow="visible">
						<flowDef  xmlns="&ns_flows;">
							<region>
								<path d="M2346.744,1111.649"/>
							</region>
							<flow  xmlns="&ns_flows;"  font-family="'ArialMT'" font-size="4">
								<p><span>Os01g58810</span></p>
							</flow>
						</flowDef>
						<x:targetRef  xlink:href="#XMLID_323_" />
					</foreignObject>
					<text id="XMLID_323_" transform="matrix(1 0 0 1 2346.7437 1111.6489)"><tspan x="0" y="0" font-family="'ArialMT'" font-size="4">Os01g58810</tspan></text>
				</switch>
				<switch i:isolated="yes" i:knockout="Off" i:objectNS="&ns_flows;" i:objectType="pointText" enable-background="new    ">
					<foreignObject requiredExtensions="&ns_flows;" x="0" y="0" width="1" height="1" overflow="visible">
						<flowDef  xmlns="&ns_flows;">
							<region>
								<path d="M2346.744,1114.749"/>
							</region>
							<flow  xmlns="&ns_flows;"  font-family="'ArialMT'" font-size="4">
								<p><span>Os06g03340</span></p>
							</flow>
						</flowDef>
						<x:targetRef  xlink:href="#XMLID_324_" />
					</foreignObject>
					<text id="XMLID_324_" transform="matrix(1 0 0 1 2346.7437 1114.7485)"><tspan x="0" y="0" font-family="'ArialMT'" font-size="4">Os06g03340</tspan></text>
				</switch>
				<path i:knockout="Off" stroke="#000000" stroke-width="3.1" d="M1136.744,1117.449h75"/>
				<path i:knockout="Off" fill="#C4C4C4" stroke="#C4C4C4" stroke-width="2.9" d="M1136.894,1117.449h74.7"/>
				<path i:knockout="Off" stroke="#000000" stroke-width="3.1" d="M1211.744,1117.449h75"/>
				<path i:knockout="Off" fill="#FFFFFF" stroke="#FFFFFF" stroke-width="2.9" d="M1211.894,1117.449h74.7"/>
				<path i:knockout="Off" stroke="#000000" stroke-width="3.1" d="M1286.744,1117.449h75"/>
				<path i:knockout="Off" fill="#BABABA" stroke="#BABABA" stroke-width="2.9" d="M1286.894,1117.449h74.7"/>
				<path i:knockout="Off" stroke="#000000" stroke-width="3.1" d="M1361.744,1117.449h75"/>
				<path i:knockout="Off" fill="#FFFFFF" stroke="#FFFFFF" stroke-width="2.9" d="M1361.894,1117.449h74.699"/>
				<path i:knockout="Off" stroke="#000000" stroke-width="3.1" d="M1436.744,1117.449h75"/>
				<path i:knockout="Off" fill="#AAAAAA" stroke="#AAAAAA" stroke-width="2.9" d="M1436.894,1117.449h74.699"/>
				<path i:knockout="Off" stroke="#000000" stroke-width="3.1" d="M1511.744,1117.449h75"/>
				<path i:knockout="Off" fill="#AAAAAA" stroke="#AAAAAA" stroke-width="2.9" d="M1511.894,1117.449h74.699"/>
				<path i:knockout="Off" stroke="#000000" stroke-width="3.1" d="M1586.744,1117.449h75"/>
				<path i:knockout="Off" fill="#BABABA" stroke="#BABABA" stroke-width="2.9" d="M1586.894,1117.449h74.699"/>
				<path i:knockout="Off" stroke="#000000" stroke-width="3.1" d="M1661.744,1117.449h75"/>
				<path i:knockout="Off" fill="#BABABA" stroke="#BABABA" stroke-width="2.9" d="M1661.894,1117.449h74.699"/>
				<path i:knockout="Off" stroke="#000000" stroke-width="3.1" d="M1736.744,1117.449h75"/>
				<path i:knockout="Off" fill="#BABABA" stroke="#BABABA" stroke-width="2.9" d="M1736.894,1117.449h74.699"/>
				<path i:knockout="Off" stroke="#000000" stroke-width="3.1" d="M1811.744,1117.449h75"/>
				<path i:knockout="Off" fill="#FFFFFF" stroke="#FFFFFF" stroke-width="2.9" d="M1811.894,1117.449h74.699"/>
				<path i:knockout="Off" stroke="#000000" stroke-width="3.1" d="M1886.744,1117.449h75"/>
				<path i:knockout="Off" fill="#FFFFFF" stroke="#FFFFFF" stroke-width="2.9" d="M1886.894,1117.449h74.699"/>
				<path i:knockout="Off" stroke="#000000" stroke-width="3.1" d="M1961.744,1117.449h75"/>
				<path i:knockout="Off" fill="#FFFFFF" stroke="#FFFFFF" stroke-width="2.9" d="M1961.894,1117.449h74.699"/>
				<path i:knockout="Off" stroke="#000000" stroke-width="3.1" d="M2036.744,1117.449h75"/>
				<path i:knockout="Off" fill="#FFFFFF" stroke="#FFFFFF" stroke-width="2.9" d="M2036.894,1117.449h74.699"/>
				<path i:knockout="Off" stroke="#000000" stroke-width="3.1" d="M2111.744,1117.449h75"/>
				<path i:knockout="Off" fill="#FFFFFF" stroke="#FFFFFF" stroke-width="2.9" d="M2111.894,1117.449h74.699"/>
				<path i:knockout="Off" stroke="#000000" stroke-width="3.1" d="M2186.744,1117.449h75"/>
				<path i:knockout="Off" fill="#BABABA" stroke="#BABABA" stroke-width="2.9" d="M2186.894,1117.449h74.699"/>
				<switch i:isolated="yes" i:knockout="Off" i:objectNS="&ns_flows;" i:objectType="pointText" enable-background="new    ">
					<foreignObject requiredExtensions="&ns_flows;" x="0" y="0" width="1" height="1" overflow="visible">
						<flowDef  xmlns="&ns_flows;">
							<region>
								<path d="M2346.744,1117.849"/>
							</region>
							<flow  xmlns="&ns_flows;"  font-family="'ArialMT'" font-size="4">
								<p><span>Os01g37410</span></p>
							</flow>
						</flowDef>
						<x:targetRef  xlink:href="#XMLID_325_" />
					</foreignObject>
					<text id="XMLID_325_" transform="matrix(1 0 0 1 2346.7437 1117.8491)"><tspan x="0" y="0" font-family="'ArialMT'" font-size="4">Os01g37410</tspan></text>
				</switch>
				<path i:knockout="Off" stroke="#000000" stroke-width="3.1" d="M1136.744,1120.549h75"/>
				<path i:knockout="Off" fill="#FFFFFF" stroke="#FFFFFF" stroke-width="2.9" d="M1136.894,1120.549h74.7"/>
				<path i:knockout="Off" stroke="#000000" stroke-width="3.1" d="M1211.744,1120.549h75"/>
				<path i:knockout="Off" fill="#FFFFFF" stroke="#FFFFFF" stroke-width="2.9" d="M1211.894,1120.549h74.7"/>
				<path i:knockout="Off" stroke="#000000" stroke-width="3.1" d="M1286.744,1120.549h75"/>
				<path i:knockout="Off" fill="#FFFFFF" stroke="#FFFFFF" stroke-width="2.9" d="M1286.894,1120.549h74.7"/>
				<path i:knockout="Off" stroke="#000000" stroke-width="3.1" d="M1361.744,1120.549h75"/>
				<path i:knockout="Off" fill="#FFFFFF" stroke="#FFFFFF" stroke-width="2.9" d="M1361.894,1120.549h74.699"/>
				<path i:knockout="Off" stroke="#000000" stroke-width="3.1" d="M1436.744,1120.549h75"/>
				<path i:knockout="Off" fill="#FFFFFF" stroke="#FFFFFF" stroke-width="2.9" d="M1436.894,1120.549h74.699"/>
				<path i:knockout="Off" stroke="#000000" stroke-width="3.1" d="M1511.744,1120.549h75"/>
				<path i:knockout="Off" fill="#FFFFFF" stroke="#FFFFFF" stroke-width="2.9" d="M1511.894,1120.549h74.699"/>
				<path i:knockout="Off" stroke="#000000" stroke-width="3.1" d="M1586.744,1120.549h75"/>
				<path i:knockout="Off" fill="#FFFFFF" stroke="#FFFFFF" stroke-width="2.9" d="M1586.894,1120.549h74.699"/>
				<path i:knockout="Off" stroke="#000000" stroke-width="3.1" d="M1661.744,1120.549h75"/>
				<path i:knockout="Off" fill="#FFFFFF" stroke="#FFFFFF" stroke-width="2.9" d="M1661.894,1120.549h74.699"/>
				<path i:knockout="Off" stroke="#000000" stroke-width="3.1" d="M1736.744,1120.549h75"/>
				<path i:knockout="Off" fill="#FFFFFF" stroke="#FFFFFF" stroke-width="2.9" d="M1736.894,1120.549h74.699"/>
				<path i:knockout="Off" stroke="#000000" stroke-width="3.1" d="M1811.744,1120.549h75"/>
				<path i:knockout="Off" fill="#FFFFFF" stroke="#FFFFFF" stroke-width="2.9" d="M1811.894,1120.549h74.699"/>
				<path i:knockout="Off" stroke="#000000" stroke-width="3.1" d="M1886.744,1120.549h75"/>
				<path i:knockout="Off" fill="#FFFFFF" stroke="#FFFFFF" stroke-width="2.9" d="M1886.894,1120.549h74.699"/>
				<path i:knockout="Off" stroke="#000000" stroke-width="3.1" d="M1961.744,1120.549h75"/>
				<path i:knockout="Off" fill="#FFFFFF" stroke="#FFFFFF" stroke-width="2.9" d="M1961.894,1120.549h74.699"/>
				<path i:knockout="Off" stroke="#000000" stroke-width="3.1" d="M2036.744,1120.549h75"/>
				<path i:knockout="Off" fill="#FFFFFF" stroke="#FFFFFF" stroke-width="2.9" d="M2036.894,1120.549h74.699"/>
				<path i:knockout="Off" stroke="#000000" stroke-width="3.1" d="M2111.744,1120.549h75"/>
				<path i:knockout="Off" fill="#FFFFFF" stroke="#FFFFFF" stroke-width="2.9" d="M2111.894,1120.549h74.699"/>
				<path i:knockout="Off" stroke="#000000" stroke-width="3.1" d="M2186.744,1120.549h75"/>
				<path i:knockout="Off" fill="#FFFFFF" stroke="#FFFFFF" stroke-width="2.9" d="M2186.894,1120.549h74.699"/>
				<switch i:isolated="yes" i:knockout="Off" i:objectNS="&ns_flows;" i:objectType="pointText" enable-background="new    ">
					<foreignObject requiredExtensions="&ns_flows;" x="0" y="0" width="1" height="1" overflow="visible">
						<flowDef  xmlns="&ns_flows;">
							<region>
								<path d="M2346.744,1120.949"/>
							</region>
							<flow  xmlns="&ns_flows;"  font-family="'ArialMT'" font-size="4">
								<p><span>Os10g03300</span></p>
							</flow>
						</flowDef>
						<x:targetRef  xlink:href="#XMLID_326_" />
					</foreignObject>
					<text id="XMLID_326_" transform="matrix(1 0 0 1 2346.7437 1120.9487)"><tspan x="0" y="0" font-family="'ArialMT'" font-size="4">Os10g03300</tspan></text>
				</switch>
				<switch i:isolated="yes" i:knockout="Off" i:objectNS="&ns_flows;" i:objectType="pointText" enable-background="new    ">
					<foreignObject requiredExtensions="&ns_flows;" x="0" y="0" width="1" height="1" overflow="visible">
						<flowDef  xmlns="&ns_flows;">
							<region>
								<path d="M2346.744,1124.049"/>
							</region>
							<flow  xmlns="&ns_flows;"  font-family="'ArialMT'" font-size="4">
								<p><span>Os12g16730</span></p>
							</flow>
						</flowDef>
						<x:targetRef  xlink:href="#XMLID_327_" />
					</foreignObject>
					<text id="XMLID_327_" transform="matrix(1 0 0 1 2346.7437 1124.0493)"><tspan x="0" y="0" font-family="'ArialMT'" font-size="4">Os12g16730</tspan></text>
				</switch>
				<switch i:isolated="yes" i:knockout="Off" i:objectNS="&ns_flows;" i:objectType="pointText" enable-background="new    ">
					<foreignObject requiredExtensions="&ns_flows;" x="0" y="0" width="1" height="1" overflow="visible">
						<flowDef  xmlns="&ns_flows;">
							<region>
								<path d="M2346.744,1127.149"/>
							</region>
							<flow  xmlns="&ns_flows;"  font-family="'ArialMT'" font-size="4">
								<p><span>Os10g36460</span></p>
							</flow>
						</flowDef>
						<x:targetRef  xlink:href="#XMLID_328_" />
					</foreignObject>
					<text id="XMLID_328_" transform="matrix(1 0 0 1 2346.7437 1127.1489)"><tspan x="0" y="0" font-family="'ArialMT'" font-size="4">Os10g36460</tspan></text>
				</switch>
				<switch i:isolated="yes" i:knockout="Off" i:objectNS="&ns_flows;" i:objectType="pointText" enable-background="new    ">
					<foreignObject requiredExtensions="&ns_flows;" x="0" y="0" width="1" height="1" overflow="visible">
						<flowDef  xmlns="&ns_flows;">
							<region>
								<path d="M2346.744,1130.249"/>
							</region>
							<flow  xmlns="&ns_flows;"  font-family="'ArialMT'" font-size="4">
								<p><span>Os05g15810</span></p>
							</flow>
						</flowDef>
						<x:targetRef  xlink:href="#XMLID_329_" />
					</foreignObject>
					<text id="XMLID_329_" transform="matrix(1 0 0 1 2346.7437 1130.2485)"><tspan x="0" y="0" font-family="'ArialMT'" font-size="4">Os05g15810</tspan></text>
				</switch>
				<switch i:isolated="yes" i:knockout="Off" i:objectNS="&ns_flows;" i:objectType="pointText" enable-background="new    ">
					<foreignObject requiredExtensions="&ns_flows;" x="0" y="0" width="1" height="1" overflow="visible">
						<flowDef  xmlns="&ns_flows;">
							<region>
								<path d="M2346.744,1133.349"/>
							</region>
							<flow  xmlns="&ns_flows;"  font-family="'ArialMT'" font-size="4">
								<p><span>Os05g27770</span></p>
							</flow>
						</flowDef>
						<x:targetRef  xlink:href="#XMLID_330_" />
					</foreignObject>
					<text id="XMLID_330_" transform="matrix(1 0 0 1 2346.7437 1133.3491)"><tspan x="0" y="0" font-family="'ArialMT'" font-size="4">Os05g27770</tspan></text>
				</switch>
				<switch i:isolated="yes" i:knockout="Off" i:objectNS="&ns_flows;" i:objectType="pointText" enable-background="new    ">
					<foreignObject requiredExtensions="&ns_flows;" x="0" y="0" width="1" height="1" overflow="visible">
						<flowDef  xmlns="&ns_flows;">
							<region>
								<path d="M2346.744,1136.449"/>
							</region>
							<flow  xmlns="&ns_flows;"  font-family="'ArialMT'" font-size="4">
								<p><span>Os10g31220</span></p>
							</flow>
						</flowDef>
						<x:targetRef  xlink:href="#XMLID_331_" />
					</foreignObject>
					<text id="XMLID_331_" transform="matrix(1 0 0 1 2346.7437 1136.4487)"><tspan x="0" y="0" font-family="'ArialMT'" font-size="4">Os10g31220</tspan></text>
				</switch>
				<switch i:isolated="yes" i:knockout="Off" i:objectNS="&ns_flows;" i:objectType="pointText" enable-background="new    ">
					<foreignObject requiredExtensions="&ns_flows;" x="0" y="0" width="1" height="1" overflow="visible">
						<flowDef  xmlns="&ns_flows;">
							<region>
								<path d="M2346.744,1139.549"/>
							</region>
							<flow  xmlns="&ns_flows;"  font-family="'ArialMT'" font-size="4">
								<p><span>Os05g07190</span></p>
							</flow>
						</flowDef>
						<x:targetRef  xlink:href="#XMLID_332_" />
					</foreignObject>
					<text id="XMLID_332_" transform="matrix(1 0 0 1 2346.7437 1139.5493)"><tspan x="0" y="0" font-family="'ArialMT'" font-size="4">Os05g07190</tspan></text>
				</switch>
				<switch i:isolated="yes" i:knockout="Off" i:objectNS="&ns_flows;" i:objectType="pointText" enable-background="new    ">
					<foreignObject requiredExtensions="&ns_flows;" x="0" y="0" width="1" height="1" overflow="visible">
						<flowDef  xmlns="&ns_flows;">
							<region>
								<path d="M2346.744,1142.649"/>
							</region>
							<flow  xmlns="&ns_flows;"  font-family="'ArialMT'" font-size="4">
								<p><span>Os03g31200</span></p>
							</flow>
						</flowDef>
						<x:targetRef  xlink:href="#XMLID_333_" />
					</foreignObject>
					<text id="XMLID_333_" transform="matrix(1 0 0 1 2346.7437 1142.6489)"><tspan x="0" y="0" font-family="'ArialMT'" font-size="4">Os03g31200</tspan></text>
				</switch>
				<switch i:isolated="yes" i:knockout="Off" i:objectNS="&ns_flows;" i:objectType="pointText" enable-background="new    ">
					<foreignObject requiredExtensions="&ns_flows;" x="0" y="0" width="1" height="1" overflow="visible">
						<flowDef  xmlns="&ns_flows;">
							<region>
								<path d="M2346.744,1145.749"/>
							</region>
							<flow  xmlns="&ns_flows;"  font-family="'ArialMT'" font-size="4">
								<p><span>Os12g18250</span></p>
							</flow>
						</flowDef>
						<x:targetRef  xlink:href="#XMLID_334_" />
					</foreignObject>
					<text id="XMLID_334_" transform="matrix(1 0 0 1 2346.7437 1145.7485)"><tspan x="0" y="0" font-family="'ArialMT'" font-size="4">Os12g18250</tspan></text>
				</switch>
				<switch i:isolated="yes" i:knockout="Off" i:objectNS="&ns_flows;" i:objectType="pointText" enable-background="new    ">
					<foreignObject requiredExtensions="&ns_flows;" x="0" y="0" width="1" height="1" overflow="visible">
						<flowDef  xmlns="&ns_flows;">
							<region>
								<path d="M2346.744,1148.849"/>
							</region>
							<flow  xmlns="&ns_flows;"  font-family="'ArialMT'" font-size="4">
								<p><span>Os08g14170</span></p>
							</flow>
						</flowDef>
						<x:targetRef  xlink:href="#XMLID_335_" />
					</foreignObject>
					<text id="XMLID_335_" transform="matrix(1 0 0 1 2346.7437 1148.8491)"><tspan x="0" y="0" font-family="'ArialMT'" font-size="4">Os08g14170</tspan></text>
				</switch>
				<switch i:isolated="yes" i:knockout="Off" i:objectNS="&ns_flows;" i:objectType="pointText" enable-background="new    ">
					<foreignObject requiredExtensions="&ns_flows;" x="0" y="0" width="1" height="1" overflow="visible">
						<flowDef  xmlns="&ns_flows;">
							<region>
								<path d="M2346.744,1151.949"/>
							</region>
							<flow  xmlns="&ns_flows;"  font-family="'ArialMT'" font-size="4">
								<p><span>Os11g01700</span></p>
							</flow>
						</flowDef>
						<x:targetRef  xlink:href="#XMLID_336_" />
					</foreignObject>
					<text id="XMLID_336_" transform="matrix(1 0 0 1 2346.7437 1151.9487)"><tspan x="0" y="0" font-family="'ArialMT'" font-size="4">Os11g01700</tspan></text>
				</switch>
				<switch i:isolated="yes" i:knockout="Off" i:objectNS="&ns_flows;" i:objectType="pointText" enable-background="new    ">
					<foreignObject requiredExtensions="&ns_flows;" x="0" y="0" width="1" height="1" overflow="visible">
						<flowDef  xmlns="&ns_flows;">
							<region>
								<path d="M2346.744,1155.049"/>
							</region>
							<flow  xmlns="&ns_flows;"  font-family="'ArialMT'" font-size="4">
								<p><span>Os06g34090</span></p>
							</flow>
						</flowDef>
						<x:targetRef  xlink:href="#XMLID_337_" />
					</foreignObject>
					<text id="XMLID_337_" transform="matrix(1 0 0 1 2346.7437 1155.0493)"><tspan x="0" y="0" font-family="'ArialMT'" font-size="4">Os06g34090</tspan></text>
				</switch>
				<switch i:isolated="yes" i:knockout="Off" i:objectNS="&ns_flows;" i:objectType="pointText" enable-background="new    ">
					<foreignObject requiredExtensions="&ns_flows;" x="0" y="0" width="1" height="1" overflow="visible">
						<flowDef  xmlns="&ns_flows;">
							<region>
								<path d="M2346.744,1158.149"/>
							</region>
							<flow  xmlns="&ns_flows;"  font-family="'ArialMT'" font-size="4">
								<p><span>Os02g18310</span></p>
							</flow>
						</flowDef>
						<x:targetRef  xlink:href="#XMLID_338_" />
					</foreignObject>
					<text id="XMLID_338_" transform="matrix(1 0 0 1 2346.7437 1158.1489)"><tspan x="0" y="0" font-family="'ArialMT'" font-size="4">Os02g18310</tspan></text>
				</switch>
				<switch i:isolated="yes" i:knockout="Off" i:objectNS="&ns_flows;" i:objectType="pointText" enable-background="new    ">
					<foreignObject requiredExtensions="&ns_flows;" x="0" y="0" width="1" height="1" overflow="visible">
						<flowDef  xmlns="&ns_flows;">
							<region>
								<path d="M2346.744,1161.249"/>
							</region>
							<flow  xmlns="&ns_flows;"  font-family="'ArialMT'" font-size="4">
								<p><span>Os12g36260</span></p>
							</flow>
						</flowDef>
						<x:targetRef  xlink:href="#XMLID_339_" />
					</foreignObject>
					<text id="XMLID_339_" transform="matrix(1 0 0 1 2346.7437 1161.2485)"><tspan x="0" y="0" font-family="'ArialMT'" font-size="4">Os12g36260</tspan></text>
				</switch>
				<switch i:isolated="yes" i:knockout="Off" i:objectNS="&ns_flows;" i:objectType="pointText" enable-background="new    ">
					<foreignObject requiredExtensions="&ns_flows;" x="0" y="0" width="1" height="1" overflow="visible">
						<flowDef  xmlns="&ns_flows;">
							<region>
								<path d="M2346.744,1164.349"/>
							</region>
							<flow  xmlns="&ns_flows;"  font-family="'ArialMT'" font-size="4">
								<p><span>Os01g55660</span></p>
							</flow>
						</flowDef>
						<x:targetRef  xlink:href="#XMLID_340_" />
					</foreignObject>
					<text id="XMLID_340_" transform="matrix(1 0 0 1 2346.7437 1164.3491)"><tspan x="0" y="0" font-family="'ArialMT'" font-size="4">Os01g55660</tspan></text>
				</switch>
				<switch i:isolated="yes" i:knockout="Off" i:objectNS="&ns_flows;" i:objectType="pointText" enable-background="new    ">
					<foreignObject requiredExtensions="&ns_flows;" x="0" y="0" width="1" height="1" overflow="visible">
						<flowDef  xmlns="&ns_flows;">
							<region>
								<path d="M2346.744,1167.449"/>
							</region>
							<flow  xmlns="&ns_flows;"  font-family="'ArialMT'" font-size="4">
								<p><span>Os07g29260</span></p>
							</flow>
						</flowDef>
						<x:targetRef  xlink:href="#XMLID_341_" />
					</foreignObject>
					<text id="XMLID_341_" transform="matrix(1 0 0 1 2346.7437 1167.4487)"><tspan x="0" y="0" font-family="'ArialMT'" font-size="4">Os07g29260</tspan></text>
				</switch>
				<path i:knockout="Off" stroke="#000000" stroke-width="3.1" d="M1136.744,1170.149h75"/>
				<path i:knockout="Off" fill="#BABABA" stroke="#BABABA" stroke-width="2.9" d="M1136.894,1170.149h74.7"/>
				<path i:knockout="Off" stroke="#000000" stroke-width="3.1" d="M1211.744,1170.149h75"/>
				<path i:knockout="Off" fill="#FFFFFF" stroke="#FFFFFF" stroke-width="2.9" d="M1211.894,1170.149h74.7"/>
				<path i:knockout="Off" stroke="#000000" stroke-width="3.1" d="M1286.744,1170.149h75"/>
				<path i:knockout="Off" fill="#FFFFFF" stroke="#FFFFFF" stroke-width="2.9" d="M1286.894,1170.149h74.7"/>
				<path i:knockout="Off" stroke="#000000" stroke-width="3.1" d="M1361.744,1170.149h75"/>
				<path i:knockout="Off" fill="#FFFFFF" stroke="#FFFFFF" stroke-width="2.9" d="M1361.894,1170.149h74.699"/>
				<path i:knockout="Off" stroke="#000000" stroke-width="3.1" d="M1436.744,1170.149h75"/>
				<path i:knockout="Off" fill="#FFFFFF" stroke="#FFFFFF" stroke-width="2.9" d="M1436.894,1170.149h74.699"/>
				<path i:knockout="Off" stroke="#000000" stroke-width="3.1" d="M1511.744,1170.149h75"/>
				<path i:knockout="Off" fill="#FFFFFF" stroke="#FFFFFF" stroke-width="2.9" d="M1511.894,1170.149h74.699"/>
				<path i:knockout="Off" stroke="#000000" stroke-width="3.1" d="M1586.744,1170.149h75"/>
				<path i:knockout="Off" fill="#BABABA" stroke="#BABABA" stroke-width="2.9" d="M1586.894,1170.149h74.699"/>
				<path i:knockout="Off" stroke="#000000" stroke-width="3.1" d="M1661.744,1170.149h75"/>
				<path i:knockout="Off" fill="#C4C4C4" stroke="#C4C4C4" stroke-width="2.9" d="M1661.894,1170.149h74.699"/>
				<path i:knockout="Off" stroke="#000000" stroke-width="3.1" d="M1736.744,1170.149h75"/>
				<path i:knockout="Off" fill="#BABABA" stroke="#BABABA" stroke-width="2.9" d="M1736.894,1170.149h74.699"/>
				<path i:knockout="Off" stroke="#000000" stroke-width="3.1" d="M1811.744,1170.149h75"/>
				<path i:knockout="Off" fill="#FFFFFF" stroke="#FFFFFF" stroke-width="2.9" d="M1811.894,1170.149h74.699"/>
				<path i:knockout="Off" stroke="#000000" stroke-width="3.1" d="M1886.744,1170.149h75"/>
				<path i:knockout="Off" fill="#FFFFFF" stroke="#FFFFFF" stroke-width="2.9" d="M1886.894,1170.149h74.699"/>
				<path i:knockout="Off" stroke="#000000" stroke-width="3.1" d="M1961.744,1170.149h75"/>
				<path i:knockout="Off" fill="#FFFFFF" stroke="#FFFFFF" stroke-width="2.9" d="M1961.894,1170.149h74.699"/>
				<path i:knockout="Off" stroke="#000000" stroke-width="3.1" d="M2036.744,1170.149h75"/>
				<path i:knockout="Off" fill="#FFFFFF" stroke="#FFFFFF" stroke-width="2.9" d="M2036.894,1170.149h74.699"/>
				<path i:knockout="Off" stroke="#000000" stroke-width="3.1" d="M2111.744,1170.149h75"/>
				<path i:knockout="Off" fill="#FFFFFF" stroke="#FFFFFF" stroke-width="2.9" d="M2111.894,1170.149h74.699"/>
				<path i:knockout="Off" stroke="#000000" stroke-width="3.1" d="M2186.744,1170.149h75"/>
				<path i:knockout="Off" fill="#FFFFFF" stroke="#FFFFFF" stroke-width="2.9" d="M2186.894,1170.149h74.699"/>
				<switch i:isolated="yes" i:knockout="Off" i:objectNS="&ns_flows;" i:objectType="pointText" enable-background="new    ">
					<foreignObject requiredExtensions="&ns_flows;" x="0" y="0" width="1" height="1" overflow="visible">
						<flowDef  xmlns="&ns_flows;">
							<region>
								<path d="M2346.744,1170.549"/>
							</region>
							<flow  xmlns="&ns_flows;"  font-family="'ArialMT'" font-size="4">
								<p><span>Os01g58190</span></p>
							</flow>
						</flowDef>
						<x:targetRef  xlink:href="#XMLID_342_" />
					</foreignObject>
					<text id="XMLID_342_" transform="matrix(1 0 0 1 2346.7437 1170.5493)"><tspan x="0" y="0" font-family="'ArialMT'" font-size="4">Os01g58190</tspan></text>
				</switch>
				<switch i:isolated="yes" i:knockout="Off" i:objectNS="&ns_flows;" i:objectType="pointText" enable-background="new    ">
					<foreignObject requiredExtensions="&ns_flows;" x="0" y="0" width="1" height="1" overflow="visible">
						<flowDef  xmlns="&ns_flows;">
							<region>
								<path d="M2346.744,1173.649"/>
							</region>
							<flow  xmlns="&ns_flows;"  font-family="'ArialMT'" font-size="4">
								<p><span>Os07g39380</span></p>
							</flow>
						</flowDef>
						<x:targetRef  xlink:href="#XMLID_343_" />
					</foreignObject>
					<text id="XMLID_343_" transform="matrix(1 0 0 1 2346.7437 1173.6489)"><tspan x="0" y="0" font-family="'ArialMT'" font-size="4">Os07g39380</tspan></text>
				</switch>
				<switch i:isolated="yes" i:knockout="Off" i:objectNS="&ns_flows;" i:objectType="pointText" enable-background="new    ">
					<foreignObject requiredExtensions="&ns_flows;" x="0" y="0" width="1" height="1" overflow="visible">
						<flowDef  xmlns="&ns_flows;">
							<region>
								<path d="M2346.744,1176.749"/>
							</region>
							<flow  xmlns="&ns_flows;"  font-family="'ArialMT'" font-size="4">
								<p><span>Os06g23860</span></p>
							</flow>
						</flowDef>
						<x:targetRef  xlink:href="#XMLID_344_" />
					</foreignObject>
					<text id="XMLID_344_" transform="matrix(1 0 0 1 2346.7437 1176.7485)"><tspan x="0" y="0" font-family="'ArialMT'" font-size="4">Os06g23860</tspan></text>
				</switch>
				<switch i:isolated="yes" i:knockout="Off" i:objectNS="&ns_flows;" i:objectType="pointText" enable-background="new    ">
					<foreignObject requiredExtensions="&ns_flows;" x="0" y="0" width="1" height="1" overflow="visible">
						<flowDef  xmlns="&ns_flows;">
							<region>
								<path d="M2346.744,1179.849"/>
							</region>
							<flow  xmlns="&ns_flows;"  font-family="'ArialMT'" font-size="4">
								<p><span>Os03g11850</span></p>
							</flow>
						</flowDef>
						<x:targetRef  xlink:href="#XMLID_345_" />
					</foreignObject>
					<text id="XMLID_345_" transform="matrix(1 0 0 1 2346.7437 1179.8491)"><tspan x="0" y="0" font-family="'ArialMT'" font-size="4">Os03g11850</tspan></text>
				</switch>
				<switch i:isolated="yes" i:knockout="Off" i:objectNS="&ns_flows;" i:objectType="pointText" enable-background="new    ">
					<foreignObject requiredExtensions="&ns_flows;" x="0" y="0" width="1" height="1" overflow="visible">
						<flowDef  xmlns="&ns_flows;">
							<region>
								<path d="M2346.744,1182.949"/>
							</region>
							<flow  xmlns="&ns_flows;"  font-family="'ArialMT'" font-size="4">
								<p><span>Os11g24830</span></p>
							</flow>
						</flowDef>
						<x:targetRef  xlink:href="#XMLID_346_" />
					</foreignObject>
					<text id="XMLID_346_" transform="matrix(1 0 0 1 2346.7437 1182.9487)"><tspan x="0" y="0" font-family="'ArialMT'" font-size="4">Os11g24830</tspan></text>
				</switch>
				<path i:knockout="Off" stroke="#000000" stroke-width="3.1" d="M1136.744,1185.649h75"/>
				<path i:knockout="Off" fill="#C4C4C4" stroke="#C4C4C4" stroke-width="2.9" d="M1136.894,1185.649h74.7"/>
				<path i:knockout="Off" stroke="#000000" stroke-width="3.1" d="M1211.744,1185.649h75"/>
				<path i:knockout="Off" fill="#FFFFFF" stroke="#FFFFFF" stroke-width="2.9" d="M1211.894,1185.649h74.7"/>
				<path i:knockout="Off" stroke="#000000" stroke-width="3.1" d="M1286.744,1185.649h75"/>
				<path i:knockout="Off" fill="#BABABA" stroke="#BABABA" stroke-width="2.9" d="M1286.894,1185.649h74.7"/>
				<path i:knockout="Off" stroke="#000000" stroke-width="3.1" d="M1361.744,1185.649h75"/>
				<path i:knockout="Off" fill="#FFFFFF" stroke="#FFFFFF" stroke-width="2.9" d="M1361.894,1185.649h74.699"/>
				<path i:knockout="Off" stroke="#000000" stroke-width="3.1" d="M1436.744,1185.649h75"/>
				<path i:knockout="Off" fill="#FFFFFF" stroke="#FFFFFF" stroke-width="2.9" d="M1436.894,1185.649h74.699"/>
				<path i:knockout="Off" stroke="#000000" stroke-width="3.1" d="M1511.744,1185.649h75"/>
				<path i:knockout="Off" fill="#FFFFFF" stroke="#FFFFFF" stroke-width="2.9" d="M1511.894,1185.649h74.699"/>
				<path i:knockout="Off" stroke="#000000" stroke-width="3.1" d="M1586.744,1185.649h75"/>
				<path i:knockout="Off" fill="#FFFFFF" stroke="#FFFFFF" stroke-width="2.9" d="M1586.894,1185.649h74.699"/>
				<path i:knockout="Off" stroke="#000000" stroke-width="3.1" d="M1661.744,1185.649h75"/>
				<path i:knockout="Off" fill="#FFFFFF" stroke="#FFFFFF" stroke-width="2.9" d="M1661.894,1185.649h74.699"/>
				<path i:knockout="Off" stroke="#000000" stroke-width="3.1" d="M1736.744,1185.649h75"/>
				<path i:knockout="Off" fill="#FFFFFF" stroke="#FFFFFF" stroke-width="2.9" d="M1736.894,1185.649h74.699"/>
				<path i:knockout="Off" stroke="#000000" stroke-width="3.1" d="M1811.744,1185.649h75"/>
				<path i:knockout="Off" fill="#FFFFFF" stroke="#FFFFFF" stroke-width="2.9" d="M1811.894,1185.649h74.699"/>
				<path i:knockout="Off" stroke="#000000" stroke-width="3.1" d="M1886.744,1185.649h75"/>
				<path i:knockout="Off" fill="#FFFFFF" stroke="#FFFFFF" stroke-width="2.9" d="M1886.894,1185.649h74.699"/>
				<path i:knockout="Off" stroke="#000000" stroke-width="3.1" d="M1961.744,1185.649h75"/>
				<path i:knockout="Off" fill="#FFFFFF" stroke="#FFFFFF" stroke-width="2.9" d="M1961.894,1185.649h74.699"/>
				<path i:knockout="Off" stroke="#000000" stroke-width="3.1" d="M2036.744,1185.649h75"/>
				<path i:knockout="Off" fill="#FFFFFF" stroke="#FFFFFF" stroke-width="2.9" d="M2036.894,1185.649h74.699"/>
				<path i:knockout="Off" stroke="#000000" stroke-width="3.1" d="M2111.744,1185.649h75"/>
				<path i:knockout="Off" fill="#FFFFFF" stroke="#FFFFFF" stroke-width="2.9" d="M2111.894,1185.649h74.699"/>
				<path i:knockout="Off" stroke="#000000" stroke-width="3.1" d="M2186.744,1185.649h75"/>
				<path i:knockout="Off" fill="#FFFFFF" stroke="#FFFFFF" stroke-width="2.9" d="M2186.894,1185.649h74.699"/>
				<switch i:isolated="yes" i:knockout="Off" i:objectNS="&ns_flows;" i:objectType="pointText" enable-background="new    ">
					<foreignObject requiredExtensions="&ns_flows;" x="0" y="0" width="1" height="1" overflow="visible">
						<flowDef  xmlns="&ns_flows;">
							<region>
								<path d="M2346.744,1186.049"/>
							</region>
							<flow  xmlns="&ns_flows;"  font-family="'ArialMT'" font-size="4">
								<p><span>Os01g09050</span></p>
							</flow>
						</flowDef>
						<x:targetRef  xlink:href="#XMLID_347_" />
					</foreignObject>
					<text id="XMLID_347_" transform="matrix(1 0 0 1 2346.7437 1186.0493)"><tspan x="0" y="0" font-family="'ArialMT'" font-size="4">Os01g09050</tspan></text>
				</switch>
				<switch i:isolated="yes" i:knockout="Off" i:objectNS="&ns_flows;" i:objectType="pointText" enable-background="new    ">
					<foreignObject requiredExtensions="&ns_flows;" x="0" y="0" width="1" height="1" overflow="visible">
						<flowDef  xmlns="&ns_flows;">
							<region>
								<path d="M2346.744,1189.149"/>
							</region>
							<flow  xmlns="&ns_flows;"  font-family="'ArialMT'" font-size="4">
								<p><span>Os10g02960</span></p>
							</flow>
						</flowDef>
						<x:targetRef  xlink:href="#XMLID_348_" />
					</foreignObject>
					<text id="XMLID_348_" transform="matrix(1 0 0 1 2346.7437 1189.1489)"><tspan x="0" y="0" font-family="'ArialMT'" font-size="4">Os10g02960</tspan></text>
				</switch>
				<switch i:isolated="yes" i:knockout="Off" i:objectNS="&ns_flows;" i:objectType="pointText" enable-background="new    ">
					<foreignObject requiredExtensions="&ns_flows;" x="0" y="0" width="1" height="1" overflow="visible">
						<flowDef  xmlns="&ns_flows;">
							<region>
								<path d="M2346.744,1192.249"/>
							</region>
							<flow  xmlns="&ns_flows;"  font-family="'ArialMT'" font-size="4">
								<p><span>Os11g46090</span></p>
							</flow>
						</flowDef>
						<x:targetRef  xlink:href="#XMLID_349_" />
					</foreignObject>
					<text id="XMLID_349_" transform="matrix(1 0 0 1 2346.7437 1192.2485)"><tspan x="0" y="0" font-family="'ArialMT'" font-size="4">Os11g46090</tspan></text>
				</switch>
				<switch i:isolated="yes" i:knockout="Off" i:objectNS="&ns_flows;" i:objectType="pointText" enable-background="new    ">
					<foreignObject requiredExtensions="&ns_flows;" x="0" y="0" width="1" height="1" overflow="visible">
						<flowDef  xmlns="&ns_flows;">
							<region>
								<path d="M2346.744,1195.349"/>
							</region>
							<flow  xmlns="&ns_flows;"  font-family="'ArialMT'" font-size="4">
								<p><span>Os06g49270</span></p>
							</flow>
						</flowDef>
						<x:targetRef  xlink:href="#XMLID_350_" />
					</foreignObject>
					<text id="XMLID_350_" transform="matrix(1 0 0 1 2346.7437 1195.3491)"><tspan x="0" y="0" font-family="'ArialMT'" font-size="4">Os06g49270</tspan></text>
				</switch>
				<switch i:isolated="yes" i:knockout="Off" i:objectNS="&ns_flows;" i:objectType="pointText" enable-background="new    ">
					<foreignObject requiredExtensions="&ns_flows;" x="0" y="0" width="1" height="1" overflow="visible">
						<flowDef  xmlns="&ns_flows;">
							<region>
								<path d="M2346.744,1198.449"/>
							</region>
							<flow  xmlns="&ns_flows;"  font-family="'ArialMT'" font-size="4">
								<p><span>Os03g02500</span></p>
							</flow>
						</flowDef>
						<x:targetRef  xlink:href="#XMLID_351_" />
					</foreignObject>
					<text id="XMLID_351_" transform="matrix(1 0 0 1 2346.7437 1198.4487)"><tspan x="0" y="0" font-family="'ArialMT'" font-size="4">Os03g02500</tspan></text>
				</switch>
				<switch i:isolated="yes" i:knockout="Off" i:objectNS="&ns_flows;" i:objectType="pointText" enable-background="new    ">
					<foreignObject requiredExtensions="&ns_flows;" x="0" y="0" width="1" height="1" overflow="visible">
						<flowDef  xmlns="&ns_flows;">
							<region>
								<path d="M2346.744,1201.549"/>
							</region>
							<flow  xmlns="&ns_flows;"  font-family="'ArialMT'" font-size="4">
								<p><span>Os12g41080</span></p>
							</flow>
						</flowDef>
						<x:targetRef  xlink:href="#XMLID_352_" />
					</foreignObject>
					<text id="XMLID_352_" transform="matrix(1 0 0 1 2346.7437 1201.5493)"><tspan x="0" y="0" font-family="'ArialMT'" font-size="4">Os12g41080</tspan></text>
				</switch>
				<switch i:isolated="yes" i:knockout="Off" i:objectNS="&ns_flows;" i:objectType="pointText" enable-background="new    ">
					<foreignObject requiredExtensions="&ns_flows;" x="0" y="0" width="1" height="1" overflow="visible">
						<flowDef  xmlns="&ns_flows;">
							<region>
								<path d="M2346.744,1204.649"/>
							</region>
							<flow  xmlns="&ns_flows;"  font-family="'ArialMT'" font-size="4">
								<p><span>Os04g24100</span></p>
							</flow>
						</flowDef>
						<x:targetRef  xlink:href="#XMLID_353_" />
					</foreignObject>
					<text id="XMLID_353_" transform="matrix(1 0 0 1 2346.7437 1204.6489)"><tspan x="0" y="0" font-family="'ArialMT'" font-size="4">Os04g24100</tspan></text>
				</switch>
				<switch i:isolated="yes" i:knockout="Off" i:objectNS="&ns_flows;" i:objectType="pointText" enable-background="new    ">
					<foreignObject requiredExtensions="&ns_flows;" x="0" y="0" width="1" height="1" overflow="visible">
						<flowDef  xmlns="&ns_flows;">
							<region>
								<path d="M2346.744,1207.749"/>
							</region>
							<flow  xmlns="&ns_flows;"  font-family="'ArialMT'" font-size="4">
								<p><span>Os02g14370</span></p>
							</flow>
						</flowDef>
						<x:targetRef  xlink:href="#XMLID_354_" />
					</foreignObject>
					<text id="XMLID_354_" transform="matrix(1 0 0 1 2346.7437 1207.7485)"><tspan x="0" y="0" font-family="'ArialMT'" font-size="4">Os02g14370</tspan></text>
				</switch>
				<switch i:isolated="yes" i:knockout="Off" i:objectNS="&ns_flows;" i:objectType="pointText" enable-background="new    ">
					<foreignObject requiredExtensions="&ns_flows;" x="0" y="0" width="1" height="1" overflow="visible">
						<flowDef  xmlns="&ns_flows;">
							<region>
								<path d="M2346.744,1210.849"/>
							</region>
							<flow  xmlns="&ns_flows;"  font-family="'ArialMT'" font-size="4">
								<p><span>Os04g34960</span></p>
							</flow>
						</flowDef>
						<x:targetRef  xlink:href="#XMLID_355_" />
					</foreignObject>
					<text id="XMLID_355_" transform="matrix(1 0 0 1 2346.7437 1210.8491)"><tspan x="0" y="0" font-family="'ArialMT'" font-size="4">Os04g34960</tspan></text>
				</switch>
				<path i:knockout="Off" stroke="#000000" stroke-width="3.1" d="M1136.744,1213.549h75"/>
				<path i:knockout="Off" fill="#FFFFFF" stroke="#FFFFFF" stroke-width="2.9" d="M1136.894,1213.549h74.7"/>
				<path i:knockout="Off" stroke="#000000" stroke-width="3.1" d="M1211.744,1213.549h75"/>
				<path i:knockout="Off" fill="#FFFFFF" stroke="#FFFFFF" stroke-width="2.9" d="M1211.894,1213.549h74.7"/>
				<path i:knockout="Off" stroke="#000000" stroke-width="3.1" d="M1286.744,1213.549h75"/>
				<path i:knockout="Off" fill="#FFFFFF" stroke="#FFFFFF" stroke-width="2.9" d="M1286.894,1213.549h74.7"/>
				<path i:knockout="Off" stroke="#000000" stroke-width="3.1" d="M1361.744,1213.549h75"/>
				<path i:knockout="Off" fill="#FFFFFF" stroke="#FFFFFF" stroke-width="2.9" d="M1361.894,1213.549h74.699"/>
				<path i:knockout="Off" stroke="#000000" stroke-width="3.1" d="M1436.744,1213.549h75"/>
				<path i:knockout="Off" fill="#FFFFFF" stroke="#FFFFFF" stroke-width="2.9" d="M1436.894,1213.549h74.699"/>
				<path i:knockout="Off" stroke="#000000" stroke-width="3.1" d="M1511.744,1213.549h75"/>
				<path i:knockout="Off" fill="#FFFFFF" stroke="#FFFFFF" stroke-width="2.9" d="M1511.894,1213.549h74.699"/>
				<path i:knockout="Off" stroke="#000000" stroke-width="3.1" d="M1586.744,1213.549h75"/>
				<path i:knockout="Off" fill="#FFFFFF" stroke="#FFFFFF" stroke-width="2.9" d="M1586.894,1213.549h74.699"/>
				<path i:knockout="Off" stroke="#000000" stroke-width="3.1" d="M1661.744,1213.549h75"/>
				<path i:knockout="Off" fill="#FFFFFF" stroke="#FFFFFF" stroke-width="2.9" d="M1661.894,1213.549h74.699"/>
				<path i:knockout="Off" stroke="#000000" stroke-width="3.1" d="M1736.744,1213.549h75"/>
				<path i:knockout="Off" fill="#FFFFFF" stroke="#FFFFFF" stroke-width="2.9" d="M1736.894,1213.549h74.699"/>
				<path i:knockout="Off" stroke="#000000" stroke-width="3.1" d="M1811.744,1213.549h75"/>
				<path i:knockout="Off" fill="#FFFFFF" stroke="#FFFFFF" stroke-width="2.9" d="M1811.894,1213.549h74.699"/>
				<path i:knockout="Off" stroke="#000000" stroke-width="3.1" d="M1886.744,1213.549h75"/>
				<path i:knockout="Off" fill="#FFFFFF" stroke="#FFFFFF" stroke-width="2.9" d="M1886.894,1213.549h74.699"/>
				<path i:knockout="Off" stroke="#000000" stroke-width="3.1" d="M1961.744,1213.549h75"/>
				<path i:knockout="Off" fill="#FFFFFF" stroke="#FFFFFF" stroke-width="2.9" d="M1961.894,1213.549h74.699"/>
				<path i:knockout="Off" stroke="#000000" stroke-width="3.1" d="M2036.744,1213.549h75"/>
				<path i:knockout="Off" fill="#FFFFFF" stroke="#FFFFFF" stroke-width="2.9" d="M2036.894,1213.549h74.699"/>
				<path i:knockout="Off" stroke="#000000" stroke-width="3.1" d="M2111.744,1213.549h75"/>
				<path i:knockout="Off" fill="#FFFFFF" stroke="#FFFFFF" stroke-width="2.9" d="M2111.894,1213.549h74.699"/>
				<path i:knockout="Off" stroke="#000000" stroke-width="3.1" d="M2186.744,1213.549h75"/>
				<path i:knockout="Off" fill="#FFFFFF" stroke="#FFFFFF" stroke-width="2.9" d="M2186.894,1213.549h74.699"/>
				<switch i:isolated="yes" i:knockout="Off" i:objectNS="&ns_flows;" i:objectType="pointText" enable-background="new    ">
					<foreignObject requiredExtensions="&ns_flows;" x="0" y="0" width="1" height="1" overflow="visible">
						<flowDef  xmlns="&ns_flows;">
							<region>
								<path d="M2346.744,1213.949"/>
							</region>
							<flow  xmlns="&ns_flows;"  font-family="'ArialMT'" font-size="4">
								<p><span>Os03g49660</span></p>
							</flow>
						</flowDef>
						<x:targetRef  xlink:href="#XMLID_356_" />
					</foreignObject>
					<text id="XMLID_356_" transform="matrix(1 0 0 1 2346.7437 1213.9487)"><tspan x="0" y="0" font-family="'ArialMT'" font-size="4">Os03g49660</tspan></text>
				</switch>
				<switch i:isolated="yes" i:knockout="Off" i:objectNS="&ns_flows;" i:objectType="pointText" enable-background="new    ">
					<foreignObject requiredExtensions="&ns_flows;" x="0" y="0" width="1" height="1" overflow="visible">
						<flowDef  xmlns="&ns_flows;">
							<region>
								<path d="M2346.744,1217.049"/>
							</region>
							<flow  xmlns="&ns_flows;"  font-family="'ArialMT'" font-size="4">
								<p><span>Os03g31620</span></p>
							</flow>
						</flowDef>
						<x:targetRef  xlink:href="#XMLID_357_" />
					</foreignObject>
					<text id="XMLID_357_" transform="matrix(1 0 0 1 2346.7437 1217.0493)"><tspan x="0" y="0" font-family="'ArialMT'" font-size="4">Os03g31620</tspan></text>
				</switch>
				<switch i:isolated="yes" i:knockout="Off" i:objectNS="&ns_flows;" i:objectType="pointText" enable-background="new    ">
					<foreignObject requiredExtensions="&ns_flows;" x="0" y="0" width="1" height="1" overflow="visible">
						<flowDef  xmlns="&ns_flows;">
							<region>
								<path d="M2346.744,1220.149"/>
							</region>
							<flow  xmlns="&ns_flows;"  font-family="'ArialMT'" font-size="4">
								<p><span>Os10g33570</span></p>
							</flow>
						</flowDef>
						<x:targetRef  xlink:href="#XMLID_358_" />
					</foreignObject>
					<text id="XMLID_358_" transform="matrix(1 0 0 1 2346.7437 1220.1489)"><tspan x="0" y="0" font-family="'ArialMT'" font-size="4">Os10g33570</tspan></text>
				</switch>
				<switch i:isolated="yes" i:knockout="Off" i:objectNS="&ns_flows;" i:objectType="pointText" enable-background="new    ">
					<foreignObject requiredExtensions="&ns_flows;" x="0" y="0" width="1" height="1" overflow="visible">
						<flowDef  xmlns="&ns_flows;">
							<region>
								<path d="M2346.744,1223.249"/>
							</region>
							<flow  xmlns="&ns_flows;"  font-family="'ArialMT'" font-size="4">
								<p><span>Os06g42300</span></p>
							</flow>
						</flowDef>
						<x:targetRef  xlink:href="#XMLID_359_" />
					</foreignObject>
					<text id="XMLID_359_" transform="matrix(1 0 0 1 2346.7437 1223.2485)"><tspan x="0" y="0" font-family="'ArialMT'" font-size="4">Os06g42300</tspan></text>
				</switch>
				<switch i:isolated="yes" i:knockout="Off" i:objectNS="&ns_flows;" i:objectType="pointText" enable-background="new    ">
					<foreignObject requiredExtensions="&ns_flows;" x="0" y="0" width="1" height="1" overflow="visible">
						<flowDef  xmlns="&ns_flows;">
							<region>
								<path d="M2346.744,1226.349"/>
							</region>
							<flow  xmlns="&ns_flows;"  font-family="'ArialMT'" font-size="4">
								<p><span>Os09g33750</span></p>
							</flow>
						</flowDef>
						<x:targetRef  xlink:href="#XMLID_360_" />
					</foreignObject>
					<text id="XMLID_360_" transform="matrix(1 0 0 1 2346.7437 1226.3491)"><tspan x="0" y="0" font-family="'ArialMT'" font-size="4">Os09g33750</tspan></text>
				</switch>
				<switch i:isolated="yes" i:knockout="Off" i:objectNS="&ns_flows;" i:objectType="pointText" enable-background="new    ">
					<foreignObject requiredExtensions="&ns_flows;" x="0" y="0" width="1" height="1" overflow="visible">
						<flowDef  xmlns="&ns_flows;">
							<region>
								<path d="M2346.744,1229.449"/>
							</region>
							<flow  xmlns="&ns_flows;"  font-family="'ArialMT'" font-size="4">
								<p><span>Os11g35800</span></p>
							</flow>
						</flowDef>
						<x:targetRef  xlink:href="#XMLID_361_" />
					</foreignObject>
					<text id="XMLID_361_" transform="matrix(1 0 0 1 2346.7437 1229.4487)"><tspan x="0" y="0" font-family="'ArialMT'" font-size="4">Os11g35800</tspan></text>
				</switch>
				<switch i:isolated="yes" i:knockout="Off" i:objectNS="&ns_flows;" i:objectType="pointText" enable-background="new    ">
					<foreignObject requiredExtensions="&ns_flows;" x="0" y="0" width="1" height="1" overflow="visible">
						<flowDef  xmlns="&ns_flows;">
							<region>
								<path d="M2346.744,1232.549"/>
							</region>
							<flow  xmlns="&ns_flows;"  font-family="'ArialMT'" font-size="4">
								<p><span>Os06g19040</span></p>
							</flow>
						</flowDef>
						<x:targetRef  xlink:href="#XMLID_362_" />
					</foreignObject>
					<text id="XMLID_362_" transform="matrix(1 0 0 1 2346.7437 1232.5493)"><tspan x="0" y="0" font-family="'ArialMT'" font-size="4">Os06g19040</tspan></text>
				</switch>
				<switch i:isolated="yes" i:knockout="Off" i:objectNS="&ns_flows;" i:objectType="pointText" enable-background="new    ">
					<foreignObject requiredExtensions="&ns_flows;" x="0" y="0" width="1" height="1" overflow="visible">
						<flowDef  xmlns="&ns_flows;">
							<region>
								<path d="M2346.744,1235.649"/>
							</region>
							<flow  xmlns="&ns_flows;"  font-family="'ArialMT'" font-size="4">
								<p><span>Os04g13240</span></p>
							</flow>
						</flowDef>
						<x:targetRef  xlink:href="#XMLID_363_" />
					</foreignObject>
					<text id="XMLID_363_" transform="matrix(1 0 0 1 2346.7437 1235.6489)"><tspan x="0" y="0" font-family="'ArialMT'" font-size="4">Os04g13240</tspan></text>
				</switch>
				<switch i:isolated="yes" i:knockout="Off" i:objectNS="&ns_flows;" i:objectType="pointText" enable-background="new    ">
					<foreignObject requiredExtensions="&ns_flows;" x="0" y="0" width="1" height="1" overflow="visible">
						<flowDef  xmlns="&ns_flows;">
							<region>
								<path d="M2346.744,1238.749"/>
							</region>
							<flow  xmlns="&ns_flows;"  font-family="'ArialMT'" font-size="4">
								<p><span>Os07g20280</span></p>
							</flow>
						</flowDef>
						<x:targetRef  xlink:href="#XMLID_364_" />
					</foreignObject>
					<text id="XMLID_364_" transform="matrix(1 0 0 1 2346.7437 1238.7485)"><tspan x="0" y="0" font-family="'ArialMT'" font-size="4">Os07g20280</tspan></text>
				</switch>
				<path i:knockout="Off" stroke="#000000" stroke-width="3.1" d="M1136.744,1241.449h75"/>
				<path i:knockout="Off" fill="#FFFFFF" stroke="#FFFFFF" stroke-width="2.9" d="M1136.894,1241.449h74.7"/>
				<path i:knockout="Off" stroke="#000000" stroke-width="3.1" d="M1211.744,1241.449h75"/>
				<path i:knockout="Off" fill="#FFFFFF" stroke="#FFFFFF" stroke-width="2.9" d="M1211.894,1241.449h74.7"/>
				<path i:knockout="Off" stroke="#000000" stroke-width="3.1" d="M1286.744,1241.449h75"/>
				<path i:knockout="Off" fill="#FFFFFF" stroke="#FFFFFF" stroke-width="2.9" d="M1286.894,1241.449h74.7"/>
				<path i:knockout="Off" stroke="#000000" stroke-width="3.1" d="M1361.744,1241.449h75"/>
				<path i:knockout="Off" fill="#FFFFFF" stroke="#FFFFFF" stroke-width="2.9" d="M1361.894,1241.449h74.699"/>
				<path i:knockout="Off" stroke="#000000" stroke-width="3.1" d="M1436.744,1241.449h75"/>
				<path i:knockout="Off" fill="#C4C4C4" stroke="#C4C4C4" stroke-width="2.9" d="M1436.894,1241.449h74.699"/>
				<path i:knockout="Off" stroke="#000000" stroke-width="3.1" d="M1511.744,1241.449h75"/>
				<path i:knockout="Off" fill="#FFFFFF" stroke="#FFFFFF" stroke-width="2.9" d="M1511.894,1241.449h74.699"/>
				<path i:knockout="Off" stroke="#000000" stroke-width="3.1" d="M1586.744,1241.449h75"/>
				<path i:knockout="Off" fill="#AAAAAA" stroke="#AAAAAA" stroke-width="2.9" d="M1586.894,1241.449h74.699"/>
				<path i:knockout="Off" stroke="#000000" stroke-width="3.1" d="M1661.744,1241.449h75"/>
				<path i:knockout="Off" fill="#AAAAAA" stroke="#AAAAAA" stroke-width="2.9" d="M1661.894,1241.449h74.699"/>
				<path i:knockout="Off" stroke="#000000" stroke-width="3.1" d="M1736.744,1241.449h75"/>
				<path i:knockout="Off" fill="#A3A3A3" stroke="#A3A3A3" stroke-width="2.9" d="M1736.894,1241.449h74.699"/>
				<path i:knockout="Off" stroke="#000000" stroke-width="3.1" d="M1811.744,1241.449h75"/>
				<path i:knockout="Off" fill="#FFFFFF" stroke="#FFFFFF" stroke-width="2.9" d="M1811.894,1241.449h74.699"/>
				<path i:knockout="Off" stroke="#000000" stroke-width="3.1" d="M1886.744,1241.449h75"/>
				<path i:knockout="Off" fill="#FFFFFF" stroke="#FFFFFF" stroke-width="2.9" d="M1886.894,1241.449h74.699"/>
				<path i:knockout="Off" stroke="#000000" stroke-width="3.1" d="M1961.744,1241.449h75"/>
				<path i:knockout="Off" fill="#FFFFFF" stroke="#FFFFFF" stroke-width="2.9" d="M1961.894,1241.449h74.699"/>
				<path i:knockout="Off" stroke="#000000" stroke-width="3.1" d="M2036.744,1241.449h75"/>
				<path i:knockout="Off" fill="#FFFFFF" stroke="#FFFFFF" stroke-width="2.9" d="M2036.894,1241.449h74.699"/>
				<path i:knockout="Off" stroke="#000000" stroke-width="3.1" d="M2111.744,1241.449h75"/>
				<path i:knockout="Off" fill="#FFFFFF" stroke="#FFFFFF" stroke-width="2.9" d="M2111.894,1241.449h74.699"/>
				<path i:knockout="Off" stroke="#000000" stroke-width="3.1" d="M2186.744,1241.449h75"/>
				<path i:knockout="Off" fill="#FFFFFF" stroke="#FFFFFF" stroke-width="2.9" d="M2186.894,1241.449h74.699"/>
				<switch i:isolated="yes" i:knockout="Off" i:objectNS="&ns_flows;" i:objectType="pointText" enable-background="new    ">
					<foreignObject requiredExtensions="&ns_flows;" x="0" y="0" width="1" height="1" overflow="visible">
						<flowDef  xmlns="&ns_flows;">
							<region>
								<path d="M2346.744,1241.849"/>
							</region>
							<flow  xmlns="&ns_flows;"  font-family="'ArialMT'" font-size="4">
								<p><span>Os12g15290</span></p>
							</flow>
						</flowDef>
						<x:targetRef  xlink:href="#XMLID_365_" />
					</foreignObject>
					<text id="XMLID_365_" transform="matrix(1 0 0 1 2346.7437 1241.8491)"><tspan x="0" y="0" font-family="'ArialMT'" font-size="4">Os12g15290</tspan></text>
				</switch>
				<switch i:isolated="yes" i:knockout="Off" i:objectNS="&ns_flows;" i:objectType="pointText" enable-background="new    ">
					<foreignObject requiredExtensions="&ns_flows;" x="0" y="0" width="1" height="1" overflow="visible">
						<flowDef  xmlns="&ns_flows;">
							<region>
								<path d="M2346.744,1244.949"/>
							</region>
							<flow  xmlns="&ns_flows;"  font-family="'ArialMT'" font-size="4">
								<p><span>Os07g20620</span></p>
							</flow>
						</flowDef>
						<x:targetRef  xlink:href="#XMLID_366_" />
					</foreignObject>
					<text id="XMLID_366_" transform="matrix(1 0 0 1 2346.7437 1244.9487)"><tspan x="0" y="0" font-family="'ArialMT'" font-size="4">Os07g20620</tspan></text>
				</switch>
				<switch i:isolated="yes" i:knockout="Off" i:objectNS="&ns_flows;" i:objectType="pointText" enable-background="new    ">
					<foreignObject requiredExtensions="&ns_flows;" x="0" y="0" width="1" height="1" overflow="visible">
						<flowDef  xmlns="&ns_flows;">
							<region>
								<path d="M2346.744,1248.049"/>
							</region>
							<flow  xmlns="&ns_flows;"  font-family="'ArialMT'" font-size="4">
								<p><span>Os08g10120</span></p>
							</flow>
						</flowDef>
						<x:targetRef  xlink:href="#XMLID_367_" />
					</foreignObject>
					<text id="XMLID_367_" transform="matrix(1 0 0 1 2346.7437 1248.0493)"><tspan x="0" y="0" font-family="'ArialMT'" font-size="4">Os08g10120</tspan></text>
				</switch>
				<path i:knockout="Off" stroke="#000000" stroke-width="3.1" d="M1136.744,1250.749h75"/>
				<path i:knockout="Off" fill="#FFFFFF" stroke="#FFFFFF" stroke-width="2.9" d="M1136.894,1250.749h74.7"/>
				<path i:knockout="Off" stroke="#000000" stroke-width="3.1" d="M1211.744,1250.749h75"/>
				<path i:knockout="Off" fill="#FFFFFF" stroke="#FFFFFF" stroke-width="2.9" d="M1211.894,1250.749h74.7"/>
				<path i:knockout="Off" stroke="#000000" stroke-width="3.1" d="M1286.744,1250.749h75"/>
				<path i:knockout="Off" fill="#FFFFFF" stroke="#FFFFFF" stroke-width="2.9" d="M1286.894,1250.749h74.7"/>
				<path i:knockout="Off" stroke="#000000" stroke-width="3.1" d="M1361.744,1250.749h75"/>
				<path i:knockout="Off" fill="#FFFFFF" stroke="#FFFFFF" stroke-width="2.9" d="M1361.894,1250.749h74.699"/>
				<path i:knockout="Off" stroke="#000000" stroke-width="3.1" d="M1436.744,1250.749h75"/>
				<path i:knockout="Off" fill="#FFFFFF" stroke="#FFFFFF" stroke-width="2.9" d="M1436.894,1250.749h74.699"/>
				<path i:knockout="Off" stroke="#000000" stroke-width="3.1" d="M1511.744,1250.749h75"/>
				<path i:knockout="Off" fill="#FFFFFF" stroke="#FFFFFF" stroke-width="2.9" d="M1511.894,1250.749h74.699"/>
				<path i:knockout="Off" stroke="#000000" stroke-width="3.1" d="M1586.744,1250.749h75"/>
				<path i:knockout="Off" fill="#BABABA" stroke="#BABABA" stroke-width="2.9" d="M1586.894,1250.749h74.699"/>
				<path i:knockout="Off" stroke="#000000" stroke-width="3.1" d="M1661.744,1250.749h75"/>
				<path i:knockout="Off" fill="#FFFFFF" stroke="#FFFFFF" stroke-width="2.9" d="M1661.894,1250.749h74.699"/>
				<path i:knockout="Off" stroke="#000000" stroke-width="3.1" d="M1736.744,1250.749h75"/>
				<path i:knockout="Off" fill="#FFFFFF" stroke="#FFFFFF" stroke-width="2.9" d="M1736.894,1250.749h74.699"/>
				<path i:knockout="Off" stroke="#000000" stroke-width="3.1" d="M1811.744,1250.749h75"/>
				<path i:knockout="Off" fill="#FFFFFF" stroke="#FFFFFF" stroke-width="2.9" d="M1811.894,1250.749h74.699"/>
				<path i:knockout="Off" stroke="#000000" stroke-width="3.1" d="M1886.744,1250.749h75"/>
				<path i:knockout="Off" fill="#FFFFFF" stroke="#FFFFFF" stroke-width="2.9" d="M1886.894,1250.749h74.699"/>
				<path i:knockout="Off" stroke="#000000" stroke-width="3.1" d="M1961.744,1250.749h75"/>
				<path i:knockout="Off" fill="#FFFFFF" stroke="#FFFFFF" stroke-width="2.9" d="M1961.894,1250.749h74.699"/>
				<path i:knockout="Off" stroke="#000000" stroke-width="3.1" d="M2036.744,1250.749h75"/>
				<path i:knockout="Off" fill="#FFFFFF" stroke="#FFFFFF" stroke-width="2.9" d="M2036.894,1250.749h74.699"/>
				<path i:knockout="Off" stroke="#000000" stroke-width="3.1" d="M2111.744,1250.749h75"/>
				<path i:knockout="Off" fill="#FFFFFF" stroke="#FFFFFF" stroke-width="2.9" d="M2111.894,1250.749h74.699"/>
				<path i:knockout="Off" stroke="#000000" stroke-width="3.1" d="M2186.744,1250.749h75"/>
				<path i:knockout="Off" fill="#FFFFFF" stroke="#FFFFFF" stroke-width="2.9" d="M2186.894,1250.749h74.699"/>
				<switch i:isolated="yes" i:knockout="Off" i:objectNS="&ns_flows;" i:objectType="pointText" enable-background="new    ">
					<foreignObject requiredExtensions="&ns_flows;" x="0" y="0" width="1" height="1" overflow="visible">
						<flowDef  xmlns="&ns_flows;">
							<region>
								<path d="M2346.744,1251.149"/>
							</region>
							<flow  xmlns="&ns_flows;"  font-family="'ArialMT'" font-size="4">
								<p><span>Os03g30450</span></p>
							</flow>
						</flowDef>
						<x:targetRef  xlink:href="#XMLID_368_" />
					</foreignObject>
					<text id="XMLID_368_" transform="matrix(1 0 0 1 2346.7437 1251.1489)"><tspan x="0" y="0" font-family="'ArialMT'" font-size="4">Os03g30450</tspan></text>
				</switch>
				<switch i:isolated="yes" i:knockout="Off" i:objectNS="&ns_flows;" i:objectType="pointText" enable-background="new    ">
					<foreignObject requiredExtensions="&ns_flows;" x="0" y="0" width="1" height="1" overflow="visible">
						<flowDef  xmlns="&ns_flows;">
							<region>
								<path d="M2346.744,1254.249"/>
							</region>
							<flow  xmlns="&ns_flows;"  font-family="'ArialMT'" font-size="4">
								<p><span>Os12g09400</span></p>
							</flow>
						</flowDef>
						<x:targetRef  xlink:href="#XMLID_369_" />
					</foreignObject>
					<text id="XMLID_369_" transform="matrix(1 0 0 1 2346.7437 1254.2485)"><tspan x="0" y="0" font-family="'ArialMT'" font-size="4">Os12g09400</tspan></text>
				</switch>
				<switch i:isolated="yes" i:knockout="Off" i:objectNS="&ns_flows;" i:objectType="pointText" enable-background="new    ">
					<foreignObject requiredExtensions="&ns_flows;" x="0" y="0" width="1" height="1" overflow="visible">
						<flowDef  xmlns="&ns_flows;">
							<region>
								<path d="M2346.744,1257.349"/>
							</region>
							<flow  xmlns="&ns_flows;"  font-family="'ArialMT'" font-size="4">
								<p><span>Os11g17740</span></p>
							</flow>
						</flowDef>
						<x:targetRef  xlink:href="#XMLID_370_" />
					</foreignObject>
					<text id="XMLID_370_" transform="matrix(1 0 0 1 2346.7437 1257.3491)"><tspan x="0" y="0" font-family="'ArialMT'" font-size="4">Os11g17740</tspan></text>
				</switch>
				<switch i:isolated="yes" i:knockout="Off" i:objectNS="&ns_flows;" i:objectType="pointText" enable-background="new    ">
					<foreignObject requiredExtensions="&ns_flows;" x="0" y="0" width="1" height="1" overflow="visible">
						<flowDef  xmlns="&ns_flows;">
							<region>
								<path d="M2346.744,1260.449"/>
							</region>
							<flow  xmlns="&ns_flows;"  font-family="'ArialMT'" font-size="4">
								<p><span>Os07g38330</span></p>
							</flow>
						</flowDef>
						<x:targetRef  xlink:href="#XMLID_371_" />
					</foreignObject>
					<text id="XMLID_371_" transform="matrix(1 0 0 1 2346.7437 1260.4487)"><tspan x="0" y="0" font-family="'ArialMT'" font-size="4">Os07g38330</tspan></text>
				</switch>
				<switch i:isolated="yes" i:knockout="Off" i:objectNS="&ns_flows;" i:objectType="pointText" enable-background="new    ">
					<foreignObject requiredExtensions="&ns_flows;" x="0" y="0" width="1" height="1" overflow="visible">
						<flowDef  xmlns="&ns_flows;">
							<region>
								<path d="M2346.744,1263.549"/>
							</region>
							<flow  xmlns="&ns_flows;"  font-family="'ArialMT'" font-size="4">
								<p><span>Os12g03310</span></p>
							</flow>
						</flowDef>
						<x:targetRef  xlink:href="#XMLID_372_" />
					</foreignObject>
					<text id="XMLID_372_" transform="matrix(1 0 0 1 2346.7437 1263.5493)"><tspan x="0" y="0" font-family="'ArialMT'" font-size="4">Os12g03310</tspan></text>
				</switch>
				<path i:knockout="Off" stroke="#000000" stroke-width="3.1" d="M1136.744,1266.249h75"/>
				<path i:knockout="Off" fill="#BABABA" stroke="#BABABA" stroke-width="2.9" d="M1136.894,1266.249h74.7"/>
				<path i:knockout="Off" stroke="#000000" stroke-width="3.1" d="M1211.744,1266.249h75"/>
				<path i:knockout="Off" fill="#FFFFFF" stroke="#FFFFFF" stroke-width="2.9" d="M1211.894,1266.249h74.7"/>
				<path i:knockout="Off" stroke="#000000" stroke-width="3.1" d="M1286.744,1266.249h75"/>
				<path i:knockout="Off" fill="#FFFFFF" stroke="#FFFFFF" stroke-width="2.9" d="M1286.894,1266.249h74.7"/>
				<path i:knockout="Off" stroke="#000000" stroke-width="3.1" d="M1361.744,1266.249h75"/>
				<path i:knockout="Off" fill="#FFFFFF" stroke="#FFFFFF" stroke-width="2.9" d="M1361.894,1266.249h74.699"/>
				<path i:knockout="Off" stroke="#000000" stroke-width="3.1" d="M1436.744,1266.249h75"/>
				<path i:knockout="Off" fill="#FFFFFF" stroke="#FFFFFF" stroke-width="2.9" d="M1436.894,1266.249h74.699"/>
				<path i:knockout="Off" stroke="#000000" stroke-width="3.1" d="M1511.744,1266.249h75"/>
				<path i:knockout="Off" fill="#FFFFFF" stroke="#FFFFFF" stroke-width="2.9" d="M1511.894,1266.249h74.699"/>
				<path i:knockout="Off" stroke="#000000" stroke-width="3.1" d="M1586.744,1266.249h75"/>
				<path i:knockout="Off" fill="#AAAAAA" stroke="#AAAAAA" stroke-width="2.9" d="M1586.894,1266.249h74.699"/>
				<path i:knockout="Off" stroke="#000000" stroke-width="3.1" d="M1661.744,1266.249h75"/>
				<path i:knockout="Off" fill="#AAAAAA" stroke="#AAAAAA" stroke-width="2.9" d="M1661.894,1266.249h74.699"/>
				<path i:knockout="Off" stroke="#000000" stroke-width="3.1" d="M1736.744,1266.249h75"/>
				<path i:knockout="Off" fill="#AAAAAA" stroke="#AAAAAA" stroke-width="2.9" d="M1736.894,1266.249h74.699"/>
				<path i:knockout="Off" stroke="#000000" stroke-width="3.1" d="M1811.744,1266.249h75"/>
				<path i:knockout="Off" fill="#AAAAAA" stroke="#AAAAAA" stroke-width="2.9" d="M1811.894,1266.249h74.699"/>
				<path i:knockout="Off" stroke="#000000" stroke-width="3.1" d="M1886.744,1266.249h75"/>
				<path i:knockout="Off" fill="#BABABA" stroke="#BABABA" stroke-width="2.9" d="M1886.894,1266.249h74.699"/>
				<path i:knockout="Off" stroke="#000000" stroke-width="3.1" d="M1961.744,1266.249h75"/>
				<path i:knockout="Off" fill="#FFFFFF" stroke="#FFFFFF" stroke-width="2.9" d="M1961.894,1266.249h74.699"/>
				<path i:knockout="Off" stroke="#000000" stroke-width="3.1" d="M2036.744,1266.249h75"/>
				<path i:knockout="Off" fill="#FFFFFF" stroke="#FFFFFF" stroke-width="2.9" d="M2036.894,1266.249h74.699"/>
				<path i:knockout="Off" stroke="#000000" stroke-width="3.1" d="M2111.744,1266.249h75"/>
				<path i:knockout="Off" fill="#FFFFFF" stroke="#FFFFFF" stroke-width="2.9" d="M2111.894,1266.249h74.699"/>
				<path i:knockout="Off" stroke="#000000" stroke-width="3.1" d="M2186.744,1266.249h75"/>
				<path i:knockout="Off" fill="#FFFFFF" stroke="#FFFFFF" stroke-width="2.9" d="M2186.894,1266.249h74.699"/>
				<switch i:isolated="yes" i:knockout="Off" i:objectNS="&ns_flows;" i:objectType="pointText" enable-background="new    ">
					<foreignObject requiredExtensions="&ns_flows;" x="0" y="0" width="1" height="1" overflow="visible">
						<flowDef  xmlns="&ns_flows;">
							<region>
								<path d="M2346.744,1266.649"/>
							</region>
							<flow  xmlns="&ns_flows;"  font-family="'ArialMT'" font-size="4">
								<p><span>Os11g34670</span></p>
							</flow>
						</flowDef>
						<x:targetRef  xlink:href="#XMLID_373_" />
					</foreignObject>
					<text id="XMLID_373_" transform="matrix(1 0 0 1 2346.7437 1266.6489)"><tspan x="0" y="0" font-family="'ArialMT'" font-size="4">Os11g34670</tspan></text>
				</switch>
				<switch i:isolated="yes" i:knockout="Off" i:objectNS="&ns_flows;" i:objectType="pointText" enable-background="new    ">
					<foreignObject requiredExtensions="&ns_flows;" x="0" y="0" width="1" height="1" overflow="visible">
						<flowDef  xmlns="&ns_flows;">
							<region>
								<path d="M2346.744,1269.749"/>
							</region>
							<flow  xmlns="&ns_flows;"  font-family="'ArialMT'" font-size="4">
								<p><span>Os08g38660</span></p>
							</flow>
						</flowDef>
						<x:targetRef  xlink:href="#XMLID_374_" />
					</foreignObject>
[truncated: 2,651,767 more chars]
