# Supplementary material for: A genome-wide transcriptional activity survey of rice transposable element-related genes
Source: Genome Biol. 2007 Feb 27;8(2):R28. doi: 10.1186/gb-2007-8-2-r28 (PMC1852403; doi:10.1186/gb-2007-8-2-r28)
Supplement: Additional data file 2 — The phylogenetic tree was generated from a multiple alignment of conceptually translated sequences by using neighbor-joining methods and rooted with human L1. Bootstrap values were calculated from 300 replicates. Sample numbers are identical to those in Table 2. Shades of gray indicate the magnitude of transcription signals, which are based on microarray hybridization signals without units. Names of previously reported members are shown. Names in parenthesis indicate members not covered by microarray. *Previously reported members with transcription or transposition. [file gb-2007-8-2-r28-S2.xml]

<?xml version="1.0" encoding="utf-8"?>
<!-- Generator: Adobe Illustrator 10.0, SVG Export Plug-In . SVG Version: 3.0.0 Build 77)  -->
<!DOCTYPE svg PUBLIC "-//W3C//DTD SVG 1.0//EN"    "http://www.w3.org/TR/2001/REC-SVG-20010904/DTD/svg10.dtd" [
	<!ENTITY ns_flows "http://ns.adobe.com/Flows/1.0/">
	<!ENTITY ns_extend "http://ns.adobe.com/Extensibility/1.0/">
	<!ENTITY ns_ai "http://ns.adobe.com/AdobeIllustrator/10.0/">
	<!ENTITY ns_graphs "http://ns.adobe.com/Graphs/1.0/">
	<!ENTITY ns_vars "http://ns.adobe.com/Variables/1.0/">
	<!ENTITY ns_imrep "http://ns.adobe.com/ImageReplacement/1.0/">
	<!ENTITY ns_sfw "http://ns.adobe.com/SaveForWeb/1.0/">
	<!ENTITY ns_custom "http://ns.adobe.com/GenericCustomNamespace/1.0/">
	<!ENTITY ns_adobe_xpath "http://ns.adobe.com/XPath/1.0/">
	<!ENTITY ns_svg "http://www.w3.org/2000/svg">
	<!ENTITY ns_xlink "http://www.w3.org/1999/xlink">
]>
<svg 
	 xmlns:x="&ns_extend;" xmlns:i="&ns_ai;" xmlns:graph="&ns_graphs;" i:viewOrigin="-1589.8779 7147.6426" i:rulerOrigin="0 0" i:pageBounds="0 792 612 0"
	 xmlns="&ns_svg;" xmlns:xlink="&ns_xlink;" xmlns:a="http://ns.adobe.com/AdobeSVGViewerExtensions/3.0/"
	 width="2636.813" height="12333.615" viewBox="0 0 2636.813 12333.615"
	 overflow="visible" enable-background="new 0 0 2636.813 12333.615" xml:space="preserve">
	<style type="text/css">
	<![CDATA[
@font-face{font-family:'ArialMT';src:url("data:;base64,\
T1RUTwADACAAAQAQQ0ZGIOTKD54AAAA8AAAPMUdQT1OvIb8qAAAP/AAAAGRjbWFwA20CQgAAD3AA\
AACMAQAEAgABAQEIQXJpYWxNVAABAQE3+BsB+BgEHPqv/S0cEAAcCAwFHqAASIKBJf+Lix6gAEiC\
gSX/i4sMB/dKD/dyEPd0EZIcDyoSAAEBAWVBcmlhbChSKSBUcmFkZW1hcmsgb2YgVGhlIE1vbm90\
eXBlIENvcnBvcmF0aW9uIHBsYyByZWdpc3RlcmVkIGluIHRoZSBVUyBQYXQgJiBUTSBPZmYuIGFu\
ZCBlbHNld2hlcmUuAAABAAEAAAkCAA4BABEJAC0AADAAADMAAEIAAEUBAEgCAE0AAFABAFMDAAAA\
IQIAAQAcAB4AcADFAR8BLAE4Ac4B+AKCA0EDawPwBLgE/gXeBrAGwQd1CAII6AlrCfkKtgsFCyIL\
MQuyDDwMew1ODacOBPnw95QWHAUA+pQc+wAH/nSrFfpUHATA/lQGDiAOkfhz/EMVKPcRN/cnRvc8\
CEb3PGn3QvdIGvczpfcsvvclHsf3Pej3PPcR9zsI9xUGOvsfVihxUGIvayt0Jwhu+xF9+xH7Ehr7\
1e/71Pdb+9QeDpH3kfxDFfsVBvdb99Tv99T31Rr3EX33EW73Dx5072zrYudxx1XvOvcgCPcVBvcR\
+zvo+zzH+z0Ivvslpfss+zMa+0hp+0JG+zweRvs8N/snKPsRCA73DcscBK0Vufci9WbYartwGX73\
DYXeirgI9yUGiUmDOH4o0K7Zq+SoufsiGDZvOHg6grRoxEzVMPsMNhhkwF7SVuZaLV9DZlr7CuAY\
2OrDyqyqNZw5nT6gCA6RzPhMFfdJ+L37SQcOIPdOFvdh92H7YQcO4PlnFfdBnfcgr/UervTA3dLE\
CMTR46j2G9rQe2zGH8ZrvF2yULJPqUKhNgihNZb7CPslGvtAefsfaCIeaCFWOUVSCFFEMm4gG/sh\
+wO+8DofKvcOW/db96ca900W+4Wn+zTEPB47w9Bj3hve0LPbxB/D26f3NPeEGveFb/c1U9oe2lJF\
szcbOEloRVofTTJs+zn7hRoO+Y8W+0gcBHsGYGJSYUViRGJMbFN2CPdCB/C648XWztbOwc2qygj3\
CAYO+pv3QRX7Qf5dB4q2krWas6TNsszCy8HL2dXy3/cz9xf3APLD2AjD16fTzxrScshYvB68WEij\
ORs0RnFXVx9XV3FDii/7TZ4YmPceuvTe1AjT3vcDr/cfG/ch9wNkPd0f3T20KvsHGlB/UnNSHnNS\
Y1BUTFNMLjX7FfsB+wAwRk5sa2xqcmt3aggO4fgXFfdIo6AlrkK9XhlevMh00hvg0qjGxh/FxqjT\
4hrecM9VwR7AVUamOBtpYYR+WB+f9zIFipeVipIb2NCfs8gfyLOqyd4azXXCXrYetl5SoUQbRVF1\
X1wfXF9tSX4z+0irGKH3Db3o2c4IzdnsrPcIG9vVemnOH85ov1yvUAiuUJ1MSBpMelFpVx5pV1li\
SGzid85iu0wIu0yjPCwa+xRc+wAuMh4yLvsKXvsjG/sVIbHYNh822Fruf/cOCA75Khb38/0Q9zkH\
+TH6SgX3J/5K91r7Ofta+/MG+0j4mBX5KQf8X/0pBQ7g+BQV91GbmS+sRr5dGVy+yHTTG+LUrMzH\
H8fMqeL3ABrybtxSxh7GUT+pLhtRV35xXB9ccGdpcGH7PaEY9yL5hQX5bftA/N0GPPweBcjj56rs\
G/cU9wBfMuMf4zK3+wb7Hxr7GWT7Bj4qHvsLLfsUUPs3G/sZ+wGw1jcfNtZb7n/3DwgO+o/65xX7\
R3170nS+bqsZvlpPpUQbUlh7a2AfUmJfTmo8ajx6+wWK+ye2zcC8yqsIq8rMm9Ab9wzxXzPgH98y\
tfsG+yAaL3c2ZDweYzxUTkZhCGFGPHYzG/sq+w7C9wMsHyz3Alz3SveRGvevv/di9PcVHvcE5vcP\
w/cvG/cH6mtK1R/USrcymvsGCP1z/QwVTZhQplIepVKwYLpuCG26vXy/G9fMqsjCH8LIpt/0GvBw\
21XGHsVVR6g5GzpGblFSH1JQbz8sGg7sHAT6FfdB+kn7IAcuKC77GDD7OS/7OUT7PVn7Qmf7D3T7\
GoH7Jgj7TQaN9wei9yC29ze29zfK9zLc9yzc9yvh9xTm8wgO9/75rxVAplSyZ74IZ755x9Ia9rHk\
2NQe1Njxr/cTG/cU8mZB2R/ZQLIxIBpHeVBoWR5nWFVkQnDlbtBbukoIukqiPTAa+xFfITI2HjYy\
+whg+yUb+yX7CLbhMh8y4F/29xQa6qPbvMweu8vQt+SiCGf3xRVGoVK4Xx5fuMV10hvQxKG3uB+3\
tqHByhrNdMNeuB64XVKhRxtGUnVfXh9eX3RWThpR/TkVWJdZpFseo1uvZrtxCHC7v37CG+HSp8LD\
H8PCp9LgGuJu0lLEHsRRQ6c0GzZFb1NUH1NTb0U3Gg73BPfnFfdBm5o6p1C0ZhlmtMB5zBvCvJik\
tR+0pK2tpramtaHEndMIndOU1NYak4uXipseZ1JaXE1oCGdMSHlCG/sNJLfjNx8342H3CPckGvcp\
t/cL4+Ye5uL3Arj3GBvq43FY2h/aWMdCtCwItCyf+x77SBr7T3f7KWL7Ax5i+wNPNjtRCFE6LW77\
ABv7By6ry0IfQspg5Xz3Bwj5dfkbFfJw3VTIHshUSKk+GztFakpQH1BKbTYjGi6nP8RRHlDD0G7e\
G97QqMbBH8DFptzyGg73KhYcBbr3Vhz68/lm+0EHDvop7vleFfeHzPdT9xf3Hh73HfcX9zzQ92Mb\
9xv3DmtK9wEf9wFK3jHE+wcIxPsIp/sX+yca+ylt+xlP+wkeT/sJNjL7Ak8ITvsC+wtt+xMb+x77\
D6zO+wEf+wHOOeZT9wcIU/cHb/cO9xUa91yIFftFu/sf6iYeJer3C1j3Ixv3JvcMvvLqH+nyuvcl\
91Ea9wt39GPkHmLkUNA+vAi8PTSjKhv7HfsKXC0oHygsWfsx+3EaDvm39zUWHAW6+R4H9xfufnHP\
H89wwV20SAi0SJ9COhojaTNIRB5IRCNd+yF4vnKyc6ZzxFfASr4995P8Ixj7iAb7VvfFUuNdzma6\
GWa6a6tunm6ebZhtkgiQdWeNWRv7df0fBvnHBPg1BuTQlJ69H72dsailtAils5i3uhrQcsRZuB64\
WDyh+wEb/GQGDvnQ9xcVSFJLY050CHRNSX9EG/sJMqjETB9MxGzT5Bq/l7ujth6itqqtsqWxpbaf\
u5iulMGU0pT3JZz2oNCjCIyki5qSGtR6v2mpHrRdR58wGzZNfG5jH2JtbVZ4QPtEoxib1qXIsLqw\
ucCv0KQIpNDcl+Yb5tSAdsQfxHa0cKZrpmqdYpZaCJFsjlQ7GvuEB/s7jyGTXx6SXpphomII+1AG\
eLB/t4a9CHz4JhVKcCl1+xd4QYBXf2x+bH50d3pyCHpxg25sGludY7BrHmuvwHvRG9DJmqrBH8Gp\
s7SkwAietJXH2hoO+cwW9xoHIkgoVvsXGzY+orpEH0S6VMxk3whk3nfr9wEa9Z3rruIeruHAzdK5\
CLnS2qLiG8vEfnC9H71wtGeqYAj4ovdHHPpGB/10+KYV+xyoJcRIHkjEz2nZG9rOq8zCH8LLpu33\
GBr3JW/2U88ez1NGrTkbO0hqSlYfVUpwJPshGg758vfqFfdOdG77AVQ3PE8ZTzwlbfsPG/sv+w+7\
6zAfMOpd9xr3QRr3R7n3HufuHu7n9wu89ycb9yL3CFsq5R/lKrj7HPtDGoCLe4p2Hv2sBpL7Cawy\
xk0ITcbVbOQbzcOcrrofuq6wwqbXCPzj97cV+OUGg+R0zma4CNBSQK4wGzhGb1RTH1JUbEGFLggO\
8TMV90NxklWgZKxyGWq4yHrYG97MnKy4H7isqrqbx5SwkNiK9wkILjwpXfsJG/sm+wXA9DsfO/Rj\
9xP3Jxrwnemw4R6w4MDN0boIutDdoukb9xHzWCbcH/cU9zr+Kgf7OXr7CmpHHmlGVlRCYwhjQjF3\
IBv7EyWnxT0fPcRl4I73Bwj3KfkSFfsfpyXCSx5LwtFr3hve0KvLwx/Dyqfv9xwa9xZu7VLNHs1R\
Raw6GztHa0pTH1NKbyr7FBoO9xsWHAW690j8ogfs3/W89xQb2s98bMUfxWy1YKRUCKRUlzwjGv01\
+0j5NQfleM1ktB60ZFOfRBtWWX1wXB9cb2lld1wId1yBSTga/NkHDvtx9xwcBOsV92P3SPtjB/tI\
HPsVFfq690j+ugcO+3H3FxYcBbr3SBz6RgcOz/inFfdZwvcl9wHqHtrm9wSy9xcb9yb3C1ss6B/o\
K7n7GPs9GvsddyBiPR5iPE9OPWAIYDw2dS4b+yn7DLvqMB8v6l33HvdHGvdNFvscqSXGSB5HxtZp\
5Rvk1q3Pxh/Gz6nz9x8a9xdt71DPHs5PQa0yGzFAaUhQH1BIbSX7HBoO9xv8KxUcBb33OPseB7LB\
trS8pgimvMaY0Bvm23Rc0B/QXMBKrjYIrjadLSYa+wF4KmQ0HmQ0UkhBXQhcQD10ORtPVZikXB9b\
pGSrbLII/JkHevo4FfsdpybCSh5Kws5q2hvb0K3PxB/Ezqf09yIa9xtv8VTOHs5TSK0+Gz5IZ0RQ\
H1BDbSP7HRoOkfcZFvq69zb7NQe01rK9rqMIo66xl7UbyMh4ZMofTfs7BaVfX5hfG2Rnf3RsH2xz\
dGp+YQh3S4FFPxr8wAcO9/DK99EV90anlUSnVLllGWW4y3jdG97InK2zH7Osn7O4GrR5q2iiHnKb\
Tp8ppPsYrDCoWKRYo2StcbYIcLZ+ur8aupa3obQeoLOprLCmp6CxnLyaCJm7v5LCG97Vf3PKH8pz\
uWupYqlioFSWRvtEcxiDwnS1ZaoIqmRVmkUbOFB9cGgfaHB5a2YadJJ2mngemniie6p+nYTAfONz\
9xNp5G++dr11smuoYgioYplXThpPelNoVh5oVlhiSW4IbklAfDgb+x4iqMRDH0LEXeB39wUIDiD4\
pPc1FaX7MwWAWF6GYxtKWJWgZx9noHKmfK0IfKyE0vcAGvj3+xj3IPcY95sH90f3AAX8B/dJ+yD7\
Sf0BB1iOapJ8HpF8lYCaggiCmZ+HphufpY2QrB8O+dMW9zAH+ww4+wRP+yIbTFGXo1UfVKNjqXGw\
cK95t4DACISuh8PYGvkm90j84Qctj0ySah6WXKNmsHAIcLC4fcEbwb6Zp7ofuqatsZ+7CJ66ldDm\
GvjN90j+ugcOHARzFPk4FQAAAAAAAAEAAAADAAAADAAEAIAAAAAcABAAAwAMACAAKgAuADkATABP\
AFIAYQBlAGkAbABwAHX//wAAACAAKAAtADAATABPAFIAYQBkAGcAbABvAHL////h/9r/2P/X/8X/\
w//B/7P/sf+w/67/rP+rAAEAAAAAAAAAAAAAAAAAAAAAAAAAAAAAAAAAAAAAAAEAAAAKAB4ALAAB\
REZMVAAIAAQAAAAA//8AAQAAAAFrZXJuAAgAAAABAAAAAQAEAAIAAAABAAgAAQAiAAQAAAADABAA\
FgAcAAEACP9oAAEAAf+0AAEABv+PAAEAAwAIABEAHQ==")}
	]]>
	</style>
	<metadata>
		<variableSets  xmlns="&ns_vars;">
			<variableSet  varSetName="binding1" locked="none">
				<variables></variables>
				<v:sampleDataSets  xmlns="&ns_custom;" xmlns:v="&ns_vars;"></v:sampleDataSets>
			</variableSet>
		</variableSets>
		<sfw  xmlns="&ns_sfw;">
			<slices></slices>
			<sliceSourceBounds  x="-1589.878" y="-5185.973" width="2636.813" height="12333.615" bottomLeftOrigin="true">
				</sliceSourceBounds>
		</sfw>
	</metadata>
	<switch>
		<foreignObject requiredExtensions="&ns_ai;" x="0" y="0" width="1" height="1">
			<i:pgfRef  xlink:href="#adobe_illustrator_pgf">
			</i:pgfRef>
		</foreignObject>
		<g i:extraneous="self">
			<g id="Layer_1" i:layer="yes" i:dimmedPercent="50" i:rgbTrio="#4F008000FFFF">
				<switch i:isolated="yes" i:knockout="Off" i:objectNS="&ns_flows;" i:objectType="pointText" enable-background="new    ">
					<foreignObject requiredExtensions="&ns_flows;" x="0" y="0" width="1" height="1" overflow="visible">
						<flowDef  xmlns="&ns_flows;">
							<region>
								<path d="M2613.789,195.11"/>
							</region>
							<flow  xmlns="&ns_flows;"  font-family="'ArialMT'" font-size="3.6826" a:adobe-horizontal-scale="1.0916"  a:adobe-consecutive-hyphens="99">
								<p><span>Os04g27130</span></p>
							</flow>
						</flowDef>
						<x:targetRef  xlink:href="#XMLID_1_" />
					</foreignObject>
					<text id="XMLID_1_" transform="matrix(1.0916 0 0 1 2613.7891 195.1099)"><tspan x="0" y="0" font-family="'ArialMT'" font-size="3.6826">Os04g27130</tspan></text>
				</switch>
				<switch i:isolated="yes" i:knockout="Off" i:objectNS="&ns_flows;" i:objectType="pointText" enable-background="new    ">
					<foreignObject requiredExtensions="&ns_flows;" x="0" y="0" width="1" height="1" overflow="visible">
						<flowDef  xmlns="&ns_flows;">
							<region>
								<path d="M2613.789,197.964"/>
							</region>
							<flow  xmlns="&ns_flows;"  font-family="'ArialMT'" font-size="3.6826" a:adobe-horizontal-scale="1.0916"  a:adobe-consecutive-hyphens="99">
								<p><span>Os11g36220</span></p>
							</flow>
						</flowDef>
						<x:targetRef  xlink:href="#XMLID_2_" />
					</foreignObject>
					<text id="XMLID_2_" transform="matrix(1.0916 0 0 1 2613.7891 197.9644)"><tspan x="0" y="0" font-family="'ArialMT'" font-size="3.6826">Os11g36220</tspan></text>
				</switch>
				<switch i:isolated="yes" i:knockout="Off" i:objectNS="&ns_flows;" i:objectType="pointText" enable-background="new    ">
					<foreignObject requiredExtensions="&ns_flows;" x="0" y="0" width="1" height="1" overflow="visible">
						<flowDef  xmlns="&ns_flows;">
							<region>
								<path d="M2613.789,200.818"/>
							</region>
							<flow  xmlns="&ns_flows;"  font-family="'ArialMT'" font-size="3.6826" a:adobe-horizontal-scale="1.0916"  a:adobe-consecutive-hyphens="99">
								<p><span>Os08g12300</span></p>
							</flow>
						</flowDef>
						<x:targetRef  xlink:href="#XMLID_3_" />
					</foreignObject>
					<text id="XMLID_3_" transform="matrix(1.0916 0 0 1 2613.7891 200.8184)"><tspan x="0" y="0" font-family="'ArialMT'" font-size="3.6826">Os08g12300</tspan></text>
				</switch>
				<switch i:isolated="yes" i:knockout="Off" i:objectNS="&ns_flows;" i:objectType="pointText" enable-background="new    ">
					<foreignObject requiredExtensions="&ns_flows;" x="0" y="0" width="1" height="1" overflow="visible">
						<flowDef  xmlns="&ns_flows;">
							<region>
								<path d="M2613.789,203.672"/>
							</region>
							<flow  xmlns="&ns_flows;"  font-family="'ArialMT'" font-size="3.6826" a:adobe-horizontal-scale="1.0916"  a:adobe-consecutive-hyphens="99">
								<p><span>Os08g20030</span></p>
							</flow>
						</flowDef>
						<x:targetRef  xlink:href="#XMLID_4_" />
					</foreignObject>
					<text id="XMLID_4_" transform="matrix(1.0916 0 0 1 2613.7891 203.6724)"><tspan x="0" y="0" font-family="'ArialMT'" font-size="3.6826">Os08g20030</tspan></text>
				</switch>
				<switch i:isolated="yes" i:knockout="Off" i:objectNS="&ns_flows;" i:objectType="pointText" enable-background="new    ">
					<foreignObject requiredExtensions="&ns_flows;" x="0" y="0" width="1" height="1" overflow="visible">
						<flowDef  xmlns="&ns_flows;">
							<region>
								<path d="M2613.789,206.526"/>
							</region>
							<flow  xmlns="&ns_flows;"  font-family="'ArialMT'" font-size="3.6826" a:adobe-horizontal-scale="1.0916"  a:adobe-consecutive-hyphens="99">
								<p><span>Os02g24670</span></p>
							</flow>
						</flowDef>
						<x:targetRef  xlink:href="#XMLID_5_" />
					</foreignObject>
					<text id="XMLID_5_" transform="matrix(1.0916 0 0 1 2613.7891 206.5259)"><tspan x="0" y="0" font-family="'ArialMT'" font-size="3.6826">Os02g24670</tspan></text>
				</switch>
				<switch i:isolated="yes" i:knockout="Off" i:objectNS="&ns_flows;" i:objectType="pointText" enable-background="new    ">
					<foreignObject requiredExtensions="&ns_flows;" x="0" y="0" width="1" height="1" overflow="visible">
						<flowDef  xmlns="&ns_flows;">
							<region>
								<path d="M2613.789,209.38"/>
							</region>
							<flow  xmlns="&ns_flows;"  font-family="'ArialMT'" font-size="3.6826" a:adobe-horizontal-scale="1.0916"  a:adobe-consecutive-hyphens="99">
								<p><span>Os04g19570</span></p>
							</flow>
						</flowDef>
						<x:targetRef  xlink:href="#XMLID_6_" />
					</foreignObject>
					<text id="XMLID_6_" transform="matrix(1.0916 0 0 1 2613.7891 209.3799)"><tspan x="0" y="0" font-family="'ArialMT'" font-size="3.6826">Os04g19570</tspan></text>
				</switch>
				<path i:knockout="Off" stroke="#000000" stroke-width="2.9819" d="M1397.716,211.866h75.376"/>
				<path i:knockout="Off" fill="#FFFFFF" stroke="#FFFFFF" stroke-width="2.7895" d="M1397.867,211.866h75.075"/>
				<path i:knockout="Off" stroke="#000000" stroke-width="2.9819" d="M1473.092,211.866h75.376"/>
				<path i:knockout="Off" fill="#FFFFFF" stroke="#FFFFFF" stroke-width="2.7895" d="M1473.243,211.866h75.075"/>
				<path i:knockout="Off" stroke="#000000" stroke-width="2.9819" d="M1548.469,211.866h75.376"/>
				<path i:knockout="Off" fill="#FFFFFF" stroke="#FFFFFF" stroke-width="2.7895" d="M1548.62,211.866h75.074"/>
				<path i:knockout="Off" stroke="#000000" stroke-width="2.9819" d="M1623.845,211.866h75.376"/>
				<path i:knockout="Off" fill="#FFFFFF" stroke="#FFFFFF" stroke-width="2.7895" d="M1623.997,211.866h75.075"/>
				<path i:knockout="Off" stroke="#000000" stroke-width="2.9819" d="M1699.222,211.866h75.376"/>
				<path i:knockout="Off" fill="#FFFFFF" stroke="#FFFFFF" stroke-width="2.7895" d="M1699.373,211.866h75.075"/>
				<path i:knockout="Off" stroke="#000000" stroke-width="2.9819" d="M1774.598,211.866h75.376"/>
				<path i:knockout="Off" fill="#FFFFFF" stroke="#FFFFFF" stroke-width="2.7895" d="M1774.749,211.866h75.075"/>
				<path i:knockout="Off" stroke="#000000" stroke-width="2.9819" d="M1849.975,211.866h75.377"/>
				<path i:knockout="Off" fill="#FFFFFF" stroke="#FFFFFF" stroke-width="2.7895" d="M1850.125,211.866h75.075"/>
				<path i:knockout="Off" stroke="#000000" stroke-width="2.9819" d="M1925.352,211.866h75.376"/>
				<path i:knockout="Off" fill="#FFFFFF" stroke="#FFFFFF" stroke-width="2.7895" d="M1925.502,211.866h75.074"/>
				<path i:knockout="Off" stroke="#000000" stroke-width="2.9819" d="M2000.728,211.866h75.377"/>
				<path i:knockout="Off" fill="#FFFFFF" stroke="#FFFFFF" stroke-width="2.7895" d="M2000.878,211.866h75.074"/>
				<path i:knockout="Off" stroke="#000000" stroke-width="2.9819" d="M2076.104,211.866h75.376"/>
				<path i:knockout="Off" fill="#BABABA" stroke="#BABABA" stroke-width="2.7895" d="M2076.255,211.866h75.074"/>
				<path i:knockout="Off" stroke="#000000" stroke-width="2.9819" d="M2151.48,211.866h75.376"/>
				<path i:knockout="Off" fill="#FFFFFF" stroke="#FFFFFF" stroke-width="2.7895" d="M2151.631,211.866h75.074"/>
				<path i:knockout="Off" stroke="#000000" stroke-width="2.9819" d="M2226.856,211.866h75.376"/>
				<path i:knockout="Off" fill="#FFFFFF" stroke="#FFFFFF" stroke-width="2.7895" d="M2227.008,211.866h75.074"/>
				<path i:knockout="Off" stroke="#000000" stroke-width="2.9819" d="M2302.232,211.866h75.378"/>
				<path i:knockout="Off" fill="#FFFFFF" stroke="#FFFFFF" stroke-width="2.7895" d="M2302.384,211.866h75.074"/>
				<path i:knockout="Off" stroke="#000000" stroke-width="2.9819" d="M2377.61,211.866h75.376"/>
				<path i:knockout="Off" fill="#FFFFFF" stroke="#FFFFFF" stroke-width="2.7895" d="M2377.761,211.866h75.074"/>
				<path i:knockout="Off" stroke="#000000" stroke-width="2.9819" d="M2452.986,211.866h75.376"/>
				<path i:knockout="Off" fill="#FFFFFF" stroke="#FFFFFF" stroke-width="2.7895" d="M2453.137,211.866h75.074"/>
				<switch i:isolated="yes" i:knockout="Off" i:objectNS="&ns_flows;" i:objectType="pointText" enable-background="new    ">
					<foreignObject requiredExtensions="&ns_flows;" x="0" y="0" width="1" height="1" overflow="visible">
						<flowDef  xmlns="&ns_flows;">
							<region>
								<path d="M2613.789,212.234"/>
							</region>
							<flow  xmlns="&ns_flows;"  font-family="'ArialMT'" font-size="3.6826" a:adobe-horizontal-scale="1.0916"  a:adobe-consecutive-hyphens="99">
								<p><span>Os01g35660</span></p>
							</flow>
						</flowDef>
						<x:targetRef  xlink:href="#XMLID_7_" />
					</foreignObject>
					<text id="XMLID_7_" transform="matrix(1.0916 0 0 1 2613.7891 212.2344)"><tspan x="0" y="0" font-family="'ArialMT'" font-size="3.6826">Os01g35660</tspan></text>
				</switch>
				<switch i:isolated="yes" i:knockout="Off" i:objectNS="&ns_flows;" i:objectType="pointText" enable-background="new    ">
					<foreignObject requiredExtensions="&ns_flows;" x="0" y="0" width="1" height="1" overflow="visible">
						<flowDef  xmlns="&ns_flows;">
							<region>
								<path d="M2613.789,215.088"/>
							</region>
							<flow  xmlns="&ns_flows;"  font-family="'ArialMT'" font-size="3.6826" a:adobe-horizontal-scale="1.0916"  a:adobe-consecutive-hyphens="99">
								<p><span>Os08g20960</span></p>
							</flow>
						</flowDef>
						<x:targetRef  xlink:href="#XMLID_8_" />
					</foreignObject>
					<text id="XMLID_8_" transform="matrix(1.0916 0 0 1 2613.7891 215.0884)"><tspan x="0" y="0" font-family="'ArialMT'" font-size="3.6826">Os08g20960</tspan></text>
				</switch>
				<switch i:isolated="yes" i:knockout="Off" i:objectNS="&ns_flows;" i:objectType="pointText" enable-background="new    ">
					<foreignObject requiredExtensions="&ns_flows;" x="0" y="0" width="1" height="1" overflow="visible">
						<flowDef  xmlns="&ns_flows;">
							<region>
								<path d="M2613.789,217.942"/>
							</region>
							<flow  xmlns="&ns_flows;"  font-family="'ArialMT'" font-size="3.6826" a:adobe-horizontal-scale="1.0916"  a:adobe-consecutive-hyphens="99">
								<p><span>Os03g26750</span></p>
							</flow>
						</flowDef>
						<x:targetRef  xlink:href="#XMLID_9_" />
					</foreignObject>
					<text id="XMLID_9_" transform="matrix(1.0916 0 0 1 2613.7891 217.9424)"><tspan x="0" y="0" font-family="'ArialMT'" font-size="3.6826">Os03g26750</tspan></text>
				</switch>
				<switch i:isolated="yes" i:knockout="Off" i:objectNS="&ns_flows;" i:objectType="pointText" enable-background="new    ">
					<foreignObject requiredExtensions="&ns_flows;" x="0" y="0" width="1" height="1" overflow="visible">
						<flowDef  xmlns="&ns_flows;">
							<region>
								<path d="M2613.789,220.796"/>
							</region>
							<flow  xmlns="&ns_flows;"  font-family="'ArialMT'" font-size="3.6826" a:adobe-horizontal-scale="1.0916"  a:adobe-consecutive-hyphens="99">
								<p><span>Os11g27690</span></p>
							</flow>
						</flowDef>
						<x:targetRef  xlink:href="#XMLID_10_" />
					</foreignObject>
					<text id="XMLID_10_" transform="matrix(1.0916 0 0 1 2613.7891 220.7959)"><tspan x="0" y="0" font-family="'ArialMT'" font-size="3.6826">Os11g27690</tspan></text>
				</switch>
				<switch i:isolated="yes" i:knockout="Off" i:objectNS="&ns_flows;" i:objectType="pointText" enable-background="new    ">
					<foreignObject requiredExtensions="&ns_flows;" x="0" y="0" width="1" height="1" overflow="visible">
						<flowDef  xmlns="&ns_flows;">
							<region>
								<path d="M2613.789,223.65"/>
							</region>
							<flow  xmlns="&ns_flows;"  font-family="'ArialMT'" font-size="3.6826" a:adobe-horizontal-scale="1.0916"  a:adobe-consecutive-hyphens="99">
								<p><span>Os03g41770</span></p>
							</flow>
						</flowDef>
						<x:targetRef  xlink:href="#XMLID_11_" />
					</foreignObject>
					<text id="XMLID_11_" transform="matrix(1.0916 0 0 1 2613.7891 223.6499)"><tspan x="0" y="0" font-family="'ArialMT'" font-size="3.6826">Os03g41770</tspan></text>
				</switch>
				<switch i:isolated="yes" i:knockout="Off" i:objectNS="&ns_flows;" i:objectType="pointText" enable-background="new    ">
					<foreignObject requiredExtensions="&ns_flows;" x="0" y="0" width="1" height="1" overflow="visible">
						<flowDef  xmlns="&ns_flows;">
							<region>
								<path d="M2613.789,226.504"/>
							</region>
							<flow  xmlns="&ns_flows;"  font-family="'ArialMT'" font-size="3.6826" a:adobe-horizontal-scale="1.0916"  a:adobe-consecutive-hyphens="99">
								<p><span>Os07g24900</span></p>
							</flow>
						</flowDef>
						<x:targetRef  xlink:href="#XMLID_12_" />
					</foreignObject>
					<text id="XMLID_12_" transform="matrix(1.0916 0 0 1 2613.7891 226.5044)"><tspan x="0" y="0" font-family="'ArialMT'" font-size="3.6826">Os07g24900</tspan></text>
				</switch>
				<switch i:isolated="yes" i:knockout="Off" i:objectNS="&ns_flows;" i:objectType="pointText" enable-background="new    ">
					<foreignObject requiredExtensions="&ns_flows;" x="0" y="0" width="1" height="1" overflow="visible">
						<flowDef  xmlns="&ns_flows;">
							<region>
								<path d="M2613.789,229.358"/>
							</region>
							<flow  xmlns="&ns_flows;"  font-family="'ArialMT'" font-size="3.6826" a:adobe-horizontal-scale="1.0916"  a:adobe-consecutive-hyphens="99">
								<p><span>Os04g06430</span></p>
							</flow>
						</flowDef>
						<x:targetRef  xlink:href="#XMLID_13_" />
					</foreignObject>
					<text id="XMLID_13_" transform="matrix(1.0916 0 0 1 2613.7891 229.3584)"><tspan x="0" y="0" font-family="'ArialMT'" font-size="3.6826">Os04g06430</tspan></text>
				</switch>
				<switch i:isolated="yes" i:knockout="Off" i:objectNS="&ns_flows;" i:objectType="pointText" enable-background="new    ">
					<foreignObject requiredExtensions="&ns_flows;" x="0" y="0" width="1" height="1" overflow="visible">
						<flowDef  xmlns="&ns_flows;">
							<region>
								<path d="M2613.789,232.212"/>
							</region>
							<flow  xmlns="&ns_flows;"  font-family="'ArialMT'" font-size="3.6826" a:adobe-horizontal-scale="1.0916"  a:adobe-consecutive-hyphens="99">
								<p><span>Os08g27900</span></p>
							</flow>
						</flowDef>
						<x:targetRef  xlink:href="#XMLID_14_" />
					</foreignObject>
					<text id="XMLID_14_" transform="matrix(1.0916 0 0 1 2613.7891 232.2124)"><tspan x="0" y="0" font-family="'ArialMT'" font-size="3.6826">Os08g27900</tspan></text>
				</switch>
				<switch i:isolated="yes" i:knockout="Off" i:objectNS="&ns_flows;" i:objectType="pointText" enable-background="new    ">
					<foreignObject requiredExtensions="&ns_flows;" x="0" y="0" width="1" height="1" overflow="visible">
						<flowDef  xmlns="&ns_flows;">
							<region>
								<path d="M2613.789,235.066"/>
							</region>
							<flow  xmlns="&ns_flows;"  font-family="'ArialMT'" font-size="3.6826" a:adobe-horizontal-scale="1.0916"  a:adobe-consecutive-hyphens="99">
								<p><span>Os09g09130</span></p>
							</flow>
						</flowDef>
						<x:targetRef  xlink:href="#XMLID_15_" />
					</foreignObject>
					<text id="XMLID_15_" transform="matrix(1.0916 0 0 1 2613.7891 235.0659)"><tspan x="0" y="0" font-family="'ArialMT'" font-size="3.6826">Os09g09130</tspan></text>
				</switch>
				<switch i:isolated="yes" i:knockout="Off" i:objectNS="&ns_flows;" i:objectType="pointText" enable-background="new    ">
					<foreignObject requiredExtensions="&ns_flows;" x="0" y="0" width="1" height="1" overflow="visible">
						<flowDef  xmlns="&ns_flows;">
							<region>
								<path d="M2613.789,237.92"/>
							</region>
							<flow  xmlns="&ns_flows;"  font-family="'ArialMT'" font-size="3.6826" a:adobe-horizontal-scale="1.0916"  a:adobe-consecutive-hyphens="99">
								<p><span>Os04g19610</span></p>
							</flow>
						</flowDef>
						<x:targetRef  xlink:href="#XMLID_16_" />
					</foreignObject>
					<text id="XMLID_16_" transform="matrix(1.0916 0 0 1 2613.7891 237.9199)"><tspan x="0" y="0" font-family="'ArialMT'" font-size="3.6826">Os04g19610</tspan></text>
				</switch>
				<switch i:isolated="yes" i:knockout="Off" i:objectNS="&ns_flows;" i:objectType="pointText" enable-background="new    ">
					<foreignObject requiredExtensions="&ns_flows;" x="0" y="0" width="1" height="1" overflow="visible">
						<flowDef  xmlns="&ns_flows;">
							<region>
								<path d="M2613.789,240.774"/>
							</region>
							<flow  xmlns="&ns_flows;"  font-family="'ArialMT'" font-size="3.6826" a:adobe-horizontal-scale="1.0916"  a:adobe-consecutive-hyphens="99">
								<p><span>Os05g17780</span></p>
							</flow>
						</flowDef>
						<x:targetRef  xlink:href="#XMLID_17_" />
					</foreignObject>
					<text id="XMLID_17_" transform="matrix(1.0916 0 0 1 2613.7891 240.7744)"><tspan x="0" y="0" font-family="'ArialMT'" font-size="3.6826">Os05g17780</tspan></text>
				</switch>
				<switch i:isolated="yes" i:knockout="Off" i:objectNS="&ns_flows;" i:objectType="pointText" enable-background="new    ">
					<foreignObject requiredExtensions="&ns_flows;" x="0" y="0" width="1" height="1" overflow="visible">
						<flowDef  xmlns="&ns_flows;">
							<region>
								<path d="M2613.789,243.628"/>
							</region>
							<flow  xmlns="&ns_flows;"  font-family="'ArialMT'" font-size="3.6826" a:adobe-horizontal-scale="1.0916"  a:adobe-consecutive-hyphens="99">
								<p><span>Os04g03270</span></p>
							</flow>
						</flowDef>
						<x:targetRef  xlink:href="#XMLID_18_" />
					</foreignObject>
					<text id="XMLID_18_" transform="matrix(1.0916 0 0 1 2613.7891 243.6284)"><tspan x="0" y="0" font-family="'ArialMT'" font-size="3.6826">Os04g03270</tspan></text>
				</switch>
				<switch i:isolated="yes" i:knockout="Off" i:objectNS="&ns_flows;" i:objectType="pointText" enable-background="new    ">
					<foreignObject requiredExtensions="&ns_flows;" x="0" y="0" width="1" height="1" overflow="visible">
						<flowDef  xmlns="&ns_flows;">
							<region>
								<path d="M2613.789,246.482"/>
							</region>
							<flow  xmlns="&ns_flows;"  font-family="'ArialMT'" font-size="3.6826" a:adobe-horizontal-scale="1.0916"  a:adobe-consecutive-hyphens="99">
								<p><span>Os07g26390</span></p>
							</flow>
						</flowDef>
						<x:targetRef  xlink:href="#XMLID_19_" />
					</foreignObject>
					<text id="XMLID_19_" transform="matrix(1.0916 0 0 1 2613.7891 246.4824)"><tspan x="0" y="0" font-family="'ArialMT'" font-size="3.6826">Os07g26390</tspan></text>
				</switch>
				<switch i:isolated="yes" i:knockout="Off" i:objectNS="&ns_flows;" i:objectType="pointText" enable-background="new    ">
					<foreignObject requiredExtensions="&ns_flows;" x="0" y="0" width="1" height="1" overflow="visible">
						<flowDef  xmlns="&ns_flows;">
							<region>
								<path d="M2613.789,249.336"/>
							</region>
							<flow  xmlns="&ns_flows;"  font-family="'ArialMT'" font-size="3.6826" a:adobe-horizontal-scale="1.0916"  a:adobe-consecutive-hyphens="99">
								<p><span>Os10g38400</span></p>
							</flow>
						</flowDef>
						<x:targetRef  xlink:href="#XMLID_20_" />
					</foreignObject>
					<text id="XMLID_20_" transform="matrix(1.0916 0 0 1 2613.7891 249.3359)"><tspan x="0" y="0" font-family="'ArialMT'" font-size="3.6826">Os10g38400</tspan></text>
				</switch>
				<switch i:isolated="yes" i:knockout="Off" i:objectNS="&ns_flows;" i:objectType="pointText" enable-background="new    ">
					<foreignObject requiredExtensions="&ns_flows;" x="0" y="0" width="1" height="1" overflow="visible">
						<flowDef  xmlns="&ns_flows;">
							<region>
								<path d="M2613.789,252.19"/>
							</region>
							<flow  xmlns="&ns_flows;"  font-family="'ArialMT'" font-size="3.6826" a:adobe-horizontal-scale="1.0916"  a:adobe-consecutive-hyphens="99">
								<p><span>Os01g19000</span></p>
							</flow>
						</flowDef>
						<x:targetRef  xlink:href="#XMLID_21_" />
					</foreignObject>
					<text id="XMLID_21_" transform="matrix(1.0916 0 0 1 2613.7891 252.1899)"><tspan x="0" y="0" font-family="'ArialMT'" font-size="3.6826">Os01g19000</tspan></text>
				</switch>
				<switch i:isolated="yes" i:knockout="Off" i:objectNS="&ns_flows;" i:objectType="pointText" enable-background="new    ">
					<foreignObject requiredExtensions="&ns_flows;" x="0" y="0" width="1" height="1" overflow="visible">
						<flowDef  xmlns="&ns_flows;">
							<region>
								<path d="M2613.789,255.044"/>
							</region>
							<flow  xmlns="&ns_flows;"  font-family="'ArialMT'" font-size="3.6826" a:adobe-horizontal-scale="1.0916"  a:adobe-consecutive-hyphens="99">
								<p><span>Os08g20860</span></p>
							</flow>
						</flowDef>
						<x:targetRef  xlink:href="#XMLID_22_" />
					</foreignObject>
					<text id="XMLID_22_" transform="matrix(1.0916 0 0 1 2613.7891 255.0444)"><tspan x="0" y="0" font-family="'ArialMT'" font-size="3.6826">Os08g20860</tspan></text>
				</switch>
				<switch i:isolated="yes" i:knockout="Off" i:objectNS="&ns_flows;" i:objectType="pointText" enable-background="new    ">
					<foreignObject requiredExtensions="&ns_flows;" x="0" y="0" width="1" height="1" overflow="visible">
						<flowDef  xmlns="&ns_flows;">
							<region>
								<path d="M2613.789,257.898"/>
							</region>
							<flow  xmlns="&ns_flows;"  font-family="'ArialMT'" font-size="3.6826" a:adobe-horizontal-scale="1.0916"  a:adobe-consecutive-hyphens="99">
								<p><span>Os04g22600</span></p>
							</flow>
						</flowDef>
						<x:targetRef  xlink:href="#XMLID_23_" />
					</foreignObject>
					<text id="XMLID_23_" transform="matrix(1.0916 0 0 1 2613.7891 257.8984)"><tspan x="0" y="0" font-family="'ArialMT'" font-size="3.6826">Os04g22600</tspan></text>
				</switch>
				<switch i:isolated="yes" i:knockout="Off" i:objectNS="&ns_flows;" i:objectType="pointText" enable-background="new    ">
					<foreignObject requiredExtensions="&ns_flows;" x="0" y="0" width="1" height="1" overflow="visible">
						<flowDef  xmlns="&ns_flows;">
							<region>
								<path d="M2613.789,260.752"/>
							</region>
							<flow  xmlns="&ns_flows;"  font-family="'ArialMT'" font-size="3.6826" a:adobe-horizontal-scale="1.0916"  a:adobe-consecutive-hyphens="99">
								<p><span>Os04g15940</span></p>
							</flow>
						</flowDef>
						<x:targetRef  xlink:href="#XMLID_24_" />
					</foreignObject>
					<text id="XMLID_24_" transform="matrix(1.0916 0 0 1 2613.7891 260.7524)"><tspan x="0" y="0" font-family="'ArialMT'" font-size="3.6826">Os04g15940</tspan></text>
				</switch>
				<switch i:isolated="yes" i:knockout="Off" i:objectNS="&ns_flows;" i:objectType="pointText" enable-background="new    ">
					<foreignObject requiredExtensions="&ns_flows;" x="0" y="0" width="1" height="1" overflow="visible">
						<flowDef  xmlns="&ns_flows;">
							<region>
								<path d="M2613.789,263.606"/>
							</region>
							<flow  xmlns="&ns_flows;"  font-family="'ArialMT'" font-size="3.6826" a:adobe-horizontal-scale="1.0916"  a:adobe-consecutive-hyphens="99">
								<p><span>Os04g13930</span></p>
							</flow>
						</flowDef>
						<x:targetRef  xlink:href="#XMLID_25_" />
					</foreignObject>
					<text id="XMLID_25_" transform="matrix(1.0916 0 0 1 2613.7891 263.606)"><tspan x="0" y="0" font-family="'ArialMT'" font-size="3.6826">Os04g13930</tspan></text>
				</switch>
				<switch i:isolated="yes" i:knockout="Off" i:objectNS="&ns_flows;" i:objectType="pointText" enable-background="new    ">
					<foreignObject requiredExtensions="&ns_flows;" x="0" y="0" width="1" height="1" overflow="visible">
						<flowDef  xmlns="&ns_flows;">
							<region>
								<path d="M2613.789,266.46"/>
							</region>
							<flow  xmlns="&ns_flows;"  font-family="'ArialMT'" font-size="3.6826" a:adobe-horizontal-scale="1.0916"  a:adobe-consecutive-hyphens="99">
								<p><span>Os09g09050</span></p>
							</flow>
						</flowDef>
						<x:targetRef  xlink:href="#XMLID_26_" />
					</foreignObject>
					<text id="XMLID_26_" transform="matrix(1.0916 0 0 1 2613.7891 266.46)"><tspan x="0" y="0" font-family="'ArialMT'" font-size="3.6826">Os09g09050</tspan></text>
				</switch>
				<switch i:isolated="yes" i:knockout="Off" i:objectNS="&ns_flows;" i:objectType="pointText" enable-background="new    ">
					<foreignObject requiredExtensions="&ns_flows;" x="0" y="0" width="1" height="1" overflow="visible">
						<flowDef  xmlns="&ns_flows;">
							<region>
								<path d="M2613.789,269.314"/>
							</region>
							<flow  xmlns="&ns_flows;"  font-family="'ArialMT'" font-size="3.6826" a:adobe-horizontal-scale="1.0916"  a:adobe-consecutive-hyphens="99">
								<p><span>Os11g26050</span></p>
							</flow>
						</flowDef>
						<x:targetRef  xlink:href="#XMLID_27_" />
					</foreignObject>
					<text id="XMLID_27_" transform="matrix(1.0916 0 0 1 2613.7891 269.3145)"><tspan x="0" y="0" font-family="'ArialMT'" font-size="3.6826">Os11g26050</tspan></text>
				</switch>
				<switch i:isolated="yes" i:knockout="Off" i:objectNS="&ns_flows;" i:objectType="pointText" enable-background="new    ">
					<foreignObject requiredExtensions="&ns_flows;" x="0" y="0" width="1" height="1" overflow="visible">
						<flowDef  xmlns="&ns_flows;">
							<region>
								<path d="M2613.789,272.168"/>
							</region>
							<flow  xmlns="&ns_flows;"  font-family="'ArialMT'" font-size="3.6826" a:adobe-horizontal-scale="1.0916"  a:adobe-consecutive-hyphens="99">
								<p><span>Os02g16400</span></p>
							</flow>
						</flowDef>
						<x:targetRef  xlink:href="#XMLID_28_" />
					</foreignObject>
					<text id="XMLID_28_" transform="matrix(1.0916 0 0 1 2613.7891 272.1685)"><tspan x="0" y="0" font-family="'ArialMT'" font-size="3.6826">Os02g16400</tspan></text>
				</switch>
				<switch i:isolated="yes" i:knockout="Off" i:objectNS="&ns_flows;" i:objectType="pointText" enable-background="new    ">
					<foreignObject requiredExtensions="&ns_flows;" x="0" y="0" width="1" height="1" overflow="visible">
						<flowDef  xmlns="&ns_flows;">
							<region>
								<path d="M2613.789,275.022"/>
							</region>
							<flow  xmlns="&ns_flows;"  font-family="'ArialMT'" font-size="3.6826" a:adobe-horizontal-scale="1.0916"  a:adobe-consecutive-hyphens="99">
								<p><span>Os08g20790</span></p>
							</flow>
						</flowDef>
						<x:targetRef  xlink:href="#XMLID_29_" />
					</foreignObject>
					<text id="XMLID_29_" transform="matrix(1.0916 0 0 1 2613.7891 275.0225)"><tspan x="0" y="0" font-family="'ArialMT'" font-size="3.6826">Os08g20790</tspan></text>
				</switch>
				<switch i:isolated="yes" i:knockout="Off" i:objectNS="&ns_flows;" i:objectType="pointText" enable-background="new    ">
					<foreignObject requiredExtensions="&ns_flows;" x="0" y="0" width="1" height="1" overflow="visible">
						<flowDef  xmlns="&ns_flows;">
							<region>
								<path d="M2613.789,277.876"/>
							</region>
							<flow  xmlns="&ns_flows;"  font-family="'ArialMT'" font-size="3.6826" a:adobe-horizontal-scale="1.0916"  a:adobe-consecutive-hyphens="99">
								<p><span>Os06g24630</span></p>
							</flow>
						</flowDef>
						<x:targetRef  xlink:href="#XMLID_30_" />
					</foreignObject>
					<text id="XMLID_30_" transform="matrix(1.0916 0 0 1 2613.7891 277.876)"><tspan x="0" y="0" font-family="'ArialMT'" font-size="3.6826">Os06g24630</tspan></text>
				</switch>
				<switch i:isolated="yes" i:knockout="Off" i:objectNS="&ns_flows;" i:objectType="pointText" enable-background="new    ">
					<foreignObject requiredExtensions="&ns_flows;" x="0" y="0" width="1" height="1" overflow="visible">
						<flowDef  xmlns="&ns_flows;">
							<region>
								<path d="M2613.789,280.73"/>
							</region>
							<flow  xmlns="&ns_flows;"  font-family="'ArialMT'" font-size="3.6826" a:adobe-horizontal-scale="1.0916"  a:adobe-consecutive-hyphens="99">
								<p><span>Os09g21860</span></p>
							</flow>
						</flowDef>
						<x:targetRef  xlink:href="#XMLID_31_" />
					</foreignObject>
					<text id="XMLID_31_" transform="matrix(1.0916 0 0 1 2613.7891 280.73)"><tspan x="0" y="0" font-family="'ArialMT'" font-size="3.6826">Os09g21860</tspan></text>
				</switch>
				<switch i:isolated="yes" i:knockout="Off" i:objectNS="&ns_flows;" i:objectType="pointText" enable-background="new    ">
					<foreignObject requiredExtensions="&ns_flows;" x="0" y="0" width="1" height="1" overflow="visible">
						<flowDef  xmlns="&ns_flows;">
							<region>
								<path d="M2613.789,283.584"/>
							</region>
							<flow  xmlns="&ns_flows;"  font-family="'ArialMT'" font-size="3.6826" a:adobe-horizontal-scale="1.0916"  a:adobe-consecutive-hyphens="99">
								<p><span>Os11g22840</span></p>
							</flow>
						</flowDef>
						<x:targetRef  xlink:href="#XMLID_32_" />
					</foreignObject>
					<text id="XMLID_32_" transform="matrix(1.0916 0 0 1 2613.7891 283.5845)"><tspan x="0" y="0" font-family="'ArialMT'" font-size="3.6826">Os11g22840</tspan></text>
				</switch>
				<switch i:isolated="yes" i:knockout="Off" i:objectNS="&ns_flows;" i:objectType="pointText" enable-background="new    ">
					<foreignObject requiredExtensions="&ns_flows;" x="0" y="0" width="1" height="1" overflow="visible">
						<flowDef  xmlns="&ns_flows;">
							<region>
								<path d="M2613.789,286.438"/>
							</region>
							<flow  xmlns="&ns_flows;"  font-family="'ArialMT'" font-size="3.6826" a:adobe-horizontal-scale="1.0916"  a:adobe-consecutive-hyphens="99">
								<p><span>Os08g21860</span></p>
							</flow>
						</flowDef>
						<x:targetRef  xlink:href="#XMLID_33_" />
					</foreignObject>
					<text id="XMLID_33_" transform="matrix(1.0916 0 0 1 2613.7891 286.4385)"><tspan x="0" y="0" font-family="'ArialMT'" font-size="3.6826">Os08g21860</tspan></text>
				</switch>
				<switch i:isolated="yes" i:knockout="Off" i:objectNS="&ns_flows;" i:objectType="pointText" enable-background="new    ">
					<foreignObject requiredExtensions="&ns_flows;" x="0" y="0" width="1" height="1" overflow="visible">
						<flowDef  xmlns="&ns_flows;">
							<region>
								<path d="M2613.789,289.292"/>
							</region>
							<flow  xmlns="&ns_flows;"  font-family="'ArialMT'" font-size="3.6826" a:adobe-horizontal-scale="1.0916"  a:adobe-consecutive-hyphens="99">
								<p><span>Os04g22680</span></p>
							</flow>
						</flowDef>
						<x:targetRef  xlink:href="#XMLID_34_" />
					</foreignObject>
					<text id="XMLID_34_" transform="matrix(1.0916 0 0 1 2613.7891 289.2925)"><tspan x="0" y="0" font-family="'ArialMT'" font-size="3.6826">Os04g22680</tspan></text>
				</switch>
				<switch i:isolated="yes" i:knockout="Off" i:objectNS="&ns_flows;" i:objectType="pointText" enable-background="new    ">
					<foreignObject requiredExtensions="&ns_flows;" x="0" y="0" width="1" height="1" overflow="visible">
						<flowDef  xmlns="&ns_flows;">
							<region>
								<path d="M2613.789,292.146"/>
							</region>
							<flow  xmlns="&ns_flows;"  font-family="'ArialMT'" font-size="3.6826" a:adobe-horizontal-scale="1.0916"  a:adobe-consecutive-hyphens="99">
								<p><span>Os06g15150</span></p>
							</flow>
						</flowDef>
						<x:targetRef  xlink:href="#XMLID_35_" />
					</foreignObject>
					<text id="XMLID_35_" transform="matrix(1.0916 0 0 1 2613.7891 292.146)"><tspan x="0" y="0" font-family="'ArialMT'" font-size="3.6826">Os06g15150</tspan></text>
				</switch>
				<switch i:isolated="yes" i:knockout="Off" i:objectNS="&ns_flows;" i:objectType="pointText" enable-background="new    ">
					<foreignObject requiredExtensions="&ns_flows;" x="0" y="0" width="1" height="1" overflow="visible">
						<flowDef  xmlns="&ns_flows;">
							<region>
								<path d="M2533.388,293.619"/>
							</region>
							<flow  xmlns="&ns_flows;"  font-family="'ArialMT'" font-size="9.2065" a:adobe-horizontal-scale="1.0916"  a:adobe-consecutive-hyphens="99">
								<p><span>(Rire6)</span></p>
							</flow>
						</flowDef>
						<x:targetRef  xlink:href="#XMLID_36_" />
					</foreignObject>
					<text id="XMLID_36_" transform="matrix(1.0916 0 0 1 2533.3877 293.6191)"><tspan x="0" y="0" font-family="'ArialMT'" font-size="9.2065">(Rire6)</tspan></text>
				</switch>
				<switch i:isolated="yes" i:knockout="Off" i:objectNS="&ns_flows;" i:objectType="pointText" enable-background="new    ">
					<foreignObject requiredExtensions="&ns_flows;" x="0" y="0" width="1" height="1" overflow="visible">
						<flowDef  xmlns="&ns_flows;">
							<region>
								<path d="M2613.789,295"/>
							</region>
							<flow  xmlns="&ns_flows;"  font-family="'ArialMT'" font-size="3.6826" a:adobe-horizontal-scale="1.0916"  a:adobe-consecutive-hyphens="99">
								<p><span>Os02g16170</span></p>
							</flow>
						</flowDef>
						<x:targetRef  xlink:href="#XMLID_37_" />
					</foreignObject>
					<text id="XMLID_37_" transform="matrix(1.0916 0 0 1 2613.7891 295)"><tspan x="0" y="0" font-family="'ArialMT'" font-size="3.6826">Os02g16170</tspan></text>
				</switch>
				<switch i:isolated="yes" i:knockout="Off" i:objectNS="&ns_flows;" i:objectType="pointText" enable-background="new    ">
					<foreignObject requiredExtensions="&ns_flows;" x="0" y="0" width="1" height="1" overflow="visible">
						<flowDef  xmlns="&ns_flows;">
							<region>
								<path d="M2613.789,297.854"/>
							</region>
							<flow  xmlns="&ns_flows;"  font-family="'ArialMT'" font-size="3.6826" a:adobe-horizontal-scale="1.0916"  a:adobe-consecutive-hyphens="99">
								<p><span>Os05g17480</span></p>
							</flow>
						</flowDef>
						<x:targetRef  xlink:href="#XMLID_38_" />
					</foreignObject>
					<text id="XMLID_38_" transform="matrix(1.0916 0 0 1 2613.7891 297.8545)"><tspan x="0" y="0" font-family="'ArialMT'" font-size="3.6826">Os05g17480</tspan></text>
				</switch>
				<switch i:isolated="yes" i:knockout="Off" i:objectNS="&ns_flows;" i:objectType="pointText" enable-background="new    ">
					<foreignObject requiredExtensions="&ns_flows;" x="0" y="0" width="1" height="1" overflow="visible">
						<flowDef  xmlns="&ns_flows;">
							<region>
								<path d="M2613.789,300.708"/>
							</region>
							<flow  xmlns="&ns_flows;"  font-family="'ArialMT'" font-size="3.6826" a:adobe-horizontal-scale="1.0916"  a:adobe-consecutive-hyphens="99">
								<p><span>Os08g11910</span></p>
							</flow>
						</flowDef>
						<x:targetRef  xlink:href="#XMLID_39_" />
					</foreignObject>
					<text id="XMLID_39_" transform="matrix(1.0916 0 0 1 2613.7891 300.7085)"><tspan x="0" y="0" font-family="'ArialMT'" font-size="3.6826">Os08g11910</tspan></text>
				</switch>
				<switch i:isolated="yes" i:knockout="Off" i:objectNS="&ns_flows;" i:objectType="pointText" enable-background="new    ">
					<foreignObject requiredExtensions="&ns_flows;" x="0" y="0" width="1" height="1" overflow="visible">
						<flowDef  xmlns="&ns_flows;">
							<region>
								<path d="M2613.789,303.563"/>
							</region>
							<flow  xmlns="&ns_flows;"  font-family="'ArialMT'" font-size="3.6826" a:adobe-horizontal-scale="1.0916"  a:adobe-consecutive-hyphens="99">
								<p><span>Os02g22500</span></p>
							</flow>
						</flowDef>
						<x:targetRef  xlink:href="#XMLID_40_" />
					</foreignObject>
					<text id="XMLID_40_" transform="matrix(1.0916 0 0 1 2613.7891 303.5625)"><tspan x="0" y="0" font-family="'ArialMT'" font-size="3.6826">Os02g22500</tspan></text>
				</switch>
				<switch i:isolated="yes" i:knockout="Off" i:objectNS="&ns_flows;" i:objectType="pointText" enable-background="new    ">
					<foreignObject requiredExtensions="&ns_flows;" x="0" y="0" width="1" height="1" overflow="visible">
						<flowDef  xmlns="&ns_flows;">
							<region>
								<path d="M2613.789,306.416"/>
							</region>
							<flow  xmlns="&ns_flows;"  font-family="'ArialMT'" font-size="3.6826" a:adobe-horizontal-scale="1.0916"  a:adobe-consecutive-hyphens="99">
								<p><span>Os03g45670</span></p>
							</flow>
						</flowDef>
						<x:targetRef  xlink:href="#XMLID_41_" />
					</foreignObject>
					<text id="XMLID_41_" transform="matrix(1.0916 0 0 1 2613.7891 306.416)"><tspan x="0" y="0" font-family="'ArialMT'" font-size="3.6826">Os03g45670</tspan></text>
				</switch>
				<switch i:isolated="yes" i:knockout="Off" i:objectNS="&ns_flows;" i:objectType="pointText" enable-background="new    ">
					<foreignObject requiredExtensions="&ns_flows;" x="0" y="0" width="1" height="1" overflow="visible">
						<flowDef  xmlns="&ns_flows;">
							<region>
								<path d="M2613.789,309.27"/>
							</region>
							<flow  xmlns="&ns_flows;"  font-family="'ArialMT'" font-size="3.6826" a:adobe-horizontal-scale="1.0916"  a:adobe-consecutive-hyphens="99">
								<p><span>Os10g06230</span></p>
							</flow>
						</flowDef>
						<x:targetRef  xlink:href="#XMLID_42_" />
					</foreignObject>
					<text id="XMLID_42_" transform="matrix(1.0916 0 0 1 2613.7891 309.27)"><tspan x="0" y="0" font-family="'ArialMT'" font-size="3.6826">Os10g06230</tspan></text>
				</switch>
				<switch i:isolated="yes" i:knockout="Off" i:objectNS="&ns_flows;" i:objectType="pointText" enable-background="new    ">
					<foreignObject requiredExtensions="&ns_flows;" x="0" y="0" width="1" height="1" overflow="visible">
						<flowDef  xmlns="&ns_flows;">
							<region>
								<path d="M2613.789,312.125"/>
							</region>
							<flow  xmlns="&ns_flows;"  font-family="'ArialMT'" font-size="3.6826" a:adobe-horizontal-scale="1.0916"  a:adobe-consecutive-hyphens="99">
								<p><span>Os09g02020</span></p>
							</flow>
						</flowDef>
						<x:targetRef  xlink:href="#XMLID_43_" />
					</foreignObject>
					<text id="XMLID_43_" transform="matrix(1.0916 0 0 1 2613.7891 312.1245)"><tspan x="0" y="0" font-family="'ArialMT'" font-size="3.6826">Os09g02020</tspan></text>
				</switch>
				<switch i:isolated="yes" i:knockout="Off" i:objectNS="&ns_flows;" i:objectType="pointText" enable-background="new    ">
					<foreignObject requiredExtensions="&ns_flows;" x="0" y="0" width="1" height="1" overflow="visible">
						<flowDef  xmlns="&ns_flows;">
							<region>
								<path d="M2613.789,314.979"/>
							</region>
							<flow  xmlns="&ns_flows;"  font-family="'ArialMT'" font-size="3.6826" a:adobe-horizontal-scale="1.0916"  a:adobe-consecutive-hyphens="99">
								<p><span>Os05g26320</span></p>
							</flow>
						</flowDef>
						<x:targetRef  xlink:href="#XMLID_44_" />
					</foreignObject>
					<text id="XMLID_44_" transform="matrix(1.0916 0 0 1 2613.7891 314.9785)"><tspan x="0" y="0" font-family="'ArialMT'" font-size="3.6826">Os05g26320</tspan></text>
				</switch>
				<switch i:isolated="yes" i:knockout="Off" i:objectNS="&ns_flows;" i:objectType="pointText" enable-background="new    ">
					<foreignObject requiredExtensions="&ns_flows;" x="0" y="0" width="1" height="1" overflow="visible">
						<flowDef  xmlns="&ns_flows;">
							<region>
								<path d="M2613.789,317.833"/>
							</region>
							<flow  xmlns="&ns_flows;"  font-family="'ArialMT'" font-size="3.6826" a:adobe-horizontal-scale="1.0916"  a:adobe-consecutive-hyphens="99">
								<p><span>Os05g26420</span></p>
							</flow>
						</flowDef>
						<x:targetRef  xlink:href="#XMLID_45_" />
					</foreignObject>
					<text id="XMLID_45_" transform="matrix(1.0916 0 0 1 2613.7891 317.8325)"><tspan x="0" y="0" font-family="'ArialMT'" font-size="3.6826">Os05g26420</tspan></text>
				</switch>
				<switch i:isolated="yes" i:knockout="Off" i:objectNS="&ns_flows;" i:objectType="pointText" enable-background="new    ">
					<foreignObject requiredExtensions="&ns_flows;" x="0" y="0" width="1" height="1" overflow="visible">
						<flowDef  xmlns="&ns_flows;">
							<region>
								<path d="M2613.789,320.686"/>
							</region>
							<flow  xmlns="&ns_flows;"  font-family="'ArialMT'" font-size="3.6826" a:adobe-horizontal-scale="1.0916"  a:adobe-consecutive-hyphens="99">
								<p><span>Os01g31190</span></p>
							</flow>
						</flowDef>
						<x:targetRef  xlink:href="#XMLID_46_" />
					</foreignObject>
					<text id="XMLID_46_" transform="matrix(1.0916 0 0 1 2613.7891 320.686)"><tspan x="0" y="0" font-family="'ArialMT'" font-size="3.6826">Os01g31190</tspan></text>
				</switch>
				<switch i:isolated="yes" i:knockout="Off" i:objectNS="&ns_flows;" i:objectType="pointText" enable-background="new    ">
					<foreignObject requiredExtensions="&ns_flows;" x="0" y="0" width="1" height="1" overflow="visible">
						<flowDef  xmlns="&ns_flows;">
							<region>
								<path d="M2613.789,323.54"/>
							</region>
							<flow  xmlns="&ns_flows;"  font-family="'ArialMT'" font-size="3.6826" a:adobe-horizontal-scale="1.0916"  a:adobe-consecutive-hyphens="99">
								<p><span>Os06g31840</span></p>
							</flow>
						</flowDef>
						<x:targetRef  xlink:href="#XMLID_47_" />
					</foreignObject>
					<text id="XMLID_47_" transform="matrix(1.0916 0 0 1 2613.7891 323.54)"><tspan x="0" y="0" font-family="'ArialMT'" font-size="3.6826">Os06g31840</tspan></text>
				</switch>
				<switch i:isolated="yes" i:knockout="Off" i:objectNS="&ns_flows;" i:objectType="pointText" enable-background="new    ">
					<foreignObject requiredExtensions="&ns_flows;" x="0" y="0" width="1" height="1" overflow="visible">
						<flowDef  xmlns="&ns_flows;">
							<region>
								<path d="M2613.789,326.395"/>
							</region>
							<flow  xmlns="&ns_flows;"  font-family="'ArialMT'" font-size="3.6826" a:adobe-horizontal-scale="1.0916"  a:adobe-consecutive-hyphens="99">
								<p><span>Os03g36050</span></p>
							</flow>
						</flowDef>
						<x:targetRef  xlink:href="#XMLID_48_" />
					</foreignObject>
					<text id="XMLID_48_" transform="matrix(1.0916 0 0 1 2613.7891 326.3945)"><tspan x="0" y="0" font-family="'ArialMT'" font-size="3.6826">Os03g36050</tspan></text>
				</switch>
				<switch i:isolated="yes" i:knockout="Off" i:objectNS="&ns_flows;" i:objectType="pointText" enable-background="new    ">
					<foreignObject requiredExtensions="&ns_flows;" x="0" y="0" width="1" height="1" overflow="visible">
						<flowDef  xmlns="&ns_flows;">
							<region>
								<path d="M2613.789,329.249"/>
							</region>
							<flow  xmlns="&ns_flows;"  font-family="'ArialMT'" font-size="3.6826" a:adobe-horizontal-scale="1.0916"  a:adobe-consecutive-hyphens="99">
								<p><span>Os06g22740</span></p>
							</flow>
						</flowDef>
						<x:targetRef  xlink:href="#XMLID_49_" />
					</foreignObject>
					<text id="XMLID_49_" transform="matrix(1.0916 0 0 1 2613.7891 329.2485)"><tspan x="0" y="0" font-family="'ArialMT'" font-size="3.6826">Os06g22740</tspan></text>
				</switch>
				<switch i:isolated="yes" i:knockout="Off" i:objectNS="&ns_flows;" i:objectType="pointText" enable-background="new    ">
					<foreignObject requiredExtensions="&ns_flows;" x="0" y="0" width="1" height="1" overflow="visible">
						<flowDef  xmlns="&ns_flows;">
							<region>
								<path d="M2613.789,332.103"/>
							</region>
							<flow  xmlns="&ns_flows;"  font-family="'ArialMT'" font-size="3.6826" a:adobe-horizontal-scale="1.0916"  a:adobe-consecutive-hyphens="99">
								<p><span>Os04g16250</span></p>
							</flow>
						</flowDef>
						<x:targetRef  xlink:href="#XMLID_50_" />
					</foreignObject>
					<text id="XMLID_50_" transform="matrix(1.0916 0 0 1 2613.7891 332.1025)"><tspan x="0" y="0" font-family="'ArialMT'" font-size="3.6826">Os04g16250</tspan></text>
				</switch>
				<switch i:isolated="yes" i:knockout="Off" i:objectNS="&ns_flows;" i:objectType="pointText" enable-background="new    ">
					<foreignObject requiredExtensions="&ns_flows;" x="0" y="0" width="1" height="1" overflow="visible">
						<flowDef  xmlns="&ns_flows;">
							<region>
								<path d="M2613.789,334.956"/>
							</region>
							<flow  xmlns="&ns_flows;"  font-family="'ArialMT'" font-size="3.6826" a:adobe-horizontal-scale="1.0916"  a:adobe-consecutive-hyphens="99">
								<p><span>Os12g23440</span></p>
							</flow>
						</flowDef>
						<x:targetRef  xlink:href="#XMLID_51_" />
					</foreignObject>
					<text id="XMLID_51_" transform="matrix(1.0916 0 0 1 2613.7891 334.9561)"><tspan x="0" y="0" font-family="'ArialMT'" font-size="3.6826">Os12g23440</tspan></text>
				</switch>
				<switch i:isolated="yes" i:knockout="Off" i:objectNS="&ns_flows;" i:objectType="pointText" enable-background="new    ">
					<foreignObject requiredExtensions="&ns_flows;" x="0" y="0" width="1" height="1" overflow="visible">
						<flowDef  xmlns="&ns_flows;">
							<region>
								<path d="M2613.789,337.81"/>
							</region>
							<flow  xmlns="&ns_flows;"  font-family="'ArialMT'" font-size="3.6826" a:adobe-horizontal-scale="1.0916"  a:adobe-consecutive-hyphens="99">
								<p><span>Os10g16540</span></p>
							</flow>
						</flowDef>
						<x:targetRef  xlink:href="#XMLID_52_" />
					</foreignObject>
					<text id="XMLID_52_" transform="matrix(1.0916 0 0 1 2613.7891 337.8101)"><tspan x="0" y="0" font-family="'ArialMT'" font-size="3.6826">Os10g16540</tspan></text>
				</switch>
				<switch i:isolated="yes" i:knockout="Off" i:objectNS="&ns_flows;" i:objectType="pointText" enable-background="new    ">
					<foreignObject requiredExtensions="&ns_flows;" x="0" y="0" width="1" height="1" overflow="visible">
						<flowDef  xmlns="&ns_flows;">
							<region>
								<path d="M2613.789,340.665"/>
							</region>
							<flow  xmlns="&ns_flows;"  font-family="'ArialMT'" font-size="3.6826" a:adobe-horizontal-scale="1.0916"  a:adobe-consecutive-hyphens="99">
								<p><span>Os09g11360</span></p>
							</flow>
						</flowDef>
						<x:targetRef  xlink:href="#XMLID_53_" />
					</foreignObject>
					<text id="XMLID_53_" transform="matrix(1.0916 0 0 1 2613.7891 340.6646)"><tspan x="0" y="0" font-family="'ArialMT'" font-size="3.6826">Os09g11360</tspan></text>
				</switch>
				<switch i:isolated="yes" i:knockout="Off" i:objectNS="&ns_flows;" i:objectType="pointText" enable-background="new    ">
					<foreignObject requiredExtensions="&ns_flows;" x="0" y="0" width="1" height="1" overflow="visible">
						<flowDef  xmlns="&ns_flows;">
							<region>
								<path d="M2613.789,343.519"/>
							</region>
							<flow  xmlns="&ns_flows;"  font-family="'ArialMT'" font-size="3.6826" a:adobe-horizontal-scale="1.0916"  a:adobe-consecutive-hyphens="99">
								<p><span>Os02g16150</span></p>
							</flow>
						</flowDef>
						<x:targetRef  xlink:href="#XMLID_54_" />
					</foreignObject>
					<text id="XMLID_54_" transform="matrix(1.0916 0 0 1 2613.7891 343.5186)"><tspan x="0" y="0" font-family="'ArialMT'" font-size="3.6826">Os02g16150</tspan></text>
				</switch>
				<switch i:isolated="yes" i:knockout="Off" i:objectNS="&ns_flows;" i:objectType="pointText" enable-background="new    ">
					<foreignObject requiredExtensions="&ns_flows;" x="0" y="0" width="1" height="1" overflow="visible">
						<flowDef  xmlns="&ns_flows;">
							<region>
								<path d="M2613.789,346.373"/>
							</region>
							<flow  xmlns="&ns_flows;"  font-family="'ArialMT'" font-size="3.6826" a:adobe-horizontal-scale="1.0916"  a:adobe-consecutive-hyphens="99">
								<p><span>Os04g22580</span></p>
							</flow>
						</flowDef>
						<x:targetRef  xlink:href="#XMLID_55_" />
					</foreignObject>
					<text id="XMLID_55_" transform="matrix(1.0916 0 0 1 2613.7891 346.3726)"><tspan x="0" y="0" font-family="'ArialMT'" font-size="3.6826">Os04g22580</tspan></text>
				</switch>
				<switch i:isolated="yes" i:knockout="Off" i:objectNS="&ns_flows;" i:objectType="pointText" enable-background="new    ">
					<foreignObject requiredExtensions="&ns_flows;" x="0" y="0" width="1" height="1" overflow="visible">
						<flowDef  xmlns="&ns_flows;">
							<region>
								<path d="M2613.789,349.226"/>
							</region>
							<flow  xmlns="&ns_flows;"  font-family="'ArialMT'" font-size="3.6826" a:adobe-horizontal-scale="1.0916"  a:adobe-consecutive-hyphens="99">
								<p><span>Os05g24060</span></p>
							</flow>
						</flowDef>
						<x:targetRef  xlink:href="#XMLID_56_" />
					</foreignObject>
					<text id="XMLID_56_" transform="matrix(1.0916 0 0 1 2613.7891 349.2261)"><tspan x="0" y="0" font-family="'ArialMT'" font-size="3.6826">Os05g24060</tspan></text>
				</switch>
				<switch i:isolated="yes" i:knockout="Off" i:objectNS="&ns_flows;" i:objectType="pointText" enable-background="new    ">
					<foreignObject requiredExtensions="&ns_flows;" x="0" y="0" width="1" height="1" overflow="visible">
						<flowDef  xmlns="&ns_flows;">
							<region>
								<path d="M2613.789,352.08"/>
							</region>
							<flow  xmlns="&ns_flows;"  font-family="'ArialMT'" font-size="3.6826" a:adobe-horizontal-scale="1.0916"  a:adobe-consecutive-hyphens="99">
								<p><span>Os05g20680</span></p>
							</flow>
						</flowDef>
						<x:targetRef  xlink:href="#XMLID_57_" />
					</foreignObject>
					<text id="XMLID_57_" transform="matrix(1.0916 0 0 1 2613.7891 352.0801)"><tspan x="0" y="0" font-family="'ArialMT'" font-size="3.6826">Os05g20680</tspan></text>
				</switch>
				<switch i:isolated="yes" i:knockout="Off" i:objectNS="&ns_flows;" i:objectType="pointText" enable-background="new    ">
					<foreignObject requiredExtensions="&ns_flows;" x="0" y="0" width="1" height="1" overflow="visible">
						<flowDef  xmlns="&ns_flows;">
							<region>
								<path d="M2613.789,354.935"/>
							</region>
							<flow  xmlns="&ns_flows;"  font-family="'ArialMT'" font-size="3.6826" a:adobe-horizontal-scale="1.0916"  a:adobe-consecutive-hyphens="99">
								<p><span>Os08g17170</span></p>
							</flow>
						</flowDef>
						<x:targetRef  xlink:href="#XMLID_58_" />
					</foreignObject>
					<text id="XMLID_58_" transform="matrix(1.0916 0 0 1 2613.7891 354.9346)"><tspan x="0" y="0" font-family="'ArialMT'" font-size="3.6826">Os08g17170</tspan></text>
				</switch>
				<switch i:isolated="yes" i:knockout="Off" i:objectNS="&ns_flows;" i:objectType="pointText" enable-background="new    ">
					<foreignObject requiredExtensions="&ns_flows;" x="0" y="0" width="1" height="1" overflow="visible">
						<flowDef  xmlns="&ns_flows;">
							<region>
								<path d="M2613.789,357.789"/>
							</region>
							<flow  xmlns="&ns_flows;"  font-family="'ArialMT'" font-size="3.6826" a:adobe-horizontal-scale="1.0916"  a:adobe-consecutive-hyphens="99">
								<p><span>Os11g22430</span></p>
							</flow>
						</flowDef>
						<x:targetRef  xlink:href="#XMLID_59_" />
					</foreignObject>
					<text id="XMLID_59_" transform="matrix(1.0916 0 0 1 2613.7891 357.7886)"><tspan x="0" y="0" font-family="'ArialMT'" font-size="3.6826">Os11g22430</tspan></text>
				</switch>
				<switch i:isolated="yes" i:knockout="Off" i:objectNS="&ns_flows;" i:objectType="pointText" enable-background="new    ">
					<foreignObject requiredExtensions="&ns_flows;" x="0" y="0" width="1" height="1" overflow="visible">
						<flowDef  xmlns="&ns_flows;">
							<region>
								<path d="M2613.789,360.643"/>
							</region>
							<flow  xmlns="&ns_flows;"  font-family="'ArialMT'" font-size="3.6826" a:adobe-horizontal-scale="1.0916"  a:adobe-consecutive-hyphens="99">
								<p><span>Os08g22540</span></p>
							</flow>
						</flowDef>
						<x:targetRef  xlink:href="#XMLID_60_" />
					</foreignObject>
					<text id="XMLID_60_" transform="matrix(1.0916 0 0 1 2613.7891 360.6426)"><tspan x="0" y="0" font-family="'ArialMT'" font-size="3.6826">Os08g22540</tspan></text>
				</switch>
				<switch i:isolated="yes" i:knockout="Off" i:objectNS="&ns_flows;" i:objectType="pointText" enable-background="new    ">
					<foreignObject requiredExtensions="&ns_flows;" x="0" y="0" width="1" height="1" overflow="visible">
						<flowDef  xmlns="&ns_flows;">
							<region>
								<path d="M2613.789,363.496"/>
							</region>
							<flow  xmlns="&ns_flows;"  font-family="'ArialMT'" font-size="3.6826" a:adobe-horizontal-scale="1.0916"  a:adobe-consecutive-hyphens="99">
								<p><span>Os10g15040</span></p>
							</flow>
						</flowDef>
						<x:targetRef  xlink:href="#XMLID_61_" />
					</foreignObject>
					<text id="XMLID_61_" transform="matrix(1.0916 0 0 1 2613.7891 363.4961)"><tspan x="0" y="0" font-family="'ArialMT'" font-size="3.6826">Os10g15040</tspan></text>
				</switch>
				<switch i:isolated="yes" i:knockout="Off" i:objectNS="&ns_flows;" i:objectType="pointText" enable-background="new    ">
					<foreignObject requiredExtensions="&ns_flows;" x="0" y="0" width="1" height="1" overflow="visible">
						<flowDef  xmlns="&ns_flows;">
							<region>
								<path d="M2613.789,366.35"/>
							</region>
							<flow  xmlns="&ns_flows;"  font-family="'ArialMT'" font-size="3.6826" a:adobe-horizontal-scale="1.0916"  a:adobe-consecutive-hyphens="99">
								<p><span>Os06g31390</span></p>
							</flow>
						</flowDef>
						<x:targetRef  xlink:href="#XMLID_62_" />
					</foreignObject>
					<text id="XMLID_62_" transform="matrix(1.0916 0 0 1 2613.7891 366.3501)"><tspan x="0" y="0" font-family="'ArialMT'" font-size="3.6826">Os06g31390</tspan></text>
				</switch>
				<switch i:isolated="yes" i:knockout="Off" i:objectNS="&ns_flows;" i:objectType="pointText" enable-background="new    ">
					<foreignObject requiredExtensions="&ns_flows;" x="0" y="0" width="1" height="1" overflow="visible">
						<flowDef  xmlns="&ns_flows;">
							<region>
								<path d="M2613.789,369.204"/>
							</region>
							<flow  xmlns="&ns_flows;"  font-family="'ArialMT'" font-size="3.6826" a:adobe-horizontal-scale="1.0916"  a:adobe-consecutive-hyphens="99">
								<p><span>Os04g18920</span></p>
							</flow>
						</flowDef>
						<x:targetRef  xlink:href="#XMLID_63_" />
					</foreignObject>
					<text id="XMLID_63_" transform="matrix(1.0916 0 0 1 2613.7891 369.2041)"><tspan x="0" y="0" font-family="'ArialMT'" font-size="3.6826">Os04g18920</tspan></text>
				</switch>
				<switch i:isolated="yes" i:knockout="Off" i:objectNS="&ns_flows;" i:objectType="pointText" enable-background="new    ">
					<foreignObject requiredExtensions="&ns_flows;" x="0" y="0" width="1" height="1" overflow="visible">
						<flowDef  xmlns="&ns_flows;">
							<region>
								<path d="M2613.789,372.059"/>
							</region>
							<flow  xmlns="&ns_flows;"  font-family="'ArialMT'" font-size="3.6826" a:adobe-horizontal-scale="1.0916"  a:adobe-consecutive-hyphens="99">
								<p><span>Os04g06110</span></p>
							</flow>
						</flowDef>
						<x:targetRef  xlink:href="#XMLID_64_" />
					</foreignObject>
					<text id="XMLID_64_" transform="matrix(1.0916 0 0 1 2613.7891 372.0586)"><tspan x="0" y="0" font-family="'ArialMT'" font-size="3.6826">Os04g06110</tspan></text>
				</switch>
				<switch i:isolated="yes" i:knockout="Off" i:objectNS="&ns_flows;" i:objectType="pointText" enable-background="new    ">
					<foreignObject requiredExtensions="&ns_flows;" x="0" y="0" width="1" height="1" overflow="visible">
						<flowDef  xmlns="&ns_flows;">
							<region>
								<path d="M2613.789,374.913"/>
							</region>
							<flow  xmlns="&ns_flows;"  font-family="'ArialMT'" font-size="3.6826" a:adobe-horizontal-scale="1.0916"  a:adobe-consecutive-hyphens="99">
								<p><span>Os08g22680</span></p>
							</flow>
						</flowDef>
						<x:targetRef  xlink:href="#XMLID_65_" />
					</foreignObject>
					<text id="XMLID_65_" transform="matrix(1.0916 0 0 1 2613.7891 374.9126)"><tspan x="0" y="0" font-family="'ArialMT'" font-size="3.6826">Os08g22680</tspan></text>
				</switch>
				<switch i:isolated="yes" i:knockout="Off" i:objectNS="&ns_flows;" i:objectType="pointText" enable-background="new    ">
					<foreignObject requiredExtensions="&ns_flows;" x="0" y="0" width="1" height="1" overflow="visible">
						<flowDef  xmlns="&ns_flows;">
							<region>
								<path d="M2613.789,377.766"/>
							</region>
							<flow  xmlns="&ns_flows;"  font-family="'ArialMT'" font-size="3.6826" a:adobe-horizontal-scale="1.0916"  a:adobe-consecutive-hyphens="99">
								<p><span>Os09g14380</span></p>
							</flow>
						</flowDef>
						<x:targetRef  xlink:href="#XMLID_66_" />
					</foreignObject>
					<text id="XMLID_66_" transform="matrix(1.0916 0 0 1 2613.7891 377.7661)"><tspan x="0" y="0" font-family="'ArialMT'" font-size="3.6826">Os09g14380</tspan></text>
				</switch>
				<switch i:isolated="yes" i:knockout="Off" i:objectNS="&ns_flows;" i:objectType="pointText" enable-background="new    ">
					<foreignObject requiredExtensions="&ns_flows;" x="0" y="0" width="1" height="1" overflow="visible">
						<flowDef  xmlns="&ns_flows;">
							<region>
								<path d="M2613.789,380.62"/>
							</region>
							<flow  xmlns="&ns_flows;"  font-family="'ArialMT'" font-size="3.6826" a:adobe-horizontal-scale="1.0916"  a:adobe-consecutive-hyphens="99">
								<p><span>Os05g26600</span></p>
							</flow>
						</flowDef>
						<x:targetRef  xlink:href="#XMLID_67_" />
					</foreignObject>
					<text id="XMLID_67_" transform="matrix(1.0916 0 0 1 2613.7891 380.6201)"><tspan x="0" y="0" font-family="'ArialMT'" font-size="3.6826">Os05g26600</tspan></text>
				</switch>
				<path i:knockout="Off" stroke="#000000" stroke-width="2.9819" d="M1397.716,383.106h75.376"/>
				<path i:knockout="Off" fill="#BABABA" stroke="#BABABA" stroke-width="2.7895" d="M1397.867,383.106h75.075"/>
				<path i:knockout="Off" stroke="#000000" stroke-width="2.9819" d="M1473.092,383.106h75.376"/>
				<path i:knockout="Off" fill="#BABABA" stroke="#BABABA" stroke-width="2.7895" d="M1473.243,383.106h75.075"/>
				<path i:knockout="Off" stroke="#000000" stroke-width="2.9819" d="M1548.469,383.106h75.376"/>
				<path i:knockout="Off" fill="#BABABA" stroke="#BABABA" stroke-width="2.7895" d="M1548.62,383.106h75.074"/>
				<path i:knockout="Off" stroke="#000000" stroke-width="2.9819" d="M1623.845,383.106h75.376"/>
				<path i:knockout="Off" fill="#A3A3A3" stroke="#A3A3A3" stroke-width="2.7895" d="M1623.997,383.106h75.075"/>
				<path i:knockout="Off" stroke="#000000" stroke-width="2.9819" d="M1699.222,383.106h75.376"/>
				<path i:knockout="Off" fill="#AAAAAA" stroke="#AAAAAA" stroke-width="2.7895" d="M1699.373,383.106h75.075"/>
				<path i:knockout="Off" stroke="#000000" stroke-width="2.9819" d="M1774.598,383.106h75.376"/>
				<path i:knockout="Off" fill="#A3A3A3" stroke="#A3A3A3" stroke-width="2.7895" d="M1774.749,383.106h75.075"/>
				<path i:knockout="Off" stroke="#000000" stroke-width="2.9819" d="M1849.975,383.106h75.377"/>
				<path i:knockout="Off" fill="#A3A3A3" stroke="#A3A3A3" stroke-width="2.7895" d="M1850.125,383.106h75.075"/>
				<path i:knockout="Off" stroke="#000000" stroke-width="2.9819" d="M1925.352,383.106h75.376"/>
				<path i:knockout="Off" fill="#949494" stroke="#949494" stroke-width="2.7895" d="M1925.502,383.106h75.074"/>
				<path i:knockout="Off" stroke="#000000" stroke-width="2.9819" d="M2000.728,383.106h75.377"/>
				<path i:knockout="Off" fill="#AAAAAA" stroke="#AAAAAA" stroke-width="2.7895" d="M2000.878,383.106h75.074"/>
				<path i:knockout="Off" stroke="#000000" stroke-width="2.9819" d="M2076.104,383.106h75.376"/>
				<path i:knockout="Off" fill="#A3A3A3" stroke="#A3A3A3" stroke-width="2.7895" d="M2076.255,383.106h75.074"/>
				<path i:knockout="Off" stroke="#000000" stroke-width="2.9819" d="M2151.48,383.106h75.376"/>
				<path i:knockout="Off" fill="#AAAAAA" stroke="#AAAAAA" stroke-width="2.7895" d="M2151.631,383.106h75.074"/>
				<path i:knockout="Off" stroke="#000000" stroke-width="2.9819" d="M2226.856,383.106h75.376"/>
				<path i:knockout="Off" fill="#A3A3A3" stroke="#A3A3A3" stroke-width="2.7895" d="M2227.008,383.106h75.074"/>
				<path i:knockout="Off" stroke="#000000" stroke-width="2.9819" d="M2302.232,383.106h75.378"/>
				<path i:knockout="Off" fill="#949494" stroke="#949494" stroke-width="2.7895" d="M2302.384,383.106h75.074"/>
				<path i:knockout="Off" stroke="#000000" stroke-width="2.9819" d="M2377.61,383.106h75.376"/>
				<path i:knockout="Off" fill="#949494" stroke="#949494" stroke-width="2.7895" d="M2377.761,383.106h75.074"/>
				<path i:knockout="Off" stroke="#000000" stroke-width="2.9819" d="M2452.986,383.106h75.376"/>
				<path i:knockout="Off" fill="#AAAAAA" stroke="#AAAAAA" stroke-width="2.7895" d="M2453.137,383.106h75.074"/>
				<switch i:isolated="yes" i:knockout="Off" i:objectNS="&ns_flows;" i:objectType="pointText" enable-background="new    ">
					<foreignObject requiredExtensions="&ns_flows;" x="0" y="0" width="1" height="1" overflow="visible">
						<flowDef  xmlns="&ns_flows;">
							<region>
								<path d="M2613.789,383.474"/>
							</region>
							<flow  xmlns="&ns_flows;"  font-family="'ArialMT'" font-size="3.6826" a:adobe-horizontal-scale="1.0916"  a:adobe-consecutive-hyphens="99">
								<p><span>Os03g33320</span></p>
							</flow>
						</flowDef>
						<x:targetRef  xlink:href="#XMLID_68_" />
					</foreignObject>
					<text id="XMLID_68_" transform="matrix(1.0916 0 0 1 2613.7891 383.4741)"><tspan x="0" y="0" font-family="'ArialMT'" font-size="3.6826">Os03g33320</tspan></text>
				</switch>
				<switch i:isolated="yes" i:knockout="Off" i:objectNS="&ns_flows;" i:objectType="pointText" enable-background="new    ">
					<foreignObject requiredExtensions="&ns_flows;" x="0" y="0" width="1" height="1" overflow="visible">
						<flowDef  xmlns="&ns_flows;">
							<region>
								<path d="M2613.789,386.329"/>
							</region>
							<flow  xmlns="&ns_flows;"  font-family="'ArialMT'" font-size="3.6826" a:adobe-horizontal-scale="1.0916"  a:adobe-consecutive-hyphens="99">
								<p><span>Os08g12530</span></p>
							</flow>
						</flowDef>
						<x:targetRef  xlink:href="#XMLID_69_" />
					</foreignObject>
					<text id="XMLID_69_" transform="matrix(1.0916 0 0 1 2613.7891 386.3286)"><tspan x="0" y="0" font-family="'ArialMT'" font-size="3.6826">Os08g12530</tspan></text>
				</switch>
				<switch i:isolated="yes" i:knockout="Off" i:objectNS="&ns_flows;" i:objectType="pointText" enable-background="new    ">
					<foreignObject requiredExtensions="&ns_flows;" x="0" y="0" width="1" height="1" overflow="visible">
						<flowDef  xmlns="&ns_flows;">
							<region>
								<path d="M2613.789,389.183"/>
							</region>
							<flow  xmlns="&ns_flows;"  font-family="'ArialMT'" font-size="3.6826" a:adobe-horizontal-scale="1.0916"  a:adobe-consecutive-hyphens="99">
								<p><span>Os09g24060</span></p>
							</flow>
						</flowDef>
						<x:targetRef  xlink:href="#XMLID_70_" />
					</foreignObject>
					<text id="XMLID_70_" transform="matrix(1.0916 0 0 1 2613.7891 389.1826)"><tspan x="0" y="0" font-family="'ArialMT'" font-size="3.6826">Os09g24060</tspan></text>
				</switch>
				<switch i:isolated="yes" i:knockout="Off" i:objectNS="&ns_flows;" i:objectType="pointText" enable-background="new    ">
					<foreignObject requiredExtensions="&ns_flows;" x="0" y="0" width="1" height="1" overflow="visible">
						<flowDef  xmlns="&ns_flows;">
							<region>
								<path d="M2613.789,392.036"/>
							</region>
							<flow  xmlns="&ns_flows;"  font-family="'ArialMT'" font-size="3.6826" a:adobe-horizontal-scale="1.0916"  a:adobe-consecutive-hyphens="99">
								<p><span>Os03g23150</span></p>
							</flow>
						</flowDef>
						<x:targetRef  xlink:href="#XMLID_71_" />
					</foreignObject>
					<text id="XMLID_71_" transform="matrix(1.0916 0 0 1 2613.7891 392.0361)"><tspan x="0" y="0" font-family="'ArialMT'" font-size="3.6826">Os03g23150</tspan></text>
				</switch>
				<switch i:isolated="yes" i:knockout="Off" i:objectNS="&ns_flows;" i:objectType="pointText" enable-background="new    ">
					<foreignObject requiredExtensions="&ns_flows;" x="0" y="0" width="1" height="1" overflow="visible">
						<flowDef  xmlns="&ns_flows;">
							<region>
								<path d="M2613.789,394.89"/>
							</region>
							<flow  xmlns="&ns_flows;"  font-family="'ArialMT'" font-size="3.6826" a:adobe-horizontal-scale="1.0916"  a:adobe-consecutive-hyphens="99">
								<p><span>Os07g16710</span></p>
							</flow>
						</flowDef>
						<x:targetRef  xlink:href="#XMLID_72_" />
					</foreignObject>
					<text id="XMLID_72_" transform="matrix(1.0916 0 0 1 2613.7891 394.8901)"><tspan x="0" y="0" font-family="'ArialMT'" font-size="3.6826">Os07g16710</tspan></text>
				</switch>
				<switch i:isolated="yes" i:knockout="Off" i:objectNS="&ns_flows;" i:objectType="pointText" enable-background="new    ">
					<foreignObject requiredExtensions="&ns_flows;" x="0" y="0" width="1" height="1" overflow="visible">
						<flowDef  xmlns="&ns_flows;">
							<region>
								<path d="M2613.789,397.744"/>
							</region>
							<flow  xmlns="&ns_flows;"  font-family="'ArialMT'" font-size="3.6826" a:adobe-horizontal-scale="1.0916"  a:adobe-consecutive-hyphens="99">
								<p><span>Os06g31450</span></p>
							</flow>
						</flowDef>
						<x:targetRef  xlink:href="#XMLID_73_" />
					</foreignObject>
					<text id="XMLID_73_" transform="matrix(1.0916 0 0 1 2613.7891 397.7441)"><tspan x="0" y="0" font-family="'ArialMT'" font-size="3.6826">Os06g31450</tspan></text>
				</switch>
				<switch i:isolated="yes" i:knockout="Off" i:objectNS="&ns_flows;" i:objectType="pointText" enable-background="new    ">
					<foreignObject requiredExtensions="&ns_flows;" x="0" y="0" width="1" height="1" overflow="visible">
						<flowDef  xmlns="&ns_flows;">
							<region>
								<path d="M2613.789,400.599"/>
							</region>
							<flow  xmlns="&ns_flows;"  font-family="'ArialMT'" font-size="3.6826" a:adobe-horizontal-scale="1.0916"  a:adobe-consecutive-hyphens="99">
								<p><span>Os07g16910</span></p>
							</flow>
						</flowDef>
						<x:targetRef  xlink:href="#XMLID_74_" />
					</foreignObject>
					<text id="XMLID_74_" transform="matrix(1.0916 0 0 1 2613.7891 400.5986)"><tspan x="0" y="0" font-family="'ArialMT'" font-size="3.6826">Os07g16910</tspan></text>
				</switch>
				<switch i:isolated="yes" i:knockout="Off" i:objectNS="&ns_flows;" i:objectType="pointText" enable-background="new    ">
					<foreignObject requiredExtensions="&ns_flows;" x="0" y="0" width="1" height="1" overflow="visible">
						<flowDef  xmlns="&ns_flows;">
							<region>
								<path d="M2613.789,403.453"/>
							</region>
							<flow  xmlns="&ns_flows;"  font-family="'ArialMT'" font-size="3.6826" a:adobe-horizontal-scale="1.0916"  a:adobe-consecutive-hyphens="99">
								<p><span>Os08g24530</span></p>
							</flow>
						</flowDef>
						<x:targetRef  xlink:href="#XMLID_75_" />
					</foreignObject>
					<text id="XMLID_75_" transform="matrix(1.0916 0 0 1 2613.7891 403.4526)"><tspan x="0" y="0" font-family="'ArialMT'" font-size="3.6826">Os08g24530</tspan></text>
				</switch>
				<switch i:isolated="yes" i:knockout="Off" i:objectNS="&ns_flows;" i:objectType="pointText" enable-background="new    ">
					<foreignObject requiredExtensions="&ns_flows;" x="0" y="0" width="1" height="1" overflow="visible">
						<flowDef  xmlns="&ns_flows;">
							<region>
								<path d="M2613.789,406.306"/>
							</region>
							<flow  xmlns="&ns_flows;"  font-family="'ArialMT'" font-size="3.6826" a:adobe-horizontal-scale="1.0916"  a:adobe-consecutive-hyphens="99">
								<p><span>Os04g21250</span></p>
							</flow>
						</flowDef>
						<x:targetRef  xlink:href="#XMLID_76_" />
					</foreignObject>
					<text id="XMLID_76_" transform="matrix(1.0916 0 0 1 2613.7891 406.3062)"><tspan x="0" y="0" font-family="'ArialMT'" font-size="3.6826">Os04g21250</tspan></text>
				</switch>
				<switch i:isolated="yes" i:knockout="Off" i:objectNS="&ns_flows;" i:objectType="pointText" enable-background="new    ">
					<foreignObject requiredExtensions="&ns_flows;" x="0" y="0" width="1" height="1" overflow="visible">
						<flowDef  xmlns="&ns_flows;">
							<region>
								<path d="M2613.789,409.16"/>
							</region>
							<flow  xmlns="&ns_flows;"  font-family="'ArialMT'" font-size="3.6826" a:adobe-horizontal-scale="1.0916"  a:adobe-consecutive-hyphens="99">
								<p><span>Os07g24740</span></p>
							</flow>
						</flowDef>
						<x:targetRef  xlink:href="#XMLID_77_" />
					</foreignObject>
					<text id="XMLID_77_" transform="matrix(1.0916 0 0 1 2613.7891 409.1602)"><tspan x="0" y="0" font-family="'ArialMT'" font-size="3.6826">Os07g24740</tspan></text>
				</switch>
				<switch i:isolated="yes" i:knockout="Off" i:objectNS="&ns_flows;" i:objectType="pointText" enable-background="new    ">
					<foreignObject requiredExtensions="&ns_flows;" x="0" y="0" width="1" height="1" overflow="visible">
						<flowDef  xmlns="&ns_flows;">
							<region>
								<path d="M2613.789,412.014"/>
							</region>
							<flow  xmlns="&ns_flows;"  font-family="'ArialMT'" font-size="3.6826" a:adobe-horizontal-scale="1.0916"  a:adobe-consecutive-hyphens="99">
								<p><span>Os04g06550</span></p>
							</flow>
						</flowDef>
						<x:targetRef  xlink:href="#XMLID_78_" />
					</foreignObject>
					<text id="XMLID_78_" transform="matrix(1.0916 0 0 1 2613.7891 412.0142)"><tspan x="0" y="0" font-family="'ArialMT'" font-size="3.6826">Os04g06550</tspan></text>
				</switch>
				<switch i:isolated="yes" i:knockout="Off" i:objectNS="&ns_flows;" i:objectType="pointText" enable-background="new    ">
					<foreignObject requiredExtensions="&ns_flows;" x="0" y="0" width="1" height="1" overflow="visible">
						<flowDef  xmlns="&ns_flows;">
							<region>
								<path d="M2613.789,414.869"/>
							</region>
							<flow  xmlns="&ns_flows;"  font-family="'ArialMT'" font-size="3.6826" a:adobe-horizontal-scale="1.0916"  a:adobe-consecutive-hyphens="99">
								<p><span>Os10g13320</span></p>
							</flow>
						</flowDef>
						<x:targetRef  xlink:href="#XMLID_79_" />
					</foreignObject>
					<text id="XMLID_79_" transform="matrix(1.0916 0 0 1 2613.7891 414.8687)"><tspan x="0" y="0" font-family="'ArialMT'" font-size="3.6826">Os10g13320</tspan></text>
				</switch>
				<switch i:isolated="yes" i:knockout="Off" i:objectNS="&ns_flows;" i:objectType="pointText" enable-background="new    ">
					<foreignObject requiredExtensions="&ns_flows;" x="0" y="0" width="1" height="1" overflow="visible">
						<flowDef  xmlns="&ns_flows;">
							<region>
								<path d="M2613.789,417.723"/>
							</region>
							<flow  xmlns="&ns_flows;"  font-family="'ArialMT'" font-size="3.6826" a:adobe-horizontal-scale="1.0916"  a:adobe-consecutive-hyphens="99">
								<p><span>Os03g27660</span></p>
							</flow>
						</flowDef>
						<x:targetRef  xlink:href="#XMLID_80_" />
					</foreignObject>
					<text id="XMLID_80_" transform="matrix(1.0916 0 0 1 2613.7891 417.7227)"><tspan x="0" y="0" font-family="'ArialMT'" font-size="3.6826">Os03g27660</tspan></text>
				</switch>
				<switch i:isolated="yes" i:knockout="Off" i:objectNS="&ns_flows;" i:objectType="pointText" enable-background="new    ">
					<foreignObject requiredExtensions="&ns_flows;" x="0" y="0" width="1" height="1" overflow="visible">
						<flowDef  xmlns="&ns_flows;">
							<region>
								<path d="M2613.789,420.576"/>
							</region>
							<flow  xmlns="&ns_flows;"  font-family="'ArialMT'" font-size="3.6826" a:adobe-horizontal-scale="1.0916"  a:adobe-consecutive-hyphens="99">
								<p><span>Os04g06450</span></p>
							</flow>
						</flowDef>
						<x:targetRef  xlink:href="#XMLID_81_" />
					</foreignObject>
					<text id="XMLID_81_" transform="matrix(1.0916 0 0 1 2613.7891 420.5762)"><tspan x="0" y="0" font-family="'ArialMT'" font-size="3.6826">Os04g06450</tspan></text>
				</switch>
				<switch i:isolated="yes" i:knockout="Off" i:objectNS="&ns_flows;" i:objectType="pointText" enable-background="new    ">
					<foreignObject requiredExtensions="&ns_flows;" x="0" y="0" width="1" height="1" overflow="visible">
						<flowDef  xmlns="&ns_flows;">
							<region>
								<path d="M2613.789,423.43"/>
							</region>
							<flow  xmlns="&ns_flows;"  font-family="'ArialMT'" font-size="3.6826" a:adobe-horizontal-scale="1.0916"  a:adobe-consecutive-hyphens="99">
								<p><span>Os08g19790</span></p>
							</flow>
						</flowDef>
						<x:targetRef  xlink:href="#XMLID_82_" />
					</foreignObject>
					<text id="XMLID_82_" transform="matrix(1.0916 0 0 1 2613.7891 423.4302)"><tspan x="0" y="0" font-family="'ArialMT'" font-size="3.6826">Os08g19790</tspan></text>
				</switch>
				<switch i:isolated="yes" i:knockout="Off" i:objectNS="&ns_flows;" i:objectType="pointText" enable-background="new    ">
					<foreignObject requiredExtensions="&ns_flows;" x="0" y="0" width="1" height="1" overflow="visible">
						<flowDef  xmlns="&ns_flows;">
							<region>
								<path d="M2613.789,426.284"/>
							</region>
							<flow  xmlns="&ns_flows;"  font-family="'ArialMT'" font-size="3.6826" a:adobe-horizontal-scale="1.0916"  a:adobe-consecutive-hyphens="99">
								<p><span>Os08g14270</span></p>
							</flow>
						</flowDef>
						<x:targetRef  xlink:href="#XMLID_83_" />
					</foreignObject>
					<text id="XMLID_83_" transform="matrix(1.0916 0 0 1 2613.7891 426.2842)"><tspan x="0" y="0" font-family="'ArialMT'" font-size="3.6826">Os08g14270</tspan></text>
				</switch>
				<switch i:isolated="yes" i:knockout="Off" i:objectNS="&ns_flows;" i:objectType="pointText" enable-background="new    ">
					<foreignObject requiredExtensions="&ns_flows;" x="0" y="0" width="1" height="1" overflow="visible">
						<flowDef  xmlns="&ns_flows;">
							<region>
								<path d="M2613.789,429.139"/>
							</region>
							<flow  xmlns="&ns_flows;"  font-family="'ArialMT'" font-size="3.6826" a:adobe-horizontal-scale="1.0916"  a:adobe-consecutive-hyphens="99">
								<p><span>Os11g17370</span></p>
							</flow>
						</flowDef>
						<x:targetRef  xlink:href="#XMLID_84_" />
					</foreignObject>
					<text id="XMLID_84_" transform="matrix(1.0916 0 0 1 2613.7891 429.1387)"><tspan x="0" y="0" font-family="'ArialMT'" font-size="3.6826">Os11g17370</tspan></text>
				</switch>
				<path i:knockout="Off" stroke="#000000" stroke-width="2.9819" d="M1397.716,431.624h75.376"/>
				<path i:knockout="Off" fill="#FFFFFF" stroke="#FFFFFF" stroke-width="2.7895" d="M1397.867,431.624h75.075"/>
				<path i:knockout="Off" stroke="#000000" stroke-width="2.9819" d="M1473.092,431.624h75.376"/>
				<path i:knockout="Off" fill="#FFFFFF" stroke="#FFFFFF" stroke-width="2.7895" d="M1473.243,431.624h75.075"/>
				<path i:knockout="Off" stroke="#000000" stroke-width="2.9819" d="M1548.469,431.624h75.376"/>
				<path i:knockout="Off" fill="#FFFFFF" stroke="#FFFFFF" stroke-width="2.7895" d="M1548.62,431.624h75.074"/>
				<path i:knockout="Off" stroke="#000000" stroke-width="2.9819" d="M1623.845,431.624h75.376"/>
				<path i:knockout="Off" fill="#FFFFFF" stroke="#FFFFFF" stroke-width="2.7895" d="M1623.997,431.624h75.075"/>
				<path i:knockout="Off" stroke="#000000" stroke-width="2.9819" d="M1699.222,431.624h75.376"/>
				<path i:knockout="Off" fill="#FFFFFF" stroke="#FFFFFF" stroke-width="2.7895" d="M1699.373,431.624h75.075"/>
				<path i:knockout="Off" stroke="#000000" stroke-width="2.9819" d="M1774.598,431.624h75.376"/>
				<path i:knockout="Off" fill="#FFFFFF" stroke="#FFFFFF" stroke-width="2.7895" d="M1774.749,431.624h75.075"/>
				<path i:knockout="Off" stroke="#000000" stroke-width="2.9819" d="M1849.975,431.624h75.377"/>
				<path i:knockout="Off" fill="#FFFFFF" stroke="#FFFFFF" stroke-width="2.7895" d="M1850.125,431.624h75.075"/>
				<path i:knockout="Off" stroke="#000000" stroke-width="2.9819" d="M1925.352,431.624h75.376"/>
				<path i:knockout="Off" fill="#FFFFFF" stroke="#FFFFFF" stroke-width="2.7895" d="M1925.502,431.624h75.074"/>
				<path i:knockout="Off" stroke="#000000" stroke-width="2.9819" d="M2000.728,431.624h75.377"/>
				<path i:knockout="Off" fill="#FFFFFF" stroke="#FFFFFF" stroke-width="2.7895" d="M2000.878,431.624h75.074"/>
				<path i:knockout="Off" stroke="#000000" stroke-width="2.9819" d="M2076.104,431.624h75.376"/>
				<path i:knockout="Off" fill="#FFFFFF" stroke="#FFFFFF" stroke-width="2.7895" d="M2076.255,431.624h75.074"/>
				<path i:knockout="Off" stroke="#000000" stroke-width="2.9819" d="M2151.48,431.624h75.376"/>
				<path i:knockout="Off" fill="#FFFFFF" stroke="#FFFFFF" stroke-width="2.7895" d="M2151.631,431.624h75.074"/>
				<path i:knockout="Off" stroke="#000000" stroke-width="2.9819" d="M2226.856,431.624h75.376"/>
				<path i:knockout="Off" fill="#FFFFFF" stroke="#FFFFFF" stroke-width="2.7895" d="M2227.008,431.624h75.074"/>
				<path i:knockout="Off" stroke="#000000" stroke-width="2.9819" d="M2302.232,431.624h75.378"/>
				<path i:knockout="Off" fill="#FFFFFF" stroke="#FFFFFF" stroke-width="2.7895" d="M2302.384,431.624h75.074"/>
				<path i:knockout="Off" stroke="#000000" stroke-width="2.9819" d="M2377.61,431.624h75.376"/>
				<path i:knockout="Off" fill="#FFFFFF" stroke="#FFFFFF" stroke-width="2.7895" d="M2377.761,431.624h75.074"/>
				<path i:knockout="Off" stroke="#000000" stroke-width="2.9819" d="M2452.986,431.624h75.376"/>
				<path i:knockout="Off" fill="#FFFFFF" stroke="#FFFFFF" stroke-width="2.7895" d="M2453.137,431.624h75.074"/>
				<switch i:isolated="yes" i:knockout="Off" i:objectNS="&ns_flows;" i:objectType="pointText" enable-background="new    ">
					<foreignObject requiredExtensions="&ns_flows;" x="0" y="0" width="1" height="1" overflow="visible">
						<flowDef  xmlns="&ns_flows;">
							<region>
								<path d="M2613.789,431.993"/>
							</region>
							<flow  xmlns="&ns_flows;"  font-family="'ArialMT'" font-size="3.6826" a:adobe-horizontal-scale="1.0916"  a:adobe-consecutive-hyphens="99">
								<p><span>Os12g42710</span></p>
							</flow>
						</flowDef>
						<x:targetRef  xlink:href="#XMLID_85_" />
					</foreignObject>
					<text id="XMLID_85_" transform="matrix(1.0916 0 0 1 2613.7891 431.9927)"><tspan x="0" y="0" font-family="'ArialMT'" font-size="3.6826">Os12g42710</tspan></text>
				</switch>
				<switch i:isolated="yes" i:knockout="Off" i:objectNS="&ns_flows;" i:objectType="pointText" enable-background="new    ">
					<foreignObject requiredExtensions="&ns_flows;" x="0" y="0" width="1" height="1" overflow="visible">
						<flowDef  xmlns="&ns_flows;">
							<region>
								<path d="M2613.789,434.846"/>
							</region>
							<flow  xmlns="&ns_flows;"  font-family="'ArialMT'" font-size="3.6826" a:adobe-horizontal-scale="1.0916"  a:adobe-consecutive-hyphens="99">
								<p><span>Os01g63090</span></p>
							</flow>
						</flowDef>
						<x:targetRef  xlink:href="#XMLID_86_" />
					</foreignObject>
					<text id="XMLID_86_" transform="matrix(1.0916 0 0 1 2613.7891 434.8462)"><tspan x="0" y="0" font-family="'ArialMT'" font-size="3.6826">Os01g63090</tspan></text>
				</switch>
				<path i:knockout="Off" stroke="#000000" stroke-width="2.9819" d="M1397.716,437.332h75.376"/>
				<path i:knockout="Off" fill="#AAAAAA" stroke="#AAAAAA" stroke-width="2.7895" d="M1397.867,437.332h75.075"/>
				<path i:knockout="Off" stroke="#000000" stroke-width="2.9819" d="M1473.092,437.332h75.376"/>
				<path i:knockout="Off" fill="#AAAAAA" stroke="#AAAAAA" stroke-width="2.7895" d="M1473.243,437.332h75.075"/>
				<path i:knockout="Off" stroke="#000000" stroke-width="2.9819" d="M1548.469,437.332h75.376"/>
				<path i:knockout="Off" fill="#A3A3A3" stroke="#A3A3A3" stroke-width="2.7895" d="M1548.62,437.332h75.074"/>
				<path i:knockout="Off" stroke="#000000" stroke-width="2.9819" d="M1623.845,437.332h75.376"/>
				<path i:knockout="Off" fill="#FFFFFF" stroke="#FFFFFF" stroke-width="2.7895" d="M1623.997,437.332h75.075"/>
				<path i:knockout="Off" stroke="#000000" stroke-width="2.9819" d="M1699.222,437.332h75.376"/>
				<path i:knockout="Off" fill="#949494" stroke="#949494" stroke-width="2.7895" d="M1699.373,437.332h75.075"/>
				<path i:knockout="Off" stroke="#000000" stroke-width="2.9819" d="M1774.598,437.332h75.376"/>
				<path i:knockout="Off" fill="#BABABA" stroke="#BABABA" stroke-width="2.7895" d="M1774.749,437.332h75.075"/>
				<path i:knockout="Off" stroke="#000000" stroke-width="2.9819" d="M1849.975,437.332h75.377"/>
				<path i:knockout="Off" fill="#AAAAAA" stroke="#AAAAAA" stroke-width="2.7895" d="M1850.125,437.332h75.075"/>
				<path i:knockout="Off" stroke="#000000" stroke-width="2.9819" d="M1925.352,437.332h75.376"/>
				<path i:knockout="Off" fill="#A3A3A3" stroke="#A3A3A3" stroke-width="2.7895" d="M1925.502,437.332h75.074"/>
				<path i:knockout="Off" stroke="#000000" stroke-width="2.9819" d="M2000.728,437.332h75.377"/>
				<path i:knockout="Off" fill="#FFFFFF" stroke="#FFFFFF" stroke-width="2.7895" d="M2000.878,437.332h75.074"/>
				<path i:knockout="Off" stroke="#000000" stroke-width="2.9819" d="M2076.104,437.332h75.376"/>
				<path i:knockout="Off" fill="#FFFFFF" stroke="#FFFFFF" stroke-width="2.7895" d="M2076.255,437.332h75.074"/>
				<path i:knockout="Off" stroke="#000000" stroke-width="2.9819" d="M2151.48,437.332h75.376"/>
				<path i:knockout="Off" fill="#FFFFFF" stroke="#FFFFFF" stroke-width="2.7895" d="M2151.631,437.332h75.074"/>
				<path i:knockout="Off" stroke="#000000" stroke-width="2.9819" d="M2226.856,437.332h75.376"/>
				<path i:knockout="Off" fill="#BABABA" stroke="#BABABA" stroke-width="2.7895" d="M2227.008,437.332h75.074"/>
				<path i:knockout="Off" stroke="#000000" stroke-width="2.9819" d="M2302.232,437.332h75.378"/>
				<path i:knockout="Off" fill="#FFFFFF" stroke="#FFFFFF" stroke-width="2.7895" d="M2302.384,437.332h75.074"/>
				<path i:knockout="Off" stroke="#000000" stroke-width="2.9819" d="M2377.61,437.332h75.376"/>
				<path i:knockout="Off" fill="#FFFFFF" stroke="#FFFFFF" stroke-width="2.7895" d="M2377.761,437.332h75.074"/>
				<path i:knockout="Off" stroke="#000000" stroke-width="2.9819" d="M2452.986,437.332h75.376"/>
				<path i:knockout="Off" fill="#C4C4C4" stroke="#C4C4C4" stroke-width="2.7895" d="M2453.137,437.332h75.074"/>
				<switch i:isolated="yes" i:knockout="Off" i:objectNS="&ns_flows;" i:objectType="pointText" enable-background="new    ">
					<foreignObject requiredExtensions="&ns_flows;" x="0" y="0" width="1" height="1" overflow="visible">
						<flowDef  xmlns="&ns_flows;">
							<region>
								<path d="M2613.789,437.7"/>
							</region>
							<flow  xmlns="&ns_flows;"  font-family="'ArialMT'" font-size="3.6826" a:adobe-horizontal-scale="1.0916"  a:adobe-consecutive-hyphens="99">
								<p><span>Os11g08850</span></p>
							</flow>
						</flowDef>
						<x:targetRef  xlink:href="#XMLID_87_" />
					</foreignObject>
					<text id="XMLID_87_" transform="matrix(1.0916 0 0 1 2613.7891 437.7002)"><tspan x="0" y="0" font-family="'ArialMT'" font-size="3.6826">Os11g08850</tspan></text>
				</switch>
				<switch i:isolated="yes" i:knockout="Off" i:objectNS="&ns_flows;" i:objectType="pointText" enable-background="new    ">
					<foreignObject requiredExtensions="&ns_flows;" x="0" y="0" width="1" height="1" overflow="visible">
						<flowDef  xmlns="&ns_flows;">
							<region>
								<path d="M2613.789,440.554"/>
							</region>
							<flow  xmlns="&ns_flows;"  font-family="'ArialMT'" font-size="3.6826" a:adobe-horizontal-scale="1.0916"  a:adobe-consecutive-hyphens="99">
								<p><span>Os11g20210</span></p>
							</flow>
						</flowDef>
						<x:targetRef  xlink:href="#XMLID_88_" />
					</foreignObject>
					<text id="XMLID_88_" transform="matrix(1.0916 0 0 1 2613.7891 440.5542)"><tspan x="0" y="0" font-family="'ArialMT'" font-size="3.6826">Os11g20210</tspan></text>
				</switch>
				<switch i:isolated="yes" i:knockout="Off" i:objectNS="&ns_flows;" i:objectType="pointText" enable-background="new    ">
					<foreignObject requiredExtensions="&ns_flows;" x="0" y="0" width="1" height="1" overflow="visible">
						<flowDef  xmlns="&ns_flows;">
							<region>
								<path d="M2613.789,443.409"/>
							</region>
							<flow  xmlns="&ns_flows;"  font-family="'ArialMT'" font-size="3.6826" a:adobe-horizontal-scale="1.0916"  a:adobe-consecutive-hyphens="99">
								<p><span>Os09g09110</span></p>
							</flow>
						</flowDef>
						<x:targetRef  xlink:href="#XMLID_89_" />
					</foreignObject>
					<text id="XMLID_89_" transform="matrix(1.0916 0 0 1 2613.7891 443.4087)"><tspan x="0" y="0" font-family="'ArialMT'" font-size="3.6826">Os09g09110</tspan></text>
				</switch>
				<switch i:isolated="yes" i:knockout="Off" i:objectNS="&ns_flows;" i:objectType="pointText" enable-background="new    ">
					<foreignObject requiredExtensions="&ns_flows;" x="0" y="0" width="1" height="1" overflow="visible">
						<flowDef  xmlns="&ns_flows;">
							<region>
								<path d="M2613.789,446.263"/>
							</region>
							<flow  xmlns="&ns_flows;"  font-family="'ArialMT'" font-size="3.6826" a:adobe-horizontal-scale="1.0916"  a:adobe-consecutive-hyphens="99">
								<p><span>Os08g27920</span></p>
							</flow>
						</flowDef>
						<x:targetRef  xlink:href="#XMLID_90_" />
					</foreignObject>
					<text id="XMLID_90_" transform="matrix(1.0916 0 0 1 2613.7891 446.2627)"><tspan x="0" y="0" font-family="'ArialMT'" font-size="3.6826">Os08g27920</tspan></text>
				</switch>
				<switch i:isolated="yes" i:knockout="Off" i:objectNS="&ns_flows;" i:objectType="pointText" enable-background="new    ">
					<foreignObject requiredExtensions="&ns_flows;" x="0" y="0" width="1" height="1" overflow="visible">
						<flowDef  xmlns="&ns_flows;">
							<region>
								<path d="M2613.789,449.116"/>
							</region>
							<flow  xmlns="&ns_flows;"  font-family="'ArialMT'" font-size="3.6826" a:adobe-horizontal-scale="1.0916"  a:adobe-consecutive-hyphens="99">
								<p><span>Os04g25010</span></p>
							</flow>
						</flowDef>
						<x:targetRef  xlink:href="#XMLID_91_" />
					</foreignObject>
					<text id="XMLID_91_" transform="matrix(1.0916 0 0 1 2613.7891 449.1162)"><tspan x="0" y="0" font-family="'ArialMT'" font-size="3.6826">Os04g25010</tspan></text>
				</switch>
				<switch i:isolated="yes" i:knockout="Off" i:objectNS="&ns_flows;" i:objectType="pointText" enable-background="new    ">
					<foreignObject requiredExtensions="&ns_flows;" x="0" y="0" width="1" height="1" overflow="visible">
						<flowDef  xmlns="&ns_flows;">
							<region>
								<path d="M2613.789,451.97"/>
							</region>
							<flow  xmlns="&ns_flows;"  font-family="'ArialMT'" font-size="3.6826" a:adobe-horizontal-scale="1.0916"  a:adobe-consecutive-hyphens="99">
								<p><span>Os02g22310</span></p>
							</flow>
						</flowDef>
						<x:targetRef  xlink:href="#XMLID_92_" />
					</foreignObject>
					<text id="XMLID_92_" transform="matrix(1.0916 0 0 1 2613.7891 451.9702)"><tspan x="0" y="0" font-family="'ArialMT'" font-size="3.6826">Os02g22310</tspan></text>
				</switch>
				<path i:knockout="Off" stroke="#000000" stroke-width="2.9819" d="M1397.716,454.456h75.376"/>
				<path i:knockout="Off" fill="#FFFFFF" stroke="#FFFFFF" stroke-width="2.7895" d="M1397.867,454.456h75.075"/>
				<path i:knockout="Off" stroke="#000000" stroke-width="2.9819" d="M1473.092,454.456h75.376"/>
				<path i:knockout="Off" fill="#FFFFFF" stroke="#FFFFFF" stroke-width="2.7895" d="M1473.243,454.456h75.075"/>
				<path i:knockout="Off" stroke="#000000" stroke-width="2.9819" d="M1548.469,454.456h75.376"/>
				<path i:knockout="Off" fill="#FFFFFF" stroke="#FFFFFF" stroke-width="2.7895" d="M1548.62,454.456h75.074"/>
				<path i:knockout="Off" stroke="#000000" stroke-width="2.9819" d="M1623.845,454.456h75.376"/>
				<path i:knockout="Off" fill="#FFFFFF" stroke="#FFFFFF" stroke-width="2.7895" d="M1623.997,454.456h75.075"/>
				<path i:knockout="Off" stroke="#000000" stroke-width="2.9819" d="M1699.222,454.456h75.376"/>
				<path i:knockout="Off" fill="#FFFFFF" stroke="#FFFFFF" stroke-width="2.7895" d="M1699.373,454.456h75.075"/>
				<path i:knockout="Off" stroke="#000000" stroke-width="2.9819" d="M1774.598,454.456h75.376"/>
				<path i:knockout="Off" fill="#FFFFFF" stroke="#FFFFFF" stroke-width="2.7895" d="M1774.749,454.456h75.075"/>
				<path i:knockout="Off" stroke="#000000" stroke-width="2.9819" d="M1849.975,454.456h75.377"/>
				<path i:knockout="Off" fill="#FFFFFF" stroke="#FFFFFF" stroke-width="2.7895" d="M1850.125,454.456h75.075"/>
				<path i:knockout="Off" stroke="#000000" stroke-width="2.9819" d="M1925.352,454.456h75.376"/>
				<path i:knockout="Off" fill="#FFFFFF" stroke="#FFFFFF" stroke-width="2.7895" d="M1925.502,454.456h75.074"/>
				<path i:knockout="Off" stroke="#000000" stroke-width="2.9819" d="M2000.728,454.456h75.377"/>
				<path i:knockout="Off" fill="#FFFFFF" stroke="#FFFFFF" stroke-width="2.7895" d="M2000.878,454.456h75.074"/>
				<path i:knockout="Off" stroke="#000000" stroke-width="2.9819" d="M2076.104,454.456h75.376"/>
				<path i:knockout="Off" fill="#FFFFFF" stroke="#FFFFFF" stroke-width="2.7895" d="M2076.255,454.456h75.074"/>
				<path i:knockout="Off" stroke="#000000" stroke-width="2.9819" d="M2151.48,454.456h75.376"/>
				<path i:knockout="Off" fill="#FFFFFF" stroke="#FFFFFF" stroke-width="2.7895" d="M2151.631,454.456h75.074"/>
				<path i:knockout="Off" stroke="#000000" stroke-width="2.9819" d="M2226.856,454.456h75.376"/>
				<path i:knockout="Off" fill="#FFFFFF" stroke="#FFFFFF" stroke-width="2.7895" d="M2227.008,454.456h75.074"/>
				<path i:knockout="Off" stroke="#000000" stroke-width="2.9819" d="M2302.232,454.456h75.378"/>
				<path i:knockout="Off" fill="#FFFFFF" stroke="#FFFFFF" stroke-width="2.7895" d="M2302.384,454.456h75.074"/>
				<path i:knockout="Off" stroke="#000000" stroke-width="2.9819" d="M2377.61,454.456h75.376"/>
				<path i:knockout="Off" fill="#FFFFFF" stroke="#FFFFFF" stroke-width="2.7895" d="M2377.761,454.456h75.074"/>
				<path i:knockout="Off" stroke="#000000" stroke-width="2.9819" d="M2452.986,454.456h75.376"/>
				<path i:knockout="Off" fill="#FFFFFF" stroke="#FFFFFF" stroke-width="2.7895" d="M2453.137,454.456h75.074"/>
				<switch i:isolated="yes" i:knockout="Off" i:objectNS="&ns_flows;" i:objectType="pointText" enable-background="new    ">
					<foreignObject requiredExtensions="&ns_flows;" x="0" y="0" width="1" height="1" overflow="visible">
						<flowDef  xmlns="&ns_flows;">
							<region>
								<path d="M2613.789,454.824"/>
							</region>
							<flow  xmlns="&ns_flows;"  font-family="'ArialMT'" font-size="3.6826" a:adobe-horizontal-scale="1.0916"  a:adobe-consecutive-hyphens="99">
								<p><span>Os04g17170</span></p>
							</flow>
						</flowDef>
						<x:targetRef  xlink:href="#XMLID_93_" />
					</foreignObject>
					<text id="XMLID_93_" transform="matrix(1.0916 0 0 1 2613.7891 454.8242)"><tspan x="0" y="0" font-family="'ArialMT'" font-size="3.6826">Os04g17170</tspan></text>
				</switch>
				<switch i:isolated="yes" i:knockout="Off" i:objectNS="&ns_flows;" i:objectType="pointText" enable-background="new    ">
					<foreignObject requiredExtensions="&ns_flows;" x="0" y="0" width="1" height="1" overflow="visible">
						<flowDef  xmlns="&ns_flows;">
							<region>
								<path d="M2613.789,457.679"/>
							</region>
							<flow  xmlns="&ns_flows;"  font-family="'ArialMT'" font-size="3.6826" a:adobe-horizontal-scale="1.0916"  a:adobe-consecutive-hyphens="99">
								<p><span>Os09g01240</span></p>
							</flow>
						</flowDef>
						<x:targetRef  xlink:href="#XMLID_94_" />
					</foreignObject>
					<text id="XMLID_94_" transform="matrix(1.0916 0 0 1 2613.7891 457.6787)"><tspan x="0" y="0" font-family="'ArialMT'" font-size="3.6826">Os09g01240</tspan></text>
				</switch>
				<switch i:isolated="yes" i:knockout="Off" i:objectNS="&ns_flows;" i:objectType="pointText" enable-background="new    ">
					<foreignObject requiredExtensions="&ns_flows;" x="0" y="0" width="1" height="1" overflow="visible">
						<flowDef  xmlns="&ns_flows;">
							<region>
								<path d="M2613.789,460.533"/>
							</region>
							<flow  xmlns="&ns_flows;"  font-family="'ArialMT'" font-size="3.6826" a:adobe-horizontal-scale="1.0916"  a:adobe-consecutive-hyphens="99">
								<p><span>Os09g09960</span></p>
							</flow>
						</flowDef>
						<x:targetRef  xlink:href="#XMLID_95_" />
					</foreignObject>
					<text id="XMLID_95_" transform="matrix(1.0916 0 0 1 2613.7891 460.5327)"><tspan x="0" y="0" font-family="'ArialMT'" font-size="3.6826">Os09g09960</tspan></text>
				</switch>
				<switch i:isolated="yes" i:knockout="Off" i:objectNS="&ns_flows;" i:objectType="pointText" enable-background="new    ">
					<foreignObject requiredExtensions="&ns_flows;" x="0" y="0" width="1" height="1" overflow="visible">
						<flowDef  xmlns="&ns_flows;">
							<region>
								<path d="M2613.789,463.386"/>
							</region>
							<flow  xmlns="&ns_flows;"  font-family="'ArialMT'" font-size="3.6826" a:adobe-horizontal-scale="1.0916"  a:adobe-consecutive-hyphens="99">
								<p><span>Os04g27560</span></p>
							</flow>
						</flowDef>
						<x:targetRef  xlink:href="#XMLID_96_" />
					</foreignObject>
					<text id="XMLID_96_" transform="matrix(1.0916 0 0 1 2613.7891 463.3862)"><tspan x="0" y="0" font-family="'ArialMT'" font-size="3.6826">Os04g27560</tspan></text>
				</switch>
				<switch i:isolated="yes" i:knockout="Off" i:objectNS="&ns_flows;" i:objectType="pointText" enable-background="new    ">
					<foreignObject requiredExtensions="&ns_flows;" x="0" y="0" width="1" height="1" overflow="visible">
						<flowDef  xmlns="&ns_flows;">
							<region>
								<path d="M2613.789,466.24"/>
							</region>
							<flow  xmlns="&ns_flows;"  font-family="'ArialMT'" font-size="3.6826" a:adobe-horizontal-scale="1.0916"  a:adobe-consecutive-hyphens="99">
								<p><span>Os08g29300</span></p>
							</flow>
						</flowDef>
						<x:targetRef  xlink:href="#XMLID_97_" />
					</foreignObject>
					<text id="XMLID_97_" transform="matrix(1.0916 0 0 1 2613.7891 466.2402)"><tspan x="0" y="0" font-family="'ArialMT'" font-size="3.6826">Os08g29300</tspan></text>
				</switch>
				<switch i:isolated="yes" i:knockout="Off" i:objectNS="&ns_flows;" i:objectType="pointText" enable-background="new    ">
					<foreignObject requiredExtensions="&ns_flows;" x="0" y="0" width="1" height="1" overflow="visible">
						<flowDef  xmlns="&ns_flows;">
							<region>
								<path d="M2613.789,469.094"/>
							</region>
							<flow  xmlns="&ns_flows;"  font-family="'ArialMT'" font-size="3.6826" a:adobe-horizontal-scale="1.0916"  a:adobe-consecutive-hyphens="99">
								<p><span>Os04g12250</span></p>
							</flow>
						</flowDef>
						<x:targetRef  xlink:href="#XMLID_98_" />
					</foreignObject>
					<text id="XMLID_98_" transform="matrix(1.0916 0 0 1 2613.7891 469.0942)"><tspan x="0" y="0" font-family="'ArialMT'" font-size="3.6826">Os04g12250</tspan></text>
				</switch>
				<switch i:isolated="yes" i:knockout="Off" i:objectNS="&ns_flows;" i:objectType="pointText" enable-background="new    ">
					<foreignObject requiredExtensions="&ns_flows;" x="0" y="0" width="1" height="1" overflow="visible">
						<flowDef  xmlns="&ns_flows;">
							<region>
								<path d="M2613.789,471.948"/>
							</region>
							<flow  xmlns="&ns_flows;"  font-family="'ArialMT'" font-size="3.6826" a:adobe-horizontal-scale="1.0916"  a:adobe-consecutive-hyphens="99">
								<p><span>Os02g38650</span></p>
							</flow>
						</flowDef>
						<x:targetRef  xlink:href="#XMLID_99_" />
					</foreignObject>
					<text id="XMLID_99_" transform="matrix(1.0916 0 0 1 2613.7891 471.9482)"><tspan x="0" y="0" font-family="'ArialMT'" font-size="3.6826">Os02g38650</tspan></text>
				</switch>
				<path i:knockout="Off" stroke="#000000" stroke-width="2.9819" d="M1397.716,474.434h75.376"/>
				<path i:knockout="Off" fill="#FFFFFF" stroke="#FFFFFF" stroke-width="2.7895" d="M1397.867,474.434h75.075"/>
				<path i:knockout="Off" stroke="#000000" stroke-width="2.9819" d="M1473.092,474.434h75.376"/>
				<path i:knockout="Off" fill="#FFFFFF" stroke="#FFFFFF" stroke-width="2.7895" d="M1473.243,474.434h75.075"/>
				<path i:knockout="Off" stroke="#000000" stroke-width="2.9819" d="M1548.469,474.434h75.376"/>
				<path i:knockout="Off" fill="#FFFFFF" stroke="#FFFFFF" stroke-width="2.7895" d="M1548.62,474.434h75.074"/>
				<path i:knockout="Off" stroke="#000000" stroke-width="2.9819" d="M1623.845,474.434h75.376"/>
				<path i:knockout="Off" fill="#BABABA" stroke="#BABABA" stroke-width="2.7895" d="M1623.997,474.434h75.075"/>
				<path i:knockout="Off" stroke="#000000" stroke-width="2.9819" d="M1699.222,474.434h75.376"/>
				<path i:knockout="Off" fill="#BABABA" stroke="#BABABA" stroke-width="2.7895" d="M1699.373,474.434h75.075"/>
				<path i:knockout="Off" stroke="#000000" stroke-width="2.9819" d="M1774.598,474.434h75.376"/>
				<path i:knockout="Off" fill="#BABABA" stroke="#BABABA" stroke-width="2.7895" d="M1774.749,474.434h75.075"/>
				<path i:knockout="Off" stroke="#000000" stroke-width="2.9819" d="M1849.975,474.434h75.377"/>
				<path i:knockout="Off" fill="#AAAAAA" stroke="#AAAAAA" stroke-width="2.7895" d="M1850.125,474.434h75.075"/>
				<path i:knockout="Off" stroke="#000000" stroke-width="2.9819" d="M1925.352,474.434h75.376"/>
				<path i:knockout="Off" fill="#BABABA" stroke="#BABABA" stroke-width="2.7895" d="M1925.502,474.434h75.074"/>
				<path i:knockout="Off" stroke="#000000" stroke-width="2.9819" d="M2000.728,474.434h75.377"/>
				<path i:knockout="Off" fill="#BABABA" stroke="#BABABA" stroke-width="2.7895" d="M2000.878,474.434h75.074"/>
				<path i:knockout="Off" stroke="#000000" stroke-width="2.9819" d="M2076.104,474.434h75.376"/>
				<path i:knockout="Off" fill="#AAAAAA" stroke="#AAAAAA" stroke-width="2.7895" d="M2076.255,474.434h75.074"/>
				<path i:knockout="Off" stroke="#000000" stroke-width="2.9819" d="M2151.48,474.434h75.376"/>
				<path i:knockout="Off" fill="#AAAAAA" stroke="#AAAAAA" stroke-width="2.7895" d="M2151.631,474.434h75.074"/>
				<path i:knockout="Off" stroke="#000000" stroke-width="2.9819" d="M2226.856,474.434h75.376"/>
				<path i:knockout="Off" fill="#BABABA" stroke="#BABABA" stroke-width="2.7895" d="M2227.008,474.434h75.074"/>
				<path i:knockout="Off" stroke="#000000" stroke-width="2.9819" d="M2302.232,474.434h75.378"/>
				<path i:knockout="Off" fill="#AAAAAA" stroke="#AAAAAA" stroke-width="2.7895" d="M2302.384,474.434h75.074"/>
				<path i:knockout="Off" stroke="#000000" stroke-width="2.9819" d="M2377.61,474.434h75.376"/>
				<path i:knockout="Off" fill="#AAAAAA" stroke="#AAAAAA" stroke-width="2.7895" d="M2377.761,474.434h75.074"/>
				<path i:knockout="Off" stroke="#000000" stroke-width="2.9819" d="M2452.986,474.434h75.376"/>
				<path i:knockout="Off" fill="#BABABA" stroke="#BABABA" stroke-width="2.7895" d="M2453.137,474.434h75.074"/>
				<switch i:isolated="yes" i:knockout="Off" i:objectNS="&ns_flows;" i:objectType="pointText" enable-background="new    ">
					<foreignObject requiredExtensions="&ns_flows;" x="0" y="0" width="1" height="1" overflow="visible">
						<flowDef  xmlns="&ns_flows;">
							<region>
								<path d="M2613.789,474.803"/>
							</region>
							<flow  xmlns="&ns_flows;"  font-family="'ArialMT'" font-size="3.6826" a:adobe-horizontal-scale="1.0916"  a:adobe-consecutive-hyphens="99">
								<p><span>Os01g35690</span></p>
							</flow>
						</flowDef>
						<x:targetRef  xlink:href="#XMLID_100_" />
					</foreignObject>
					<text id="XMLID_100_" transform="matrix(1.0916 0 0 1 2613.7891 474.8027)"><tspan x="0" y="0" font-family="'ArialMT'" font-size="3.6826">Os01g35690</tspan></text>
				</switch>
				<switch i:isolated="yes" i:knockout="Off" i:objectNS="&ns_flows;" i:objectType="pointText" enable-background="new    ">
					<foreignObject requiredExtensions="&ns_flows;" x="0" y="0" width="1" height="1" overflow="visible">
						<flowDef  xmlns="&ns_flows;">
							<region>
								<path d="M2613.789,477.656"/>
							</region>
							<flow  xmlns="&ns_flows;"  font-family="'ArialMT'" font-size="3.6826" a:adobe-horizontal-scale="1.0916"  a:adobe-consecutive-hyphens="99">
								<p><span>Os03g33140</span></p>
							</flow>
						</flowDef>
						<x:targetRef  xlink:href="#XMLID_101_" />
					</foreignObject>
					<text id="XMLID_101_" transform="matrix(1.0916 0 0 1 2613.7891 477.6563)"><tspan x="0" y="0" font-family="'ArialMT'" font-size="3.6826">Os03g33140</tspan></text>
				</switch>
				<switch i:isolated="yes" i:knockout="Off" i:objectNS="&ns_flows;" i:objectType="pointText" enable-background="new    ">
					<foreignObject requiredExtensions="&ns_flows;" x="0" y="0" width="1" height="1" overflow="visible">
						<flowDef  xmlns="&ns_flows;">
							<region>
								<path d="M2613.789,480.511"/>
							</region>
							<flow  xmlns="&ns_flows;"  font-family="'ArialMT'" font-size="3.6826" a:adobe-horizontal-scale="1.0916"  a:adobe-consecutive-hyphens="99">
								<p><span>Os06g32810</span></p>
							</flow>
						</flowDef>
						<x:targetRef  xlink:href="#XMLID_102_" />
					</foreignObject>
					<text id="XMLID_102_" transform="matrix(1.0916 0 0 1 2613.7891 480.5107)"><tspan x="0" y="0" font-family="'ArialMT'" font-size="3.6826">Os06g32810</tspan></text>
				</switch>
				<switch i:isolated="yes" i:knockout="Off" i:objectNS="&ns_flows;" i:objectType="pointText" enable-background="new    ">
					<foreignObject requiredExtensions="&ns_flows;" x="0" y="0" width="1" height="1" overflow="visible">
						<flowDef  xmlns="&ns_flows;">
							<region>
								<path d="M2613.789,483.364"/>
							</region>
							<flow  xmlns="&ns_flows;"  font-family="'ArialMT'" font-size="3.6826" a:adobe-horizontal-scale="1.0916"  a:adobe-consecutive-hyphens="99">
								<p><span>Os09g14280</span></p>
							</flow>
						</flowDef>
						<x:targetRef  xlink:href="#XMLID_103_" />
					</foreignObject>
					<text id="XMLID_103_" transform="matrix(1.0916 0 0 1 2613.7891 483.3643)"><tspan x="0" y="0" font-family="'ArialMT'" font-size="3.6826">Os09g14280</tspan></text>
				</switch>
				<switch i:isolated="yes" i:knockout="Off" i:objectNS="&ns_flows;" i:objectType="pointText" enable-background="new    ">
					<foreignObject requiredExtensions="&ns_flows;" x="0" y="0" width="1" height="1" overflow="visible">
						<flowDef  xmlns="&ns_flows;">
							<region>
								<path d="M2613.789,486.218"/>
							</region>
							<flow  xmlns="&ns_flows;"  font-family="'ArialMT'" font-size="3.6826" a:adobe-horizontal-scale="1.0916"  a:adobe-consecutive-hyphens="99">
								<p><span>Os05g22460</span></p>
							</flow>
						</flowDef>
						<x:targetRef  xlink:href="#XMLID_104_" />
					</foreignObject>
					<text id="XMLID_104_" transform="matrix(1.0916 0 0 1 2613.7891 486.2183)"><tspan x="0" y="0" font-family="'ArialMT'" font-size="3.6826">Os05g22460</tspan></text>
				</switch>
				<switch i:isolated="yes" i:knockout="Off" i:objectNS="&ns_flows;" i:objectType="pointText" enable-background="new    ">
					<foreignObject requiredExtensions="&ns_flows;" x="0" y="0" width="1" height="1" overflow="visible">
						<flowDef  xmlns="&ns_flows;">
							<region>
								<path d="M2613.789,489.073"/>
							</region>
							<flow  xmlns="&ns_flows;"  font-family="'ArialMT'" font-size="3.6826" a:adobe-horizontal-scale="1.0916"  a:adobe-consecutive-hyphens="99">
								<p><span>Os09g12820</span></p>
							</flow>
						</flowDef>
						<x:targetRef  xlink:href="#XMLID_105_" />
					</foreignObject>
					<text id="XMLID_105_" transform="matrix(1.0916 0 0 1 2613.7891 489.0728)"><tspan x="0" y="0" font-family="'ArialMT'" font-size="3.6826">Os09g12820</tspan></text>
				</switch>
				<switch i:isolated="yes" i:knockout="Off" i:objectNS="&ns_flows;" i:objectType="pointText" enable-background="new    ">
					<foreignObject requiredExtensions="&ns_flows;" x="0" y="0" width="1" height="1" overflow="visible">
						<flowDef  xmlns="&ns_flows;">
							<region>
								<path d="M2613.789,491.926"/>
							</region>
							<flow  xmlns="&ns_flows;"  font-family="'ArialMT'" font-size="3.6826" a:adobe-horizontal-scale="1.0916"  a:adobe-consecutive-hyphens="99">
								<p><span>Os12g24110</span></p>
							</flow>
						</flowDef>
						<x:targetRef  xlink:href="#XMLID_106_" />
					</foreignObject>
					<text id="XMLID_106_" transform="matrix(1.0916 0 0 1 2613.7891 491.9263)"><tspan x="0" y="0" font-family="'ArialMT'" font-size="3.6826">Os12g24110</tspan></text>
				</switch>
				<switch i:isolated="yes" i:knockout="Off" i:objectNS="&ns_flows;" i:objectType="pointText" enable-background="new    ">
					<foreignObject requiredExtensions="&ns_flows;" x="0" y="0" width="1" height="1" overflow="visible">
						<flowDef  xmlns="&ns_flows;">
							<region>
								<path d="M2613.789,494.781"/>
							</region>
							<flow  xmlns="&ns_flows;"  font-family="'ArialMT'" font-size="3.6826" a:adobe-horizontal-scale="1.0916"  a:adobe-consecutive-hyphens="99">
								<p><span>Os10g24570</span></p>
							</flow>
						</flowDef>
						<x:targetRef  xlink:href="#XMLID_107_" />
					</foreignObject>
					<text id="XMLID_107_" transform="matrix(1.0916 0 0 1 2613.7891 494.7808)"><tspan x="0" y="0" font-family="'ArialMT'" font-size="3.6826">Os10g24570</tspan></text>
				</switch>
				<switch i:isolated="yes" i:knockout="Off" i:objectNS="&ns_flows;" i:objectType="pointText" enable-background="new    ">
					<foreignObject requiredExtensions="&ns_flows;" x="0" y="0" width="1" height="1" overflow="visible">
						<flowDef  xmlns="&ns_flows;">
							<region>
								<path d="M2613.789,497.634"/>
							</region>
							<flow  xmlns="&ns_flows;"  font-family="'ArialMT'" font-size="3.6826" a:adobe-horizontal-scale="1.0916"  a:adobe-consecutive-hyphens="99">
								<p><span>Os03g23160</span></p>
							</flow>
						</flowDef>
						<x:targetRef  xlink:href="#XMLID_108_" />
					</foreignObject>
					<text id="XMLID_108_" transform="matrix(1.0916 0 0 1 2613.7891 497.6343)"><tspan x="0" y="0" font-family="'ArialMT'" font-size="3.6826">Os03g23160</tspan></text>
				</switch>
				<switch i:isolated="yes" i:knockout="Off" i:objectNS="&ns_flows;" i:objectType="pointText" enable-background="new    ">
					<foreignObject requiredExtensions="&ns_flows;" x="0" y="0" width="1" height="1" overflow="visible">
						<flowDef  xmlns="&ns_flows;">
							<region>
								<path d="M2613.789,500.488"/>
							</region>
							<flow  xmlns="&ns_flows;"  font-family="'ArialMT'" font-size="3.6826" a:adobe-horizontal-scale="1.0916"  a:adobe-consecutive-hyphens="99">
								<p><span>Os07g17720</span></p>
							</flow>
						</flowDef>
						<x:targetRef  xlink:href="#XMLID_109_" />
					</foreignObject>
					<text id="XMLID_109_" transform="matrix(1.0916 0 0 1 2613.7891 500.4883)"><tspan x="0" y="0" font-family="'ArialMT'" font-size="3.6826">Os07g17720</tspan></text>
				</switch>
				<switch i:isolated="yes" i:knockout="Off" i:objectNS="&ns_flows;" i:objectType="pointText" enable-background="new    ">
					<foreignObject requiredExtensions="&ns_flows;" x="0" y="0" width="1" height="1" overflow="visible">
						<flowDef  xmlns="&ns_flows;">
							<region>
								<path d="M2613.789,503.343"/>
							</region>
							<flow  xmlns="&ns_flows;"  font-family="'ArialMT'" font-size="3.6826" a:adobe-horizontal-scale="1.0916"  a:adobe-consecutive-hyphens="99">
								<p><span>Os06g28380</span></p>
							</flow>
						</flowDef>
						<x:targetRef  xlink:href="#XMLID_110_" />
					</foreignObject>
					<text id="XMLID_110_" transform="matrix(1.0916 0 0 1 2613.7891 503.3428)"><tspan x="0" y="0" font-family="'ArialMT'" font-size="3.6826">Os06g28380</tspan></text>
				</switch>
				<switch i:isolated="yes" i:knockout="Off" i:objectNS="&ns_flows;" i:objectType="pointText" enable-background="new    ">
					<foreignObject requiredExtensions="&ns_flows;" x="0" y="0" width="1" height="1" overflow="visible">
						<flowDef  xmlns="&ns_flows;">
							<region>
								<path d="M2613.789,506.196"/>
							</region>
							<flow  xmlns="&ns_flows;"  font-family="'ArialMT'" font-size="3.6826" a:adobe-horizontal-scale="1.0916"  a:adobe-consecutive-hyphens="99">
								<p><span>Os08g12720</span></p>
							</flow>
						</flowDef>
						<x:targetRef  xlink:href="#XMLID_111_" />
					</foreignObject>
					<text id="XMLID_111_" transform="matrix(1.0916 0 0 1 2613.7891 506.1963)"><tspan x="0" y="0" font-family="'ArialMT'" font-size="3.6826">Os08g12720</tspan></text>
				</switch>
				<switch i:isolated="yes" i:knockout="Off" i:objectNS="&ns_flows;" i:objectType="pointText" enable-background="new    ">
					<foreignObject requiredExtensions="&ns_flows;" x="0" y="0" width="1" height="1" overflow="visible">
						<flowDef  xmlns="&ns_flows;">
							<region>
								<path d="M2613.789,509.051"/>
							</region>
							<flow  xmlns="&ns_flows;"  font-family="'ArialMT'" font-size="3.6826" a:adobe-horizontal-scale="1.0916"  a:adobe-consecutive-hyphens="99">
								<p><span>Os06g25110</span></p>
							</flow>
						</flowDef>
						<x:targetRef  xlink:href="#XMLID_112_" />
					</foreignObject>
					<text id="XMLID_112_" transform="matrix(1.0916 0 0 1 2613.7891 509.0508)"><tspan x="0" y="0" font-family="'ArialMT'" font-size="3.6826">Os06g25110</tspan></text>
				</switch>
				<switch i:isolated="yes" i:knockout="Off" i:objectNS="&ns_flows;" i:objectType="pointText" enable-background="new    ">
					<foreignObject requiredExtensions="&ns_flows;" x="0" y="0" width="1" height="1" overflow="visible">
						<flowDef  xmlns="&ns_flows;">
							<region>
								<path d="M2613.789,511.904"/>
							</region>
							<flow  xmlns="&ns_flows;"  font-family="'ArialMT'" font-size="3.6826" a:adobe-horizontal-scale="1.0916"  a:adobe-consecutive-hyphens="99">
								<p><span>Os11g12190</span></p>
							</flow>
						</flowDef>
						<x:targetRef  xlink:href="#XMLID_113_" />
					</foreignObject>
					<text id="XMLID_113_" transform="matrix(1.0916 0 0 1 2613.7891 511.9043)"><tspan x="0" y="0" font-family="'ArialMT'" font-size="3.6826">Os11g12190</tspan></text>
				</switch>
				<switch i:isolated="yes" i:knockout="Off" i:objectNS="&ns_flows;" i:objectType="pointText" enable-background="new    ">
					<foreignObject requiredExtensions="&ns_flows;" x="0" y="0" width="1" height="1" overflow="visible">
						<flowDef  xmlns="&ns_flows;">
							<region>
								<path d="M2613.789,514.758"/>
							</region>
							<flow  xmlns="&ns_flows;"  font-family="'ArialMT'" font-size="3.6826" a:adobe-horizontal-scale="1.0916"  a:adobe-consecutive-hyphens="99">
								<p><span>Os04g16600</span></p>
							</flow>
						</flowDef>
						<x:targetRef  xlink:href="#XMLID_114_" />
					</foreignObject>
					<text id="XMLID_114_" transform="matrix(1.0916 0 0 1 2613.7891 514.7583)"><tspan x="0" y="0" font-family="'ArialMT'" font-size="3.6826">Os04g16600</tspan></text>
				</switch>
				<switch i:isolated="yes" i:knockout="Off" i:objectNS="&ns_flows;" i:objectType="pointText" enable-background="new    ">
					<foreignObject requiredExtensions="&ns_flows;" x="0" y="0" width="1" height="1" overflow="visible">
						<flowDef  xmlns="&ns_flows;">
							<region>
								<path d="M2613.789,517.613"/>
							</region>
							<flow  xmlns="&ns_flows;"  font-family="'ArialMT'" font-size="3.6826" a:adobe-horizontal-scale="1.0916"  a:adobe-consecutive-hyphens="99">
								<p><span>Os09g24050</span></p>
							</flow>
						</flowDef>
						<x:targetRef  xlink:href="#XMLID_115_" />
					</foreignObject>
					<text id="XMLID_115_" transform="matrix(1.0916 0 0 1 2613.7891 517.6128)"><tspan x="0" y="0" font-family="'ArialMT'" font-size="3.6826">Os09g24050</tspan></text>
				</switch>
				<switch i:isolated="yes" i:knockout="Off" i:objectNS="&ns_flows;" i:objectType="pointText" enable-background="new    ">
					<foreignObject requiredExtensions="&ns_flows;" x="0" y="0" width="1" height="1" overflow="visible">
						<flowDef  xmlns="&ns_flows;">
							<region>
								<path d="M2613.789,520.466"/>
							</region>
							<flow  xmlns="&ns_flows;"  font-family="'ArialMT'" font-size="3.6826" a:adobe-horizontal-scale="1.0916"  a:adobe-consecutive-hyphens="99">
								<p><span>Os04g13720</span></p>
							</flow>
						</flowDef>
						<x:targetRef  xlink:href="#XMLID_116_" />
					</foreignObject>
					<text id="XMLID_116_" transform="matrix(1.0916 0 0 1 2613.7891 520.4663)"><tspan x="0" y="0" font-family="'ArialMT'" font-size="3.6826">Os04g13720</tspan></text>
				</switch>
				<switch i:isolated="yes" i:knockout="Off" i:objectNS="&ns_flows;" i:objectType="pointText" enable-background="new    ">
					<foreignObject requiredExtensions="&ns_flows;" x="0" y="0" width="1" height="1" overflow="visible">
						<flowDef  xmlns="&ns_flows;">
							<region>
								<path d="M2613.789,523.321"/>
							</region>
							<flow  xmlns="&ns_flows;"  font-family="'ArialMT'" font-size="3.6826" a:adobe-horizontal-scale="1.0916"  a:adobe-consecutive-hyphens="99">
								<p><span>Os11g24010</span></p>
							</flow>
						</flowDef>
						<x:targetRef  xlink:href="#XMLID_117_" />
					</foreignObject>
					<text id="XMLID_117_" transform="matrix(1.0916 0 0 1 2613.7891 523.3208)"><tspan x="0" y="0" font-family="'ArialMT'" font-size="3.6826">Os11g24010</tspan></text>
				</switch>
				<switch i:isolated="yes" i:knockout="Off" i:objectNS="&ns_flows;" i:objectType="pointText" enable-background="new    ">
					<foreignObject requiredExtensions="&ns_flows;" x="0" y="0" width="1" height="1" overflow="visible">
						<flowDef  xmlns="&ns_flows;">
							<region>
								<path d="M2613.789,526.174"/>
							</region>
							<flow  xmlns="&ns_flows;"  font-family="'ArialMT'" font-size="3.6826" a:adobe-horizontal-scale="1.0916"  a:adobe-consecutive-hyphens="99">
								<p><span>Os10g15010</span></p>
							</flow>
						</flowDef>
						<x:targetRef  xlink:href="#XMLID_118_" />
					</foreignObject>
					<text id="XMLID_118_" transform="matrix(1.0916 0 0 1 2613.7891 526.1743)"><tspan x="0" y="0" font-family="'ArialMT'" font-size="3.6826">Os10g15010</tspan></text>
				</switch>
				<switch i:isolated="yes" i:knockout="Off" i:objectNS="&ns_flows;" i:objectType="pointText" enable-background="new    ">
					<foreignObject requiredExtensions="&ns_flows;" x="0" y="0" width="1" height="1" overflow="visible">
						<flowDef  xmlns="&ns_flows;">
							<region>
								<path d="M2613.789,529.028"/>
							</region>
							<flow  xmlns="&ns_flows;"  font-family="'ArialMT'" font-size="3.6826" a:adobe-horizontal-scale="1.0916"  a:adobe-consecutive-hyphens="99">
								<p><span>Os06g31730</span></p>
							</flow>
						</flowDef>
						<x:targetRef  xlink:href="#XMLID_119_" />
					</foreignObject>
					<text id="XMLID_119_" transform="matrix(1.0916 0 0 1 2613.7891 529.0283)"><tspan x="0" y="0" font-family="'ArialMT'" font-size="3.6826">Os06g31730</tspan></text>
				</switch>
				<switch i:isolated="yes" i:knockout="Off" i:objectNS="&ns_flows;" i:objectType="pointText" enable-background="new    ">
					<foreignObject requiredExtensions="&ns_flows;" x="0" y="0" width="1" height="1" overflow="visible">
						<flowDef  xmlns="&ns_flows;">
							<region>
								<path d="M2613.789,531.883"/>
							</region>
							<flow  xmlns="&ns_flows;"  font-family="'ArialMT'" font-size="3.6826" a:adobe-horizontal-scale="1.0916"  a:adobe-consecutive-hyphens="99">
								<p><span>Os12g14420</span></p>
							</flow>
						</flowDef>
						<x:targetRef  xlink:href="#XMLID_120_" />
					</foreignObject>
					<text id="XMLID_120_" transform="matrix(1.0916 0 0 1 2613.7891 531.8828)"><tspan x="0" y="0" font-family="'ArialMT'" font-size="3.6826">Os12g14420</tspan></text>
				</switch>
				<switch i:isolated="yes" i:knockout="Off" i:objectNS="&ns_flows;" i:objectType="pointText" enable-background="new    ">
					<foreignObject requiredExtensions="&ns_flows;" x="0" y="0" width="1" height="1" overflow="visible">
						<flowDef  xmlns="&ns_flows;">
							<region>
								<path d="M2613.789,534.736"/>
							</region>
							<flow  xmlns="&ns_flows;"  font-family="'ArialMT'" font-size="3.6826" a:adobe-horizontal-scale="1.0916"  a:adobe-consecutive-hyphens="99">
								<p><span>Os03g43250</span></p>
							</flow>
						</flowDef>
						<x:targetRef  xlink:href="#XMLID_121_" />
					</foreignObject>
					<text id="XMLID_121_" transform="matrix(1.0916 0 0 1 2613.7891 534.7363)"><tspan x="0" y="0" font-family="'ArialMT'" font-size="3.6826">Os03g43250</tspan></text>
				</switch>
				<switch i:isolated="yes" i:knockout="Off" i:objectNS="&ns_flows;" i:objectType="pointText" enable-background="new    ">
					<foreignObject requiredExtensions="&ns_flows;" x="0" y="0" width="1" height="1" overflow="visible">
						<flowDef  xmlns="&ns_flows;">
							<region>
								<path d="M2613.789,537.591"/>
							</region>
							<flow  xmlns="&ns_flows;"  font-family="'ArialMT'" font-size="3.6826" a:adobe-horizontal-scale="1.0916"  a:adobe-consecutive-hyphens="99">
								<p><span>Os08g12700</span></p>
							</flow>
						</flowDef>
						<x:targetRef  xlink:href="#XMLID_122_" />
					</foreignObject>
					<text id="XMLID_122_" transform="matrix(1.0916 0 0 1 2613.7891 537.5908)"><tspan x="0" y="0" font-family="'ArialMT'" font-size="3.6826">Os08g12700</tspan></text>
				</switch>
				<switch i:isolated="yes" i:knockout="Off" i:objectNS="&ns_flows;" i:objectType="pointText" enable-background="new    ">
					<foreignObject requiredExtensions="&ns_flows;" x="0" y="0" width="1" height="1" overflow="visible">
						<flowDef  xmlns="&ns_flows;">
							<region>
								<path d="M2613.789,540.444"/>
							</region>
							<flow  xmlns="&ns_flows;"  font-family="'ArialMT'" font-size="3.6826" a:adobe-horizontal-scale="1.0916"  a:adobe-consecutive-hyphens="99">
								<p><span>Os04g18760</span></p>
							</flow>
						</flowDef>
						<x:targetRef  xlink:href="#XMLID_123_" />
					</foreignObject>
					<text id="XMLID_123_" transform="matrix(1.0916 0 0 1 2613.7891 540.4443)"><tspan x="0" y="0" font-family="'ArialMT'" font-size="3.6826">Os04g18760</tspan></text>
				</switch>
				<switch i:isolated="yes" i:knockout="Off" i:objectNS="&ns_flows;" i:objectType="pointText" enable-background="new    ">
					<foreignObject requiredExtensions="&ns_flows;" x="0" y="0" width="1" height="1" overflow="visible">
						<flowDef  xmlns="&ns_flows;">
							<region>
								<path d="M2613.789,543.298"/>
							</region>
							<flow  xmlns="&ns_flows;"  font-family="'ArialMT'" font-size="3.6826" a:adobe-horizontal-scale="1.0916"  a:adobe-consecutive-hyphens="99">
								<p><span>Os04g20040</span></p>
							</flow>
						</flowDef>
						<x:targetRef  xlink:href="#XMLID_124_" />
					</foreignObject>
					<text id="XMLID_124_" transform="matrix(1.0916 0 0 1 2613.7891 543.2983)"><tspan x="0" y="0" font-family="'ArialMT'" font-size="3.6826">Os04g20040</tspan></text>
				</switch>
				<switch i:isolated="yes" i:knockout="Off" i:objectNS="&ns_flows;" i:objectType="pointText" enable-background="new    ">
					<foreignObject requiredExtensions="&ns_flows;" x="0" y="0" width="1" height="1" overflow="visible">
						<flowDef  xmlns="&ns_flows;">
							<region>
								<path d="M2613.789,546.153"/>
							</region>
							<flow  xmlns="&ns_flows;"  font-family="'ArialMT'" font-size="3.6826" a:adobe-horizontal-scale="1.0916"  a:adobe-consecutive-hyphens="99">
								<p><span>Os12g22590</span></p>
							</flow>
						</flowDef>
						<x:targetRef  xlink:href="#XMLID_125_" />
					</foreignObject>
					<text id="XMLID_125_" transform="matrix(1.0916 0 0 1 2613.7891 546.1528)"><tspan x="0" y="0" font-family="'ArialMT'" font-size="3.6826">Os12g22590</tspan></text>
				</switch>
				<switch i:isolated="yes" i:knockout="Off" i:objectNS="&ns_flows;" i:objectType="pointText" enable-background="new    ">
					<foreignObject requiredExtensions="&ns_flows;" x="0" y="0" width="1" height="1" overflow="visible">
						<flowDef  xmlns="&ns_flows;">
							<region>
								<path d="M2613.789,549.006"/>
							</region>
							<flow  xmlns="&ns_flows;"  font-family="'ArialMT'" font-size="3.6826" a:adobe-horizontal-scale="1.0916"  a:adobe-consecutive-hyphens="99">
								<p><span>Os08g12080</span></p>
							</flow>
						</flowDef>
						<x:targetRef  xlink:href="#XMLID_126_" />
					</foreignObject>
					<text id="XMLID_126_" transform="matrix(1.0916 0 0 1 2613.7891 549.0063)"><tspan x="0" y="0" font-family="'ArialMT'" font-size="3.6826">Os08g12080</tspan></text>
				</switch>
				<switch i:isolated="yes" i:knockout="Off" i:objectNS="&ns_flows;" i:objectType="pointText" enable-background="new    ">
					<foreignObject requiredExtensions="&ns_flows;" x="0" y="0" width="1" height="1" overflow="visible">
						<flowDef  xmlns="&ns_flows;">
							<region>
								<path d="M2613.789,551.861"/>
							</region>
							<flow  xmlns="&ns_flows;"  font-family="'ArialMT'" font-size="3.6826" a:adobe-horizontal-scale="1.0916"  a:adobe-consecutive-hyphens="99">
								<p><span>Os05g22430</span></p>
							</flow>
						</flowDef>
						<x:targetRef  xlink:href="#XMLID_127_" />
					</foreignObject>
					<text id="XMLID_127_" transform="matrix(1.0916 0 0 1 2613.7891 551.8608)"><tspan x="0" y="0" font-family="'ArialMT'" font-size="3.6826">Os05g22430</tspan></text>
				</switch>
				<switch i:isolated="yes" i:knockout="Off" i:objectNS="&ns_flows;" i:objectType="pointText" enable-background="new    ">
					<foreignObject requiredExtensions="&ns_flows;" x="0" y="0" width="1" height="1" overflow="visible">
						<flowDef  xmlns="&ns_flows;">
							<region>
								<path d="M2613.789,554.714"/>
							</region>
							<flow  xmlns="&ns_flows;"  font-family="'ArialMT'" font-size="3.6826" a:adobe-horizontal-scale="1.0916"  a:adobe-consecutive-hyphens="99">
								<p><span>Os08g22820</span></p>
							</flow>
						</flowDef>
						<x:targetRef  xlink:href="#XMLID_128_" />
					</foreignObject>
					<text id="XMLID_128_" transform="matrix(1.0916 0 0 1 2613.7891 554.7144)"><tspan x="0" y="0" font-family="'ArialMT'" font-size="3.6826">Os08g22820</tspan></text>
				</switch>
				<switch i:isolated="yes" i:knockout="Off" i:objectNS="&ns_flows;" i:objectType="pointText" enable-background="new    ">
					<foreignObject requiredExtensions="&ns_flows;" x="0" y="0" width="1" height="1" overflow="visible">
						<flowDef  xmlns="&ns_flows;">
							<region>
								<path d="M2613.789,557.568"/>
							</region>
							<flow  xmlns="&ns_flows;"  font-family="'ArialMT'" font-size="3.6826" a:adobe-horizontal-scale="1.0916"  a:adobe-consecutive-hyphens="99">
								<p><span>Os12g11290</span></p>
							</flow>
						</flowDef>
						<x:targetRef  xlink:href="#XMLID_129_" />
					</foreignObject>
					<text id="XMLID_129_" transform="matrix(1.0916 0 0 1 2613.7891 557.5684)"><tspan x="0" y="0" font-family="'ArialMT'" font-size="3.6826">Os12g11290</tspan></text>
				</switch>
				<switch i:isolated="yes" i:knockout="Off" i:objectNS="&ns_flows;" i:objectType="pointText" enable-background="new    ">
					<foreignObject requiredExtensions="&ns_flows;" x="0" y="0" width="1" height="1" overflow="visible">
						<flowDef  xmlns="&ns_flows;">
							<region>
								<path d="M2613.789,560.423"/>
							</region>
							<flow  xmlns="&ns_flows;"  font-family="'ArialMT'" font-size="3.6826" a:adobe-horizontal-scale="1.0916"  a:adobe-consecutive-hyphens="99">
								<p><span>Os06g18070</span></p>
							</flow>
						</flowDef>
						<x:targetRef  xlink:href="#XMLID_130_" />
					</foreignObject>
					<text id="XMLID_130_" transform="matrix(1.0916 0 0 1 2613.7891 560.4229)"><tspan x="0" y="0" font-family="'ArialMT'" font-size="3.6826">Os06g18070</tspan></text>
				</switch>
				<switch i:isolated="yes" i:knockout="Off" i:objectNS="&ns_flows;" i:objectType="pointText" enable-background="new    ">
					<foreignObject requiredExtensions="&ns_flows;" x="0" y="0" width="1" height="1" overflow="visible">
						<flowDef  xmlns="&ns_flows;">
							<region>
								<path d="M2613.789,563.276"/>
							</region>
							<flow  xmlns="&ns_flows;"  font-family="'ArialMT'" font-size="3.6826" a:adobe-horizontal-scale="1.0916"  a:adobe-consecutive-hyphens="99">
								<p><span>Os04g07370</span></p>
							</flow>
						</flowDef>
						<x:targetRef  xlink:href="#XMLID_131_" />
					</foreignObject>
					<text id="XMLID_131_" transform="matrix(1.0916 0 0 1 2613.7891 563.2764)"><tspan x="0" y="0" font-family="'ArialMT'" font-size="3.6826">Os04g07370</tspan></text>
				</switch>
				<switch i:isolated="yes" i:knockout="Off" i:objectNS="&ns_flows;" i:objectType="pointText" enable-background="new    ">
					<foreignObject requiredExtensions="&ns_flows;" x="0" y="0" width="1" height="1" overflow="visible">
						<flowDef  xmlns="&ns_flows;">
							<region>
								<path d="M2613.789,566.131"/>
							</region>
							<flow  xmlns="&ns_flows;"  font-family="'ArialMT'" font-size="3.6826" a:adobe-horizontal-scale="1.0916"  a:adobe-consecutive-hyphens="99">
								<p><span>Os05g03670</span></p>
							</flow>
						</flowDef>
						<x:targetRef  xlink:href="#XMLID_132_" />
					</foreignObject>
					<text id="XMLID_132_" transform="matrix(1.0916 0 0 1 2613.7891 566.1309)"><tspan x="0" y="0" font-family="'ArialMT'" font-size="3.6826">Os05g03670</tspan></text>
				</switch>
				<switch i:isolated="yes" i:knockout="Off" i:objectNS="&ns_flows;" i:objectType="pointText" enable-background="new    ">
					<foreignObject requiredExtensions="&ns_flows;" x="0" y="0" width="1" height="1" overflow="visible">
						<flowDef  xmlns="&ns_flows;">
							<region>
								<path d="M2613.789,568.984"/>
							</region>
							<flow  xmlns="&ns_flows;"  font-family="'ArialMT'" font-size="3.6826" a:adobe-horizontal-scale="1.0916"  a:adobe-consecutive-hyphens="99">
								<p><span>Os04g18460</span></p>
							</flow>
						</flowDef>
						<x:targetRef  xlink:href="#XMLID_133_" />
					</foreignObject>
					<text id="XMLID_133_" transform="matrix(1.0916 0 0 1 2613.7891 568.9844)"><tspan x="0" y="0" font-family="'ArialMT'" font-size="3.6826">Os04g18460</tspan></text>
				</switch>
				<switch i:isolated="yes" i:knockout="Off" i:objectNS="&ns_flows;" i:objectType="pointText" enable-background="new    ">
					<foreignObject requiredExtensions="&ns_flows;" x="0" y="0" width="1" height="1" overflow="visible">
						<flowDef  xmlns="&ns_flows;">
							<region>
								<path d="M2613.789,571.838"/>
							</region>
							<flow  xmlns="&ns_flows;"  font-family="'ArialMT'" font-size="3.6826" a:adobe-horizontal-scale="1.0916"  a:adobe-consecutive-hyphens="99">
								<p><span>Os04g45400</span></p>
							</flow>
						</flowDef>
						<x:targetRef  xlink:href="#XMLID_134_" />
					</foreignObject>
					<text id="XMLID_134_" transform="matrix(1.0916 0 0 1 2613.7891 571.8384)"><tspan x="0" y="0" font-family="'ArialMT'" font-size="3.6826">Os04g45400</tspan></text>
				</switch>
				<switch i:isolated="yes" i:knockout="Off" i:objectNS="&ns_flows;" i:objectType="pointText" enable-background="new    ">
					<foreignObject requiredExtensions="&ns_flows;" x="0" y="0" width="1" height="1" overflow="visible">
						<flowDef  xmlns="&ns_flows;">
							<region>
								<path d="M2613.789,574.693"/>
							</region>
							<flow  xmlns="&ns_flows;"  font-family="'ArialMT'" font-size="3.6826" a:adobe-horizontal-scale="1.0916"  a:adobe-consecutive-hyphens="99">
								<p><span>Os11g20450</span></p>
							</flow>
						</flowDef>
						<x:targetRef  xlink:href="#XMLID_135_" />
					</foreignObject>
					<text id="XMLID_135_" transform="matrix(1.0916 0 0 1 2613.7891 574.6929)"><tspan x="0" y="0" font-family="'ArialMT'" font-size="3.6826">Os11g20450</tspan></text>
				</switch>
				<switch i:isolated="yes" i:knockout="Off" i:objectNS="&ns_flows;" i:objectType="pointText" enable-background="new    ">
					<foreignObject requiredExtensions="&ns_flows;" x="0" y="0" width="1" height="1" overflow="visible">
						<flowDef  xmlns="&ns_flows;">
							<region>
								<path d="M2613.789,577.546"/>
							</region>
							<flow  xmlns="&ns_flows;"  font-family="'ArialMT'" font-size="3.6826" a:adobe-horizontal-scale="1.0916"  a:adobe-consecutive-hyphens="99">
								<p><span>Os04g38190</span></p>
							</flow>
						</flowDef>
						<x:targetRef  xlink:href="#XMLID_136_" />
					</foreignObject>
					<text id="XMLID_136_" transform="matrix(1.0916 0 0 1 2613.7891 577.5464)"><tspan x="0" y="0" font-family="'ArialMT'" font-size="3.6826">Os04g38190</tspan></text>
				</switch>
				<switch i:isolated="yes" i:knockout="Off" i:objectNS="&ns_flows;" i:objectType="pointText" enable-background="new    ">
					<foreignObject requiredExtensions="&ns_flows;" x="0" y="0" width="1" height="1" overflow="visible">
						<flowDef  xmlns="&ns_flows;">
							<region>
								<path d="M2613.789,580.401"/>
							</region>
							<flow  xmlns="&ns_flows;"  font-family="'ArialMT'" font-size="3.6826" a:adobe-horizontal-scale="1.0916"  a:adobe-consecutive-hyphens="99">
								<p><span>Os02g28620</span></p>
							</flow>
						</flowDef>
						<x:targetRef  xlink:href="#XMLID_137_" />
					</foreignObject>
					<text id="XMLID_137_" transform="matrix(1.0916 0 0 1 2613.7891 580.4009)"><tspan x="0" y="0" font-family="'ArialMT'" font-size="3.6826">Os02g28620</tspan></text>
				</switch>
				<switch i:isolated="yes" i:knockout="Off" i:objectNS="&ns_flows;" i:objectType="pointText" enable-background="new    ">
					<foreignObject requiredExtensions="&ns_flows;" x="0" y="0" width="1" height="1" overflow="visible">
						<flowDef  xmlns="&ns_flows;">
							<region>
								<path d="M2613.789,583.254"/>
							</region>
							<flow  xmlns="&ns_flows;"  font-family="'ArialMT'" font-size="3.6826" a:adobe-horizontal-scale="1.0916"  a:adobe-consecutive-hyphens="99">
								<p><span>Os04g26660</span></p>
							</flow>
						</flowDef>
						<x:targetRef  xlink:href="#XMLID_138_" />
					</foreignObject>
					<text id="XMLID_138_" transform="matrix(1.0916 0 0 1 2613.7891 583.2544)"><tspan x="0" y="0" font-family="'ArialMT'" font-size="3.6826">Os04g26660</tspan></text>
				</switch>
				<switch i:isolated="yes" i:knockout="Off" i:objectNS="&ns_flows;" i:objectType="pointText" enable-background="new    ">
					<foreignObject requiredExtensions="&ns_flows;" x="0" y="0" width="1" height="1" overflow="visible">
						<flowDef  xmlns="&ns_flows;">
							<region>
								<path d="M2613.789,586.108"/>
							</region>
							<flow  xmlns="&ns_flows;"  font-family="'ArialMT'" font-size="3.6826" a:adobe-horizontal-scale="1.0916"  a:adobe-consecutive-hyphens="99">
								<p><span>Os09g17400</span></p>
							</flow>
						</flowDef>
						<x:targetRef  xlink:href="#XMLID_139_" />
					</foreignObject>
					<text id="XMLID_139_" transform="matrix(1.0916 0 0 1 2613.7891 586.1084)"><tspan x="0" y="0" font-family="'ArialMT'" font-size="3.6826">Os09g17400</tspan></text>
				</switch>
				<switch i:isolated="yes" i:knockout="Off" i:objectNS="&ns_flows;" i:objectType="pointText" enable-background="new    ">
					<foreignObject requiredExtensions="&ns_flows;" x="0" y="0" width="1" height="1" overflow="visible">
						<flowDef  xmlns="&ns_flows;">
							<region>
								<path d="M2613.789,588.963"/>
							</region>
							<flow  xmlns="&ns_flows;"  font-family="'ArialMT'" font-size="3.6826" a:adobe-horizontal-scale="1.0916"  a:adobe-consecutive-hyphens="99">
								<p><span>Os12g18460</span></p>
							</flow>
						</flowDef>
						<x:targetRef  xlink:href="#XMLID_140_" />
					</foreignObject>
					<text id="XMLID_140_" transform="matrix(1.0916 0 0 1 2613.7891 588.9629)"><tspan x="0" y="0" font-family="'ArialMT'" font-size="3.6826">Os12g18460</tspan></text>
				</switch>
				<switch i:isolated="yes" i:knockout="Off" i:objectNS="&ns_flows;" i:objectType="pointText" enable-background="new    ">
					<foreignObject requiredExtensions="&ns_flows;" x="0" y="0" width="1" height="1" overflow="visible">
						<flowDef  xmlns="&ns_flows;">
							<region>
								<path d="M2613.789,591.816"/>
							</region>
							<flow  xmlns="&ns_flows;"  font-family="'ArialMT'" font-size="3.6826" a:adobe-horizontal-scale="1.0916"  a:adobe-consecutive-hyphens="99">
								<p><span>Os04g04880</span></p>
							</flow>
						</flowDef>
						<x:targetRef  xlink:href="#XMLID_141_" />
					</foreignObject>
					<text id="XMLID_141_" transform="matrix(1.0916 0 0 1 2613.7891 591.8164)"><tspan x="0" y="0" font-family="'ArialMT'" font-size="3.6826">Os04g04880</tspan></text>
				</switch>
				<switch i:isolated="yes" i:knockout="Off" i:objectNS="&ns_flows;" i:objectType="pointText" enable-background="new    ">
					<foreignObject requiredExtensions="&ns_flows;" x="0" y="0" width="1" height="1" overflow="visible">
						<flowDef  xmlns="&ns_flows;">
							<region>
								<path d="M2613.789,594.671"/>
							</region>
							<flow  xmlns="&ns_flows;"  font-family="'ArialMT'" font-size="3.6826" a:adobe-horizontal-scale="1.0916"  a:adobe-consecutive-hyphens="99">
								<p><span>Os05g18230</span></p>
							</flow>
						</flowDef>
						<x:targetRef  xlink:href="#XMLID_142_" />
					</foreignObject>
					<text id="XMLID_142_" transform="matrix(1.0916 0 0 1 2613.7891 594.6709)"><tspan x="0" y="0" font-family="'ArialMT'" font-size="3.6826">Os05g18230</tspan></text>
				</switch>
				<switch i:isolated="yes" i:knockout="Off" i:objectNS="&ns_flows;" i:objectType="pointText" enable-background="new    ">
					<foreignObject requiredExtensions="&ns_flows;" x="0" y="0" width="1" height="1" overflow="visible">
						<flowDef  xmlns="&ns_flows;">
							<region>
								<path d="M2613.789,597.524"/>
							</region>
							<flow  xmlns="&ns_flows;"  font-family="'ArialMT'" font-size="3.6826" a:adobe-horizontal-scale="1.0916"  a:adobe-consecutive-hyphens="99">
								<p><span>Os04g19270</span></p>
							</flow>
						</flowDef>
						<x:targetRef  xlink:href="#XMLID_143_" />
					</foreignObject>
					<text id="XMLID_143_" transform="matrix(1.0916 0 0 1 2613.7891 597.5244)"><tspan x="0" y="0" font-family="'ArialMT'" font-size="3.6826">Os04g19270</tspan></text>
				</switch>
				<switch i:isolated="yes" i:knockout="Off" i:objectNS="&ns_flows;" i:objectType="pointText" enable-background="new    ">
					<foreignObject requiredExtensions="&ns_flows;" x="0" y="0" width="1" height="1" overflow="visible">
						<flowDef  xmlns="&ns_flows;">
							<region>
								<path d="M2613.789,600.378"/>
							</region>
							<flow  xmlns="&ns_flows;"  font-family="'ArialMT'" font-size="3.6826" a:adobe-horizontal-scale="1.0916"  a:adobe-consecutive-hyphens="99">
								<p><span>Os12g22990</span></p>
							</flow>
						</flowDef>
						<x:targetRef  xlink:href="#XMLID_144_" />
					</foreignObject>
					<text id="XMLID_144_" transform="matrix(1.0916 0 0 1 2613.7891 600.3784)"><tspan x="0" y="0" font-family="'ArialMT'" font-size="3.6826">Os12g22990</tspan></text>
				</switch>
				<switch i:isolated="yes" i:knockout="Off" i:objectNS="&ns_flows;" i:objectType="pointText" enable-background="new    ">
					<foreignObject requiredExtensions="&ns_flows;" x="0" y="0" width="1" height="1" overflow="visible">
						<flowDef  xmlns="&ns_flows;">
							<region>
								<path d="M2613.789,603.233"/>
							</region>
							<flow  xmlns="&ns_flows;"  font-family="'ArialMT'" font-size="3.6826" a:adobe-horizontal-scale="1.0916"  a:adobe-consecutive-hyphens="99">
								<p><span>Os07g24440</span></p>
							</flow>
						</flowDef>
						<x:targetRef  xlink:href="#XMLID_145_" />
					</foreignObject>
					<text id="XMLID_145_" transform="matrix(1.0916 0 0 1 2613.7891 603.2329)"><tspan x="0" y="0" font-family="'ArialMT'" font-size="3.6826">Os07g24440</tspan></text>
				</switch>
				<switch i:isolated="yes" i:knockout="Off" i:objectNS="&ns_flows;" i:objectType="pointText" enable-background="new    ">
					<foreignObject requiredExtensions="&ns_flows;" x="0" y="0" width="1" height="1" overflow="visible">
						<flowDef  xmlns="&ns_flows;">
							<region>
								<path d="M2613.789,606.086"/>
							</region>
							<flow  xmlns="&ns_flows;"  font-family="'ArialMT'" font-size="3.6826" a:adobe-horizontal-scale="1.0916"  a:adobe-consecutive-hyphens="99">
								<p><span>Os07g24520</span></p>
							</flow>
						</flowDef>
						<x:targetRef  xlink:href="#XMLID_146_" />
					</foreignObject>
					<text id="XMLID_146_" transform="matrix(1.0916 0 0 1 2613.7891 606.0864)"><tspan x="0" y="0" font-family="'ArialMT'" font-size="3.6826">Os07g24520</tspan></text>
				</switch>
				<switch i:isolated="yes" i:knockout="Off" i:objectNS="&ns_flows;" i:objectType="pointText" enable-background="new    ">
					<foreignObject requiredExtensions="&ns_flows;" x="0" y="0" width="1" height="1" overflow="visible">
						<flowDef  xmlns="&ns_flows;">
							<region>
								<path d="M2613.789,608.941"/>
							</region>
							<flow  xmlns="&ns_flows;"  font-family="'ArialMT'" font-size="3.6826" a:adobe-horizontal-scale="1.0916"  a:adobe-consecutive-hyphens="99">
								<p><span>Os09g13100</span></p>
							</flow>
						</flowDef>
						<x:targetRef  xlink:href="#XMLID_147_" />
					</foreignObject>
					<text id="XMLID_147_" transform="matrix(1.0916 0 0 1 2613.7891 608.9409)"><tspan x="0" y="0" font-family="'ArialMT'" font-size="3.6826">Os09g13100</tspan></text>
				</switch>
				<path i:knockout="Off" stroke="#000000" stroke-width="2.9819" d="M1397.716,611.426h75.376"/>
				<path i:knockout="Off" fill="#BABABA" stroke="#BABABA" stroke-width="2.7895" d="M1397.867,611.426h75.075"/>
				<path i:knockout="Off" stroke="#000000" stroke-width="2.9819" d="M1473.092,611.426h75.376"/>
				<path i:knockout="Off" fill="#FFFFFF" stroke="#FFFFFF" stroke-width="2.7895" d="M1473.243,611.426h75.075"/>
				<path i:knockout="Off" stroke="#000000" stroke-width="2.9819" d="M1548.469,611.426h75.376"/>
				<path i:knockout="Off" fill="#FFFFFF" stroke="#FFFFFF" stroke-width="2.7895" d="M1548.62,611.426h75.074"/>
				<path i:knockout="Off" stroke="#000000" stroke-width="2.9819" d="M1623.845,611.426h75.376"/>
				<path i:knockout="Off" fill="#FFFFFF" stroke="#FFFFFF" stroke-width="2.7895" d="M1623.997,611.426h75.075"/>
				<path i:knockout="Off" stroke="#000000" stroke-width="2.9819" d="M1699.222,611.426h75.376"/>
				<path i:knockout="Off" fill="#FFFFFF" stroke="#FFFFFF" stroke-width="2.7895" d="M1699.373,611.426h75.075"/>
				<path i:knockout="Off" stroke="#000000" stroke-width="2.9819" d="M1774.598,611.426h75.376"/>
				<path i:knockout="Off" fill="#FFFFFF" stroke="#FFFFFF" stroke-width="2.7895" d="M1774.749,611.426h75.075"/>
				<path i:knockout="Off" stroke="#000000" stroke-width="2.9819" d="M1849.975,611.426h75.377"/>
				<path i:knockout="Off" fill="#FFFFFF" stroke="#FFFFFF" stroke-width="2.7895" d="M1850.125,611.426h75.075"/>
				<path i:knockout="Off" stroke="#000000" stroke-width="2.9819" d="M1925.352,611.426h75.376"/>
				<path i:knockout="Off" fill="#FFFFFF" stroke="#FFFFFF" stroke-width="2.7895" d="M1925.502,611.426h75.074"/>
				<path i:knockout="Off" stroke="#000000" stroke-width="2.9819" d="M2000.728,611.426h75.377"/>
				<path i:knockout="Off" fill="#FFFFFF" stroke="#FFFFFF" stroke-width="2.7895" d="M2000.878,611.426h75.074"/>
				<path i:knockout="Off" stroke="#000000" stroke-width="2.9819" d="M2076.104,611.426h75.376"/>
				<path i:knockout="Off" fill="#FFFFFF" stroke="#FFFFFF" stroke-width="2.7895" d="M2076.255,611.426h75.074"/>
				<path i:knockout="Off" stroke="#000000" stroke-width="2.9819" d="M2151.48,611.426h75.376"/>
				<path i:knockout="Off" fill="#FFFFFF" stroke="#FFFFFF" stroke-width="2.7895" d="M2151.631,611.426h75.074"/>
				<path i:knockout="Off" stroke="#000000" stroke-width="2.9819" d="M2226.856,611.426h75.376"/>
				<path i:knockout="Off" fill="#FFFFFF" stroke="#FFFFFF" stroke-width="2.7895" d="M2227.008,611.426h75.074"/>
				<path i:knockout="Off" stroke="#000000" stroke-width="2.9819" d="M2302.232,611.426h75.378"/>
				<path i:knockout="Off" fill="#FFFFFF" stroke="#FFFFFF" stroke-width="2.7895" d="M2302.384,611.426h75.074"/>
				<path i:knockout="Off" stroke="#000000" stroke-width="2.9819" d="M2377.61,611.426h75.376"/>
				<path i:knockout="Off" fill="#FFFFFF" stroke="#FFFFFF" stroke-width="2.7895" d="M2377.761,611.426h75.074"/>
				<path i:knockout="Off" stroke="#000000" stroke-width="2.9819" d="M2452.986,611.426h75.376"/>
				<path i:knockout="Off" fill="#FFFFFF" stroke="#FFFFFF" stroke-width="2.7895" d="M2453.137,611.426h75.074"/>
				<switch i:isolated="yes" i:knockout="Off" i:objectNS="&ns_flows;" i:objectType="pointText" enable-background="new    ">
					<foreignObject requiredExtensions="&ns_flows;" x="0" y="0" width="1" height="1" overflow="visible">
						<flowDef  xmlns="&ns_flows;">
							<region>
								<path d="M2613.789,611.794"/>
							</region>
							<flow  xmlns="&ns_flows;"  font-family="'ArialMT'" font-size="3.6826" a:adobe-horizontal-scale="1.0916"  a:adobe-consecutive-hyphens="99">
								<p><span>Os01g30930</span></p>
							</flow>
						</flowDef>
						<x:targetRef  xlink:href="#XMLID_148_" />
					</foreignObject>
					<text id="XMLID_148_" transform="matrix(1.0916 0 0 1 2613.7891 611.7944)"><tspan x="0" y="0" font-family="'ArialMT'" font-size="3.6826">Os01g30930</tspan></text>
				</switch>
				<switch i:isolated="yes" i:knockout="Off" i:objectNS="&ns_flows;" i:objectType="pointText" enable-background="new    ">
					<foreignObject requiredExtensions="&ns_flows;" x="0" y="0" width="1" height="1" overflow="visible">
						<flowDef  xmlns="&ns_flows;">
							<region>
								<path d="M2613.789,614.648"/>
							</region>
							<flow  xmlns="&ns_flows;"  font-family="'ArialMT'" font-size="3.6826" a:adobe-horizontal-scale="1.0916"  a:adobe-consecutive-hyphens="99">
								<p><span>Os12g15750</span></p>
							</flow>
						</flowDef>
						<x:targetRef  xlink:href="#XMLID_149_" />
					</foreignObject>
					<text id="XMLID_149_" transform="matrix(1.0916 0 0 1 2613.7891 614.6484)"><tspan x="0" y="0" font-family="'ArialMT'" font-size="3.6826">Os12g15750</tspan></text>
				</switch>
				<switch i:isolated="yes" i:knockout="Off" i:objectNS="&ns_flows;" i:objectType="pointText" enable-background="new    ">
					<foreignObject requiredExtensions="&ns_flows;" x="0" y="0" width="1" height="1" overflow="visible">
						<flowDef  xmlns="&ns_flows;">
							<region>
								<path d="M2613.789,617.503"/>
							</region>
							<flow  xmlns="&ns_flows;"  font-family="'ArialMT'" font-size="3.6826" a:adobe-horizontal-scale="1.0916"  a:adobe-consecutive-hyphens="99">
								<p><span>Os12g15820</span></p>
							</flow>
						</flowDef>
						<x:targetRef  xlink:href="#XMLID_150_" />
					</foreignObject>
					<text id="XMLID_150_" transform="matrix(1.0916 0 0 1 2613.7891 617.5029)"><tspan x="0" y="0" font-family="'ArialMT'" font-size="3.6826">Os12g15820</tspan></text>
				</switch>
				<switch i:isolated="yes" i:knockout="Off" i:objectNS="&ns_flows;" i:objectType="pointText" enable-background="new    ">
					<foreignObject requiredExtensions="&ns_flows;" x="0" y="0" width="1" height="1" overflow="visible">
						<flowDef  xmlns="&ns_flows;">
							<region>
								<path d="M2613.789,620.356"/>
							</region>
							<flow  xmlns="&ns_flows;"  font-family="'ArialMT'" font-size="3.6826" a:adobe-horizontal-scale="1.0916"  a:adobe-consecutive-hyphens="99">
								<p><span>Os07g17580</span></p>
							</flow>
						</flowDef>
						<x:targetRef  xlink:href="#XMLID_151_" />
					</foreignObject>
					<text id="XMLID_151_" transform="matrix(1.0916 0 0 1 2613.7891 620.3564)"><tspan x="0" y="0" font-family="'ArialMT'" font-size="3.6826">Os07g17580</tspan></text>
				</switch>
				<switch i:isolated="yes" i:knockout="Off" i:objectNS="&ns_flows;" i:objectType="pointText" enable-background="new    ">
					<foreignObject requiredExtensions="&ns_flows;" x="0" y="0" width="1" height="1" overflow="visible">
						<flowDef  xmlns="&ns_flows;">
							<region>
								<path d="M2613.789,623.211"/>
							</region>
							<flow  xmlns="&ns_flows;"  font-family="'ArialMT'" font-size="3.6826" a:adobe-horizontal-scale="1.0916"  a:adobe-consecutive-hyphens="99">
								<p><span>Os07g17610</span></p>
							</flow>
						</flowDef>
						<x:targetRef  xlink:href="#XMLID_152_" />
					</foreignObject>
					<text id="XMLID_152_" transform="matrix(1.0916 0 0 1 2613.7891 623.2109)"><tspan x="0" y="0" font-family="'ArialMT'" font-size="3.6826">Os07g17610</tspan></text>
				</switch>
				<switch i:isolated="yes" i:knockout="Off" i:objectNS="&ns_flows;" i:objectType="pointText" enable-background="new    ">
					<foreignObject requiredExtensions="&ns_flows;" x="0" y="0" width="1" height="1" overflow="visible">
						<flowDef  xmlns="&ns_flows;">
							<region>
								<path d="M2613.789,626.064"/>
							</region>
							<flow  xmlns="&ns_flows;"  font-family="'ArialMT'" font-size="3.6826" a:adobe-horizontal-scale="1.0916"  a:adobe-consecutive-hyphens="99">
								<p><span>Os07g17620</span></p>
							</flow>
						</flowDef>
						<x:targetRef  xlink:href="#XMLID_153_" />
					</foreignObject>
					<text id="XMLID_153_" transform="matrix(1.0916 0 0 1 2613.7891 626.0645)"><tspan x="0" y="0" font-family="'ArialMT'" font-size="3.6826">Os07g17620</tspan></text>
				</switch>
				<switch i:isolated="yes" i:knockout="Off" i:objectNS="&ns_flows;" i:objectType="pointText" enable-background="new    ">
					<foreignObject requiredExtensions="&ns_flows;" x="0" y="0" width="1" height="1" overflow="visible">
						<flowDef  xmlns="&ns_flows;">
							<region>
								<path d="M2613.789,628.918"/>
							</region>
							<flow  xmlns="&ns_flows;"  font-family="'ArialMT'" font-size="3.6826" a:adobe-horizontal-scale="1.0916"  a:adobe-consecutive-hyphens="99">
								<p><span>Os02g24250</span></p>
							</flow>
						</flowDef>
						<x:targetRef  xlink:href="#XMLID_154_" />
					</foreignObject>
					<text id="XMLID_154_" transform="matrix(1.0916 0 0 1 2613.7891 628.9185)"><tspan x="0" y="0" font-family="'ArialMT'" font-size="3.6826">Os02g24250</tspan></text>
				</switch>
				<switch i:isolated="yes" i:knockout="Off" i:objectNS="&ns_flows;" i:objectType="pointText" enable-background="new    ">
					<foreignObject requiredExtensions="&ns_flows;" x="0" y="0" width="1" height="1" overflow="visible">
						<flowDef  xmlns="&ns_flows;">
							<region>
								<path d="M2613.789,631.773"/>
							</region>
							<flow  xmlns="&ns_flows;"  font-family="'ArialMT'" font-size="3.6826" a:adobe-horizontal-scale="1.0916"  a:adobe-consecutive-hyphens="99">
								<p><span>Os04g38180</span></p>
							</flow>
						</flowDef>
						<x:targetRef  xlink:href="#XMLID_155_" />
					</foreignObject>
					<text id="XMLID_155_" transform="matrix(1.0916 0 0 1 2613.7891 631.7729)"><tspan x="0" y="0" font-family="'ArialMT'" font-size="3.6826">Os04g38180</tspan></text>
				</switch>
				<switch i:isolated="yes" i:knockout="Off" i:objectNS="&ns_flows;" i:objectType="pointText" enable-background="new    ">
					<foreignObject requiredExtensions="&ns_flows;" x="0" y="0" width="1" height="1" overflow="visible">
						<flowDef  xmlns="&ns_flows;">
							<region>
								<path d="M2613.789,634.626"/>
							</region>
							<flow  xmlns="&ns_flows;"  font-family="'ArialMT'" font-size="3.6826" a:adobe-horizontal-scale="1.0916"  a:adobe-consecutive-hyphens="99">
								<p><span>Os02g40580</span></p>
							</flow>
						</flowDef>
						<x:targetRef  xlink:href="#XMLID_156_" />
					</foreignObject>
					<text id="XMLID_156_" transform="matrix(1.0916 0 0 1 2613.7891 634.6265)"><tspan x="0" y="0" font-family="'ArialMT'" font-size="3.6826">Os02g40580</tspan></text>
				</switch>
				<switch i:isolated="yes" i:knockout="Off" i:objectNS="&ns_flows;" i:objectType="pointText" enable-background="new    ">
					<foreignObject requiredExtensions="&ns_flows;" x="0" y="0" width="1" height="1" overflow="visible">
						<flowDef  xmlns="&ns_flows;">
							<region>
								<path d="M2613.789,637.481"/>
							</region>
							<flow  xmlns="&ns_flows;"  font-family="'ArialMT'" font-size="3.6826" a:adobe-horizontal-scale="1.0916"  a:adobe-consecutive-hyphens="99">
								<p><span>Os06g32890</span></p>
							</flow>
						</flowDef>
						<x:targetRef  xlink:href="#XMLID_157_" />
					</foreignObject>
					<text id="XMLID_157_" transform="matrix(1.0916 0 0 1 2613.7891 637.481)"><tspan x="0" y="0" font-family="'ArialMT'" font-size="3.6826">Os06g32890</tspan></text>
				</switch>
				<switch i:isolated="yes" i:knockout="Off" i:objectNS="&ns_flows;" i:objectType="pointText" enable-background="new    ">
					<foreignObject requiredExtensions="&ns_flows;" x="0" y="0" width="1" height="1" overflow="visible">
						<flowDef  xmlns="&ns_flows;">
							<region>
								<path d="M2613.789,640.334"/>
							</region>
							<flow  xmlns="&ns_flows;"  font-family="'ArialMT'" font-size="3.6826" a:adobe-horizontal-scale="1.0916"  a:adobe-consecutive-hyphens="99">
								<p><span>Os12g22250</span></p>
							</flow>
						</flowDef>
						<x:targetRef  xlink:href="#XMLID_158_" />
					</foreignObject>
					<text id="XMLID_158_" transform="matrix(1.0916 0 0 1 2613.7891 640.3345)"><tspan x="0" y="0" font-family="'ArialMT'" font-size="3.6826">Os12g22250</tspan></text>
				</switch>
				<switch i:isolated="yes" i:knockout="Off" i:objectNS="&ns_flows;" i:objectType="pointText" enable-background="new    ">
					<foreignObject requiredExtensions="&ns_flows;" x="0" y="0" width="1" height="1" overflow="visible">
						<flowDef  xmlns="&ns_flows;">
							<region>
								<path d="M2613.789,643.188"/>
							</region>
							<flow  xmlns="&ns_flows;"  font-family="'ArialMT'" font-size="3.6826" a:adobe-horizontal-scale="1.0916"  a:adobe-consecutive-hyphens="99">
								<p><span>Os04g48640</span></p>
							</flow>
						</flowDef>
						<x:targetRef  xlink:href="#XMLID_159_" />
					</foreignObject>
					<text id="XMLID_159_" transform="matrix(1.0916 0 0 1 2613.7891 643.1885)"><tspan x="0" y="0" font-family="'ArialMT'" font-size="3.6826">Os04g48640</tspan></text>
				</switch>
				<switch i:isolated="yes" i:knockout="Off" i:objectNS="&ns_flows;" i:objectType="pointText" enable-background="new    ">
					<foreignObject requiredExtensions="&ns_flows;" x="0" y="0" width="1" height="1" overflow="visible">
						<flowDef  xmlns="&ns_flows;">
							<region>
								<path d="M2613.789,646.043"/>
							</region>
							<flow  xmlns="&ns_flows;"  font-family="'ArialMT'" font-size="3.6826" a:adobe-horizontal-scale="1.0916"  a:adobe-consecutive-hyphens="99">
								<p><span>Os11g21980</span></p>
							</flow>
						</flowDef>
						<x:targetRef  xlink:href="#XMLID_160_" />
					</foreignObject>
					<text id="XMLID_160_" transform="matrix(1.0916 0 0 1 2613.7891 646.043)"><tspan x="0" y="0" font-family="'ArialMT'" font-size="3.6826">Os11g21980</tspan></text>
				</switch>
				<switch i:isolated="yes" i:knockout="Off" i:objectNS="&ns_flows;" i:objectType="pointText" enable-background="new    ">
					<foreignObject requiredExtensions="&ns_flows;" x="0" y="0" width="1" height="1" overflow="visible">
						<flowDef  xmlns="&ns_flows;">
							<region>
								<path d="M2613.789,648.896"/>
							</region>
							<flow  xmlns="&ns_flows;"  font-family="'ArialMT'" font-size="3.6826" a:adobe-horizontal-scale="1.0916"  a:adobe-consecutive-hyphens="99">
								<p><span>Os05g21040</span></p>
							</flow>
						</flowDef>
						<x:targetRef  xlink:href="#XMLID_161_" />
					</foreignObject>
					<text id="XMLID_161_" transform="matrix(1.0916 0 0 1 2613.7891 648.8965)"><tspan x="0" y="0" font-family="'ArialMT'" font-size="3.6826">Os05g21040</tspan></text>
				</switch>
				<switch i:isolated="yes" i:knockout="Off" i:objectNS="&ns_flows;" i:objectType="pointText" enable-background="new    ">
					<foreignObject requiredExtensions="&ns_flows;" x="0" y="0" width="1" height="1" overflow="visible">
						<flowDef  xmlns="&ns_flows;">
							<region>
								<path d="M2613.789,651.751"/>
							</region>
							<flow  xmlns="&ns_flows;"  font-family="'ArialMT'" font-size="3.6826" a:adobe-horizontal-scale="1.0916"  a:adobe-consecutive-hyphens="99">
								<p><span>Os11g19420</span></p>
							</flow>
						</flowDef>
						<x:targetRef  xlink:href="#XMLID_162_" />
					</foreignObject>
					<text id="XMLID_162_" transform="matrix(1.0916 0 0 1 2613.7891 651.751)"><tspan x="0" y="0" font-family="'ArialMT'" font-size="3.6826">Os11g19420</tspan></text>
				</switch>
				<switch i:isolated="yes" i:knockout="Off" i:objectNS="&ns_flows;" i:objectType="pointText" enable-background="new    ">
					<foreignObject requiredExtensions="&ns_flows;" x="0" y="0" width="1" height="1" overflow="visible">
						<flowDef  xmlns="&ns_flows;">
							<region>
								<path d="M2613.789,654.604"/>
							</region>
							<flow  xmlns="&ns_flows;"  font-family="'ArialMT'" font-size="3.6826" a:adobe-horizontal-scale="1.0916"  a:adobe-consecutive-hyphens="99">
								<p><span>Os05g17270</span></p>
							</flow>
						</flowDef>
						<x:targetRef  xlink:href="#XMLID_163_" />
					</foreignObject>
					<text id="XMLID_163_" transform="matrix(1.0916 0 0 1 2613.7891 654.6045)"><tspan x="0" y="0" font-family="'ArialMT'" font-size="3.6826">Os05g17270</tspan></text>
				</switch>
				<switch i:isolated="yes" i:knockout="Off" i:objectNS="&ns_flows;" i:objectType="pointText" enable-background="new    ">
					<foreignObject requiredExtensions="&ns_flows;" x="0" y="0" width="1" height="1" overflow="visible">
						<flowDef  xmlns="&ns_flows;">
							<region>
								<path d="M2613.789,657.458"/>
							</region>
							<flow  xmlns="&ns_flows;"  font-family="'ArialMT'" font-size="3.6826" a:adobe-horizontal-scale="1.0916"  a:adobe-consecutive-hyphens="99">
								<p><span>Os04g01040</span></p>
							</flow>
						</flowDef>
						<x:targetRef  xlink:href="#XMLID_164_" />
					</foreignObject>
					<text id="XMLID_164_" transform="matrix(1.0916 0 0 1 2613.7891 657.4585)"><tspan x="0" y="0" font-family="'ArialMT'" font-size="3.6826">Os04g01040</tspan></text>
				</switch>
				<switch i:isolated="yes" i:knockout="Off" i:objectNS="&ns_flows;" i:objectType="pointText" enable-background="new    ">
					<foreignObject requiredExtensions="&ns_flows;" x="0" y="0" width="1" height="1" overflow="visible">
						<flowDef  xmlns="&ns_flows;">
							<region>
								<path d="M2613.789,660.313"/>
							</region>
							<flow  xmlns="&ns_flows;"  font-family="'ArialMT'" font-size="3.6826" a:adobe-horizontal-scale="1.0916"  a:adobe-consecutive-hyphens="99">
								<p><span>Os12g19900</span></p>
							</flow>
						</flowDef>
						<x:targetRef  xlink:href="#XMLID_165_" />
					</foreignObject>
					<text id="XMLID_165_" transform="matrix(1.0916 0 0 1 2613.7891 660.313)"><tspan x="0" y="0" font-family="'ArialMT'" font-size="3.6826">Os12g19900</tspan></text>
				</switch>
				<switch i:isolated="yes" i:knockout="Off" i:objectNS="&ns_flows;" i:objectType="pointText" enable-background="new    ">
					<foreignObject requiredExtensions="&ns_flows;" x="0" y="0" width="1" height="1" overflow="visible">
						<flowDef  xmlns="&ns_flows;">
							<region>
								<path d="M2613.789,663.167"/>
							</region>
							<flow  xmlns="&ns_flows;"  font-family="'ArialMT'" font-size="3.6826" a:adobe-horizontal-scale="1.0916"  a:adobe-consecutive-hyphens="99">
								<p><span>Os07g16460</span></p>
							</flow>
						</flowDef>
						<x:targetRef  xlink:href="#XMLID_166_" />
					</foreignObject>
					<text id="XMLID_166_" transform="matrix(1.0916 0 0 1 2613.7891 663.1665)"><tspan x="0" y="0" font-family="'ArialMT'" font-size="3.6826">Os07g16460</tspan></text>
				</switch>
				<switch i:isolated="yes" i:knockout="Off" i:objectNS="&ns_flows;" i:objectType="pointText" enable-background="new    ">
					<foreignObject requiredExtensions="&ns_flows;" x="0" y="0" width="1" height="1" overflow="visible">
						<flowDef  xmlns="&ns_flows;">
							<region>
								<path d="M2613.789,666.021"/>
							</region>
							<flow  xmlns="&ns_flows;"  font-family="'ArialMT'" font-size="3.6826" a:adobe-horizontal-scale="1.0916"  a:adobe-consecutive-hyphens="99">
								<p><span>Os08g23060</span></p>
							</flow>
						</flowDef>
						<x:targetRef  xlink:href="#XMLID_167_" />
					</foreignObject>
					<text id="XMLID_167_" transform="matrix(1.0916 0 0 1 2613.7891 666.021)"><tspan x="0" y="0" font-family="'ArialMT'" font-size="3.6826">Os08g23060</tspan></text>
				</switch>
				<switch i:isolated="yes" i:knockout="Off" i:objectNS="&ns_flows;" i:objectType="pointText" enable-background="new    ">
					<foreignObject requiredExtensions="&ns_flows;" x="0" y="0" width="1" height="1" overflow="visible">
						<flowDef  xmlns="&ns_flows;">
							<region>
								<path d="M2613.789,668.875"/>
							</region>
							<flow  xmlns="&ns_flows;"  font-family="'ArialMT'" font-size="3.6826" a:adobe-horizontal-scale="1.0916"  a:adobe-consecutive-hyphens="99">
								<p><span>Os04g13700</span></p>
							</flow>
						</flowDef>
						<x:targetRef  xlink:href="#XMLID_168_" />
					</foreignObject>
					<text id="XMLID_168_" transform="matrix(1.0916 0 0 1 2613.7891 668.8745)"><tspan x="0" y="0" font-family="'ArialMT'" font-size="3.6826">Os04g13700</tspan></text>
				</switch>
				<switch i:isolated="yes" i:knockout="Off" i:objectNS="&ns_flows;" i:objectType="pointText" enable-background="new    ">
					<foreignObject requiredExtensions="&ns_flows;" x="0" y="0" width="1" height="1" overflow="visible">
						<flowDef  xmlns="&ns_flows;">
							<region>
								<path d="M2613.789,671.729"/>
							</region>
							<flow  xmlns="&ns_flows;"  font-family="'ArialMT'" font-size="3.6826" a:adobe-horizontal-scale="1.0916"  a:adobe-consecutive-hyphens="99">
								<p><span>Os07g24700</span></p>
							</flow>
						</flowDef>
						<x:targetRef  xlink:href="#XMLID_169_" />
					</foreignObject>
					<text id="XMLID_169_" transform="matrix(1.0916 0 0 1 2613.7891 671.7285)"><tspan x="0" y="0" font-family="'ArialMT'" font-size="3.6826">Os07g24700</tspan></text>
				</switch>
				<switch i:isolated="yes" i:knockout="Off" i:objectNS="&ns_flows;" i:objectType="pointText" enable-background="new    ">
					<foreignObject requiredExtensions="&ns_flows;" x="0" y="0" width="1" height="1" overflow="visible">
						<flowDef  xmlns="&ns_flows;">
							<region>
								<path d="M2613.789,674.583"/>
							</region>
							<flow  xmlns="&ns_flows;"  font-family="'ArialMT'" font-size="3.6826" a:adobe-horizontal-scale="1.0916"  a:adobe-consecutive-hyphens="99">
								<p><span>Os11g26670</span></p>
							</flow>
						</flowDef>
						<x:targetRef  xlink:href="#XMLID_170_" />
					</foreignObject>
					<text id="XMLID_170_" transform="matrix(1.0916 0 0 1 2613.7891 674.583)"><tspan x="0" y="0" font-family="'ArialMT'" font-size="3.6826">Os11g26670</tspan></text>
				</switch>
				<switch i:isolated="yes" i:knockout="Off" i:objectNS="&ns_flows;" i:objectType="pointText" enable-background="new    ">
					<foreignObject requiredExtensions="&ns_flows;" x="0" y="0" width="1" height="1" overflow="visible">
						<flowDef  xmlns="&ns_flows;">
							<region>
								<path d="M2613.789,677.437"/>
							</region>
							<flow  xmlns="&ns_flows;"  font-family="'ArialMT'" font-size="3.6826" a:adobe-horizontal-scale="1.0916"  a:adobe-consecutive-hyphens="99">
								<p><span>Os07g45870</span></p>
							</flow>
						</flowDef>
						<x:targetRef  xlink:href="#XMLID_171_" />
					</foreignObject>
					<text id="XMLID_171_" transform="matrix(1.0916 0 0 1 2613.7891 677.4365)"><tspan x="0" y="0" font-family="'ArialMT'" font-size="3.6826">Os07g45870</tspan></text>
				</switch>
				<switch i:isolated="yes" i:knockout="Off" i:objectNS="&ns_flows;" i:objectType="pointText" enable-background="new    ">
					<foreignObject requiredExtensions="&ns_flows;" x="0" y="0" width="1" height="1" overflow="visible">
						<flowDef  xmlns="&ns_flows;">
							<region>
								<path d="M2613.789,680.291"/>
							</region>
							<flow  xmlns="&ns_flows;"  font-family="'ArialMT'" font-size="3.6826" a:adobe-horizontal-scale="1.0916"  a:adobe-consecutive-hyphens="99">
								<p><span>Os10g13350</span></p>
							</flow>
						</flowDef>
						<x:targetRef  xlink:href="#XMLID_172_" />
					</foreignObject>
					<text id="XMLID_172_" transform="matrix(1.0916 0 0 1 2613.7891 680.291)"><tspan x="0" y="0" font-family="'ArialMT'" font-size="3.6826">Os10g13350</tspan></text>
				</switch>
				<switch i:isolated="yes" i:knockout="Off" i:objectNS="&ns_flows;" i:objectType="pointText" enable-background="new    ">
					<foreignObject requiredExtensions="&ns_flows;" x="0" y="0" width="1" height="1" overflow="visible">
						<flowDef  xmlns="&ns_flows;">
							<region>
								<path d="M2613.789,683.145"/>
							</region>
							<flow  xmlns="&ns_flows;"  font-family="'ArialMT'" font-size="3.6826" a:adobe-horizontal-scale="1.0916"  a:adobe-consecutive-hyphens="99">
								<p><span>Os04g16510</span></p>
							</flow>
						</flowDef>
						<x:targetRef  xlink:href="#XMLID_173_" />
					</foreignObject>
					<text id="XMLID_173_" transform="matrix(1.0916 0 0 1 2613.7891 683.1445)"><tspan x="0" y="0" font-family="'ArialMT'" font-size="3.6826">Os04g16510</tspan></text>
				</switch>
				<switch i:isolated="yes" i:knockout="Off" i:objectNS="&ns_flows;" i:objectType="pointText" enable-background="new    ">
					<foreignObject requiredExtensions="&ns_flows;" x="0" y="0" width="1" height="1" overflow="visible">
						<flowDef  xmlns="&ns_flows;">
							<region>
								<path d="M2613.789,685.999"/>
							</region>
							<flow  xmlns="&ns_flows;"  font-family="'ArialMT'" font-size="3.6826" a:adobe-horizontal-scale="1.0916"  a:adobe-consecutive-hyphens="99">
								<p><span>Os09g14290</span></p>
							</flow>
						</flowDef>
						<x:targetRef  xlink:href="#XMLID_174_" />
					</foreignObject>
					<text id="XMLID_174_" transform="matrix(1.0916 0 0 1 2613.7891 685.9985)"><tspan x="0" y="0" font-family="'ArialMT'" font-size="3.6826">Os09g14290</tspan></text>
				</switch>
				<switch i:isolated="yes" i:knockout="Off" i:objectNS="&ns_flows;" i:objectType="pointText" enable-background="new    ">
					<foreignObject requiredExtensions="&ns_flows;" x="0" y="0" width="1" height="1" overflow="visible">
						<flowDef  xmlns="&ns_flows;">
							<region>
								<path d="M2613.789,688.853"/>
							</region>
							<flow  xmlns="&ns_flows;"  font-family="'ArialMT'" font-size="3.6826" a:adobe-horizontal-scale="1.0916"  a:adobe-consecutive-hyphens="99">
								<p><span>Os05g26500</span></p>
							</flow>
						</flowDef>
						<x:targetRef  xlink:href="#XMLID_175_" />
					</foreignObject>
					<text id="XMLID_175_" transform="matrix(1.0916 0 0 1 2613.7891 688.853)"><tspan x="0" y="0" font-family="'ArialMT'" font-size="3.6826">Os05g26500</tspan></text>
				</switch>
				<switch i:isolated="yes" i:knockout="Off" i:objectNS="&ns_flows;" i:objectType="pointText" enable-background="new    ">
					<foreignObject requiredExtensions="&ns_flows;" x="0" y="0" width="1" height="1" overflow="visible">
						<flowDef  xmlns="&ns_flows;">
							<region>
								<path d="M2613.789,691.707"/>
							</region>
							<flow  xmlns="&ns_flows;"  font-family="'ArialMT'" font-size="3.6826" a:adobe-horizontal-scale="1.0916"  a:adobe-consecutive-hyphens="99">
								<p><span>Os06g25810</span></p>
							</flow>
						</flowDef>
						<x:targetRef  xlink:href="#XMLID_176_" />
					</foreignObject>
					<text id="XMLID_176_" transform="matrix(1.0916 0 0 1 2613.7891 691.7065)"><tspan x="0" y="0" font-family="'ArialMT'" font-size="3.6826">Os06g25810</tspan></text>
				</switch>
				<path i:knockout="Off" stroke="#000000" stroke-width="2.9819" d="M1397.716,694.192h75.376"/>
				<path i:knockout="Off" fill="#FFFFFF" stroke="#FFFFFF" stroke-width="2.7895" d="M1397.867,694.192h75.075"/>
				<path i:knockout="Off" stroke="#000000" stroke-width="2.9819" d="M1473.092,694.192h75.376"/>
				<path i:knockout="Off" fill="#FFFFFF" stroke="#FFFFFF" stroke-width="2.7895" d="M1473.243,694.192h75.075"/>
				<path i:knockout="Off" stroke="#000000" stroke-width="2.9819" d="M1548.469,694.192h75.376"/>
				<path i:knockout="Off" fill="#FFFFFF" stroke="#FFFFFF" stroke-width="2.7895" d="M1548.62,694.192h75.074"/>
				<path i:knockout="Off" stroke="#000000" stroke-width="2.9819" d="M1623.845,694.192h75.376"/>
				<path i:knockout="Off" fill="#FFFFFF" stroke="#FFFFFF" stroke-width="2.7895" d="M1623.997,694.192h75.075"/>
				<path i:knockout="Off" stroke="#000000" stroke-width="2.9819" d="M1699.222,694.192h75.376"/>
				<path i:knockout="Off" fill="#FFFFFF" stroke="#FFFFFF" stroke-width="2.7895" d="M1699.373,694.192h75.075"/>
				<path i:knockout="Off" stroke="#000000" stroke-width="2.9819" d="M1774.598,694.192h75.376"/>
				<path i:knockout="Off" fill="#FFFFFF" stroke="#FFFFFF" stroke-width="2.7895" d="M1774.749,694.192h75.075"/>
				<path i:knockout="Off" stroke="#000000" stroke-width="2.9819" d="M1849.975,694.192h75.377"/>
				<path i:knockout="Off" fill="#FFFFFF" stroke="#FFFFFF" stroke-width="2.7895" d="M1850.125,694.192h75.075"/>
				<path i:knockout="Off" stroke="#000000" stroke-width="2.9819" d="M1925.352,694.192h75.376"/>
				<path i:knockout="Off" fill="#FFFFFF" stroke="#FFFFFF" stroke-width="2.7895" d="M1925.502,694.192h75.074"/>
				<path i:knockout="Off" stroke="#000000" stroke-width="2.9819" d="M2000.728,694.192h75.377"/>
				<path i:knockout="Off" fill="#FFFFFF" stroke="#FFFFFF" stroke-width="2.7895" d="M2000.878,694.192h75.074"/>
				<path i:knockout="Off" stroke="#000000" stroke-width="2.9819" d="M2076.104,694.192h75.376"/>
				<path i:knockout="Off" fill="#FFFFFF" stroke="#FFFFFF" stroke-width="2.7895" d="M2076.255,694.192h75.074"/>
				<path i:knockout="Off" stroke="#000000" stroke-width="2.9819" d="M2151.48,694.192h75.376"/>
				<path i:knockout="Off" fill="#FFFFFF" stroke="#FFFFFF" stroke-width="2.7895" d="M2151.631,694.192h75.074"/>
				<path i:knockout="Off" stroke="#000000" stroke-width="2.9819" d="M2226.856,694.192h75.376"/>
				<path i:knockout="Off" fill="#FFFFFF" stroke="#FFFFFF" stroke-width="2.7895" d="M2227.008,694.192h75.074"/>
				<path i:knockout="Off" stroke="#000000" stroke-width="2.9819" d="M2302.232,694.192h75.378"/>
				<path i:knockout="Off" fill="#FFFFFF" stroke="#FFFFFF" stroke-width="2.7895" d="M2302.384,694.192h75.074"/>
				<path i:knockout="Off" stroke="#000000" stroke-width="2.9819" d="M2377.61,694.192h75.376"/>
				<path i:knockout="Off" fill="#FFFFFF" stroke="#FFFFFF" stroke-width="2.7895" d="M2377.761,694.192h75.074"/>
				<path i:knockout="Off" stroke="#000000" stroke-width="2.9819" d="M2452.986,694.192h75.376"/>
				<path i:knockout="Off" fill="#FFFFFF" stroke="#FFFFFF" stroke-width="2.7895" d="M2453.137,694.192h75.074"/>
				<switch i:isolated="yes" i:knockout="Off" i:objectNS="&ns_flows;" i:objectType="pointText" enable-background="new    ">
					<foreignObject requiredExtensions="&ns_flows;" x="0" y="0" width="1" height="1" overflow="visible">
						<flowDef  xmlns="&ns_flows;">
							<region>
								<path d="M2613.789,694.561"/>
							</region>
							<flow  xmlns="&ns_flows;"  font-family="'ArialMT'" font-size="3.6826" a:adobe-horizontal-scale="1.0916"  a:adobe-consecutive-hyphens="99">
								<p><span>Os01g35450</span></p>
							</flow>
						</flowDef>
						<x:targetRef  xlink:href="#XMLID_177_" />
					</foreignObject>
					<text id="XMLID_177_" transform="matrix(1.0916 0 0 1 2613.7891 694.561)"><tspan x="0" y="0" font-family="'ArialMT'" font-size="3.6826">Os01g35450</tspan></text>
				</switch>
				<switch i:isolated="yes" i:knockout="Off" i:objectNS="&ns_flows;" i:objectType="pointText" enable-background="new    ">
					<foreignObject requiredExtensions="&ns_flows;" x="0" y="0" width="1" height="1" overflow="visible">
						<flowDef  xmlns="&ns_flows;">
							<region>
								<path d="M2613.789,697.415"/>
							</region>
							<flow  xmlns="&ns_flows;"  font-family="'ArialMT'" font-size="3.6826" a:adobe-horizontal-scale="1.0916"  a:adobe-consecutive-hyphens="99">
								<p><span>Os03g32960</span></p>
							</flow>
						</flowDef>
						<x:targetRef  xlink:href="#XMLID_178_" />
					</foreignObject>
					<text id="XMLID_178_" transform="matrix(1.0916 0 0 1 2613.7891 697.4146)"><tspan x="0" y="0" font-family="'ArialMT'" font-size="3.6826">Os03g32960</tspan></text>
				</switch>
				<switch i:isolated="yes" i:knockout="Off" i:objectNS="&ns_flows;" i:objectType="pointText" enable-background="new    ">
					<foreignObject requiredExtensions="&ns_flows;" x="0" y="0" width="1" height="1" overflow="visible">
						<flowDef  xmlns="&ns_flows;">
							<region>
								<path d="M2613.789,700.269"/>
							</region>
							<flow  xmlns="&ns_flows;"  font-family="'ArialMT'" font-size="3.6826" a:adobe-horizontal-scale="1.0916"  a:adobe-consecutive-hyphens="99">
								<p><span>Os11g12090</span></p>
							</flow>
						</flowDef>
						<x:targetRef  xlink:href="#XMLID_179_" />
					</foreignObject>
					<text id="XMLID_179_" transform="matrix(1.0916 0 0 1 2613.7891 700.2686)"><tspan x="0" y="0" font-family="'ArialMT'" font-size="3.6826">Os11g12090</tspan></text>
				</switch>
				<switch i:isolated="yes" i:knockout="Off" i:objectNS="&ns_flows;" i:objectType="pointText" enable-background="new    ">
					<foreignObject requiredExtensions="&ns_flows;" x="0" y="0" width="1" height="1" overflow="visible">
						<flowDef  xmlns="&ns_flows;">
							<region>
								<path d="M2613.789,703.123"/>
							</region>
							<flow  xmlns="&ns_flows;"  font-family="'ArialMT'" font-size="3.6826" a:adobe-horizontal-scale="1.0916"  a:adobe-consecutive-hyphens="99">
								<p><span>Os07g16560</span></p>
							</flow>
						</flowDef>
						<x:targetRef  xlink:href="#XMLID_180_" />
					</foreignObject>
					<text id="XMLID_180_" transform="matrix(1.0916 0 0 1 2613.7891 703.123)"><tspan x="0" y="0" font-family="'ArialMT'" font-size="3.6826">Os07g16560</tspan></text>
				</switch>
				<switch i:isolated="yes" i:knockout="Off" i:objectNS="&ns_flows;" i:objectType="pointText" enable-background="new    ">
					<foreignObject requiredExtensions="&ns_flows;" x="0" y="0" width="1" height="1" overflow="visible">
						<flowDef  xmlns="&ns_flows;">
							<region>
								<path d="M2613.789,705.977"/>
							</region>
							<flow  xmlns="&ns_flows;"  font-family="'ArialMT'" font-size="3.6826" a:adobe-horizontal-scale="1.0916"  a:adobe-consecutive-hyphens="99">
								<p><span>Os01g22170</span></p>
							</flow>
						</flowDef>
						<x:targetRef  xlink:href="#XMLID_181_" />
					</foreignObject>
					<text id="XMLID_181_" transform="matrix(1.0916 0 0 1 2613.7891 705.9766)"><tspan x="0" y="0" font-family="'ArialMT'" font-size="3.6826">Os01g22170</tspan></text>
				</switch>
				<switch i:isolated="yes" i:knockout="Off" i:objectNS="&ns_flows;" i:objectType="pointText" enable-background="new    ">
					<foreignObject requiredExtensions="&ns_flows;" x="0" y="0" width="1" height="1" overflow="visible">
						<flowDef  xmlns="&ns_flows;">
							<region>
								<path d="M2613.789,708.831"/>
							</region>
							<flow  xmlns="&ns_flows;"  font-family="'ArialMT'" font-size="3.6826" a:adobe-horizontal-scale="1.0916"  a:adobe-consecutive-hyphens="99">
								<p><span>Os10g25530</span></p>
							</flow>
						</flowDef>
						<x:targetRef  xlink:href="#XMLID_182_" />
					</foreignObject>
					<text id="XMLID_182_" transform="matrix(1.0916 0 0 1 2613.7891 708.8311)"><tspan x="0" y="0" font-family="'ArialMT'" font-size="3.6826">Os10g25530</tspan></text>
				</switch>
				<switch i:isolated="yes" i:knockout="Off" i:objectNS="&ns_flows;" i:objectType="pointText" enable-background="new    ">
					<foreignObject requiredExtensions="&ns_flows;" x="0" y="0" width="1" height="1" overflow="visible">
						<flowDef  xmlns="&ns_flows;">
							<region>
								<path d="M2613.789,711.685"/>
							</region>
							<flow  xmlns="&ns_flows;"  font-family="'ArialMT'" font-size="3.6826" a:adobe-horizontal-scale="1.0916"  a:adobe-consecutive-hyphens="99">
								<p><span>Os08g29250</span></p>
							</flow>
						</flowDef>
						<x:targetRef  xlink:href="#XMLID_183_" />
					</foreignObject>
					<text id="XMLID_183_" transform="matrix(1.0916 0 0 1 2613.7891 711.6846)"><tspan x="0" y="0" font-family="'ArialMT'" font-size="3.6826">Os08g29250</tspan></text>
				</switch>
				<switch i:isolated="yes" i:knockout="Off" i:objectNS="&ns_flows;" i:objectType="pointText" enable-background="new    ">
					<foreignObject requiredExtensions="&ns_flows;" x="0" y="0" width="1" height="1" overflow="visible">
						<flowDef  xmlns="&ns_flows;">
							<region>
								<path d="M2613.789,714.539"/>
							</region>
							<flow  xmlns="&ns_flows;"  font-family="'ArialMT'" font-size="3.6826" a:adobe-horizontal-scale="1.0916"  a:adobe-consecutive-hyphens="99">
								<p><span>Os02g13470</span></p>
							</flow>
						</flowDef>
						<x:targetRef  xlink:href="#XMLID_184_" />
					</foreignObject>
					<text id="XMLID_184_" transform="matrix(1.0916 0 0 1 2613.7891 714.5386)"><tspan x="0" y="0" font-family="'ArialMT'" font-size="3.6826">Os02g13470</tspan></text>
				</switch>
				<switch i:isolated="yes" i:knockout="Off" i:objectNS="&ns_flows;" i:objectType="pointText" enable-background="new    ">
					<foreignObject requiredExtensions="&ns_flows;" x="0" y="0" width="1" height="1" overflow="visible">
						<flowDef  xmlns="&ns_flows;">
							<region>
								<path d="M2613.789,717.393"/>
							</region>
							<flow  xmlns="&ns_flows;"  font-family="'ArialMT'" font-size="3.6826" a:adobe-horizontal-scale="1.0916"  a:adobe-consecutive-hyphens="99">
								<p><span>Os04g22010</span></p>
							</flow>
						</flowDef>
						<x:targetRef  xlink:href="#XMLID_185_" />
					</foreignObject>
					<text id="XMLID_185_" transform="matrix(1.0916 0 0 1 2613.7891 717.3931)"><tspan x="0" y="0" font-family="'ArialMT'" font-size="3.6826">Os04g22010</tspan></text>
				</switch>
				<switch i:isolated="yes" i:knockout="Off" i:objectNS="&ns_flows;" i:objectType="pointText" enable-background="new    ">
					<foreignObject requiredExtensions="&ns_flows;" x="0" y="0" width="1" height="1" overflow="visible">
						<flowDef  xmlns="&ns_flows;">
							<region>
								<path d="M2613.789,720.247"/>
							</region>
							<flow  xmlns="&ns_flows;"  font-family="'ArialMT'" font-size="3.6826" a:adobe-horizontal-scale="1.0916"  a:adobe-consecutive-hyphens="99">
								<p><span>Os04g16100</span></p>
							</flow>
						</flowDef>
						<x:targetRef  xlink:href="#XMLID_186_" />
					</foreignObject>
					<text id="XMLID_186_" transform="matrix(1.0916 0 0 1 2613.7891 720.2466)"><tspan x="0" y="0" font-family="'ArialMT'" font-size="3.6826">Os04g16100</tspan></text>
				</switch>
				<switch i:isolated="yes" i:knockout="Off" i:objectNS="&ns_flows;" i:objectType="pointText" enable-background="new    ">
					<foreignObject requiredExtensions="&ns_flows;" x="0" y="0" width="1" height="1" overflow="visible">
						<flowDef  xmlns="&ns_flows;">
							<region>
								<path d="M2613.789,723.101"/>
							</region>
							<flow  xmlns="&ns_flows;"  font-family="'ArialMT'" font-size="3.6826" a:adobe-horizontal-scale="1.0916"  a:adobe-consecutive-hyphens="99">
								<p><span>Os04g16430</span></p>
							</flow>
						</flowDef>
						<x:targetRef  xlink:href="#XMLID_187_" />
					</foreignObject>
					<text id="XMLID_187_" transform="matrix(1.0916 0 0 1 2613.7891 723.1011)"><tspan x="0" y="0" font-family="'ArialMT'" font-size="3.6826">Os04g16430</tspan></text>
				</switch>
				<switch i:isolated="yes" i:knockout="Off" i:objectNS="&ns_flows;" i:objectType="pointText" enable-background="new    ">
					<foreignObject requiredExtensions="&ns_flows;" x="0" y="0" width="1" height="1" overflow="visible">
						<flowDef  xmlns="&ns_flows;">
							<region>
								<path d="M2613.789,725.955"/>
							</region>
							<flow  xmlns="&ns_flows;"  font-family="'ArialMT'" font-size="3.6826" a:adobe-horizontal-scale="1.0916"  a:adobe-consecutive-hyphens="99">
								<p><span>Os04g17240</span></p>
							</flow>
						</flowDef>
						<x:targetRef  xlink:href="#XMLID_188_" />
					</foreignObject>
					<text id="XMLID_188_" transform="matrix(1.0916 0 0 1 2613.7891 725.9546)"><tspan x="0" y="0" font-family="'ArialMT'" font-size="3.6826">Os04g17240</tspan></text>
				</switch>
				<switch i:isolated="yes" i:knockout="Off" i:objectNS="&ns_flows;" i:objectType="pointText" enable-background="new    ">
					<foreignObject requiredExtensions="&ns_flows;" x="0" y="0" width="1" height="1" overflow="visible">
						<flowDef  xmlns="&ns_flows;">
							<region>
								<path d="M2613.789,728.809"/>
							</region>
							<flow  xmlns="&ns_flows;"  font-family="'ArialMT'" font-size="3.6826" a:adobe-horizontal-scale="1.0916"  a:adobe-consecutive-hyphens="99">
								<p><span>Os04g25020</span></p>
							</flow>
						</flowDef>
						<x:targetRef  xlink:href="#XMLID_189_" />
					</foreignObject>
					<text id="XMLID_189_" transform="matrix(1.0916 0 0 1 2613.7891 728.8086)"><tspan x="0" y="0" font-family="'ArialMT'" font-size="3.6826">Os04g25020</tspan></text>
				</switch>
				<switch i:isolated="yes" i:knockout="Off" i:objectNS="&ns_flows;" i:objectType="pointText" enable-background="new    ">
					<foreignObject requiredExtensions="&ns_flows;" x="0" y="0" width="1" height="1" overflow="visible">
						<flowDef  xmlns="&ns_flows;">
							<region>
								<path d="M2613.789,731.663"/>
							</region>
							<flow  xmlns="&ns_flows;"  font-family="'ArialMT'" font-size="3.6826" a:adobe-horizontal-scale="1.0916"  a:adobe-consecutive-hyphens="99">
								<p><span>Os10g09220</span></p>
							</flow>
						</flowDef>
						<x:targetRef  xlink:href="#XMLID_190_" />
					</foreignObject>
					<text id="XMLID_190_" transform="matrix(1.0916 0 0 1 2613.7891 731.6631)"><tspan x="0" y="0" font-family="'ArialMT'" font-size="3.6826">Os10g09220</tspan></text>
				</switch>
				<switch i:isolated="yes" i:knockout="Off" i:objectNS="&ns_flows;" i:objectType="pointText" enable-background="new    ">
					<foreignObject requiredExtensions="&ns_flows;" x="0" y="0" width="1" height="1" overflow="visible">
						<flowDef  xmlns="&ns_flows;">
							<region>
								<path d="M2613.789,734.517"/>
							</region>
							<flow  xmlns="&ns_flows;"  font-family="'ArialMT'" font-size="3.6826" a:adobe-horizontal-scale="1.0916"  a:adobe-consecutive-hyphens="99">
								<p><span>Os06g24350</span></p>
							</flow>
						</flowDef>
						<x:targetRef  xlink:href="#XMLID_191_" />
					</foreignObject>
					<text id="XMLID_191_" transform="matrix(1.0916 0 0 1 2613.7891 734.5166)"><tspan x="0" y="0" font-family="'ArialMT'" font-size="3.6826">Os06g24350</tspan></text>
				</switch>
				<switch i:isolated="yes" i:knockout="Off" i:objectNS="&ns_flows;" i:objectType="pointText" enable-background="new    ">
					<foreignObject requiredExtensions="&ns_flows;" x="0" y="0" width="1" height="1" overflow="visible">
						<flowDef  xmlns="&ns_flows;">
							<region>
								<path d="M2613.789,737.371"/>
							</region>
							<flow  xmlns="&ns_flows;"  font-family="'ArialMT'" font-size="3.6826" a:adobe-horizontal-scale="1.0916"  a:adobe-consecutive-hyphens="99">
								<p><span>Os09g12940</span></p>
							</flow>
						</flowDef>
						<x:targetRef  xlink:href="#XMLID_192_" />
					</foreignObject>
					<text id="XMLID_192_" transform="matrix(1.0916 0 0 1 2613.7891 737.3711)"><tspan x="0" y="0" font-family="'ArialMT'" font-size="3.6826">Os09g12940</tspan></text>
				</switch>
				<switch i:isolated="yes" i:knockout="Off" i:objectNS="&ns_flows;" i:objectType="pointText" enable-background="new    ">
					<foreignObject requiredExtensions="&ns_flows;" x="0" y="0" width="1" height="1" overflow="visible">
						<flowDef  xmlns="&ns_flows;">
							<region>
								<path d="M2613.789,740.225"/>
							</region>
							<flow  xmlns="&ns_flows;"  font-family="'ArialMT'" font-size="3.6826" a:adobe-horizontal-scale="1.0916"  a:adobe-consecutive-hyphens="99">
								<p><span>Os04g04150</span></p>
							</flow>
						</flowDef>
						<x:targetRef  xlink:href="#XMLID_193_" />
					</foreignObject>
					<text id="XMLID_193_" transform="matrix(1.0916 0 0 1 2613.7891 740.2246)"><tspan x="0" y="0" font-family="'ArialMT'" font-size="3.6826">Os04g04150</tspan></text>
				</switch>
				<switch i:isolated="yes" i:knockout="Off" i:objectNS="&ns_flows;" i:objectType="pointText" enable-background="new    ">
					<foreignObject requiredExtensions="&ns_flows;" x="0" y="0" width="1" height="1" overflow="visible">
						<flowDef  xmlns="&ns_flows;">
							<region>
								<path d="M2613.789,743.079"/>
							</region>
							<flow  xmlns="&ns_flows;"  font-family="'ArialMT'" font-size="3.6826" a:adobe-horizontal-scale="1.0916"  a:adobe-consecutive-hyphens="99">
								<p><span>Os10g24420</span></p>
							</flow>
						</flowDef>
						<x:targetRef  xlink:href="#XMLID_194_" />
					</foreignObject>
					<text id="XMLID_194_" transform="matrix(1.0916 0 0 1 2613.7891 743.0786)"><tspan x="0" y="0" font-family="'ArialMT'" font-size="3.6826">Os10g24420</tspan></text>
				</switch>
				<switch i:isolated="yes" i:knockout="Off" i:objectNS="&ns_flows;" i:objectType="pointText" enable-background="new    ">
					<foreignObject requiredExtensions="&ns_flows;" x="0" y="0" width="1" height="1" overflow="visible">
						<flowDef  xmlns="&ns_flows;">
							<region>
								<path d="M2613.789,745.933"/>
							</region>
							<flow  xmlns="&ns_flows;"  font-family="'ArialMT'" font-size="3.6826" a:adobe-horizontal-scale="1.0916"  a:adobe-consecutive-hyphens="99">
								<p><span>Os09g17410</span></p>
							</flow>
						</flowDef>
						<x:targetRef  xlink:href="#XMLID_195_" />
					</foreignObject>
					<text id="XMLID_195_" transform="matrix(1.0916 0 0 1 2613.7891 745.9331)"><tspan x="0" y="0" font-family="'ArialMT'" font-size="3.6826">Os09g17410</tspan></text>
				</switch>
				<switch i:isolated="yes" i:knockout="Off" i:objectNS="&ns_flows;" i:objectType="pointText" enable-background="new    ">
					<foreignObject requiredExtensions="&ns_flows;" x="0" y="0" width="1" height="1" overflow="visible">
						<flowDef  xmlns="&ns_flows;">
							<region>
								<path d="M2613.789,748.787"/>
							</region>
							<flow  xmlns="&ns_flows;"  font-family="'ArialMT'" font-size="3.6826" a:adobe-horizontal-scale="1.0916"  a:adobe-consecutive-hyphens="99">
								<p><span>Os05g17410</span></p>
							</flow>
						</flowDef>
						<x:targetRef  xlink:href="#XMLID_196_" />
					</foreignObject>
					<text id="XMLID_196_" transform="matrix(1.0916 0 0 1 2613.7891 748.7866)"><tspan x="0" y="0" font-family="'ArialMT'" font-size="3.6826">Os05g17410</tspan></text>
				</switch>
				<switch i:isolated="yes" i:knockout="Off" i:objectNS="&ns_flows;" i:objectType="pointText" enable-background="new    ">
					<foreignObject requiredExtensions="&ns_flows;" x="0" y="0" width="1" height="1" overflow="visible">
						<flowDef  xmlns="&ns_flows;">
							<region>
								<path d="M2613.789,751.641"/>
							</region>
							<flow  xmlns="&ns_flows;"  font-family="'ArialMT'" font-size="3.6826" a:adobe-horizontal-scale="1.0916"  a:adobe-consecutive-hyphens="99">
								<p><span>Os05g18380</span></p>
							</flow>
						</flowDef>
						<x:targetRef  xlink:href="#XMLID_197_" />
					</foreignObject>
					<text id="XMLID_197_" transform="matrix(1.0916 0 0 1 2613.7891 751.6411)"><tspan x="0" y="0" font-family="'ArialMT'" font-size="3.6826">Os05g18380</tspan></text>
				</switch>
				<switch i:isolated="yes" i:knockout="Off" i:objectNS="&ns_flows;" i:objectType="pointText" enable-background="new    ">
					<foreignObject requiredExtensions="&ns_flows;" x="0" y="0" width="1" height="1" overflow="visible">
						<flowDef  xmlns="&ns_flows;">
							<region>
								<path d="M2613.789,754.495"/>
							</region>
							<flow  xmlns="&ns_flows;"  font-family="'ArialMT'" font-size="3.6826" a:adobe-horizontal-scale="1.0916"  a:adobe-consecutive-hyphens="99">
								<p><span>Os07g17800</span></p>
							</flow>
						</flowDef>
						<x:targetRef  xlink:href="#XMLID_198_" />
					</foreignObject>
					<text id="XMLID_198_" transform="matrix(1.0916 0 0 1 2613.7891 754.4946)"><tspan x="0" y="0" font-family="'ArialMT'" font-size="3.6826">Os07g17800</tspan></text>
				</switch>
				<switch i:isolated="yes" i:knockout="Off" i:objectNS="&ns_flows;" i:objectType="pointText" enable-background="new    ">
					<foreignObject requiredExtensions="&ns_flows;" x="0" y="0" width="1" height="1" overflow="visible">
						<flowDef  xmlns="&ns_flows;">
							<region>
								<path d="M2613.789,757.349"/>
							</region>
							<flow  xmlns="&ns_flows;"  font-family="'ArialMT'" font-size="3.6826" a:adobe-horizontal-scale="1.0916"  a:adobe-consecutive-hyphens="99">
								<p><span>Os08g11930</span></p>
							</flow>
						</flowDef>
						<x:targetRef  xlink:href="#XMLID_199_" />
					</foreignObject>
					<text id="XMLID_199_" transform="matrix(1.0916 0 0 1 2613.7891 757.3486)"><tspan x="0" y="0" font-family="'ArialMT'" font-size="3.6826">Os08g11930</tspan></text>
				</switch>
				<switch i:isolated="yes" i:knockout="Off" i:objectNS="&ns_flows;" i:objectType="pointText" enable-background="new    ">
					<foreignObject requiredExtensions="&ns_flows;" x="0" y="0" width="1" height="1" overflow="visible">
						<flowDef  xmlns="&ns_flows;">
							<region>
								<path d="M2613.789,760.203"/>
							</region>
							<flow  xmlns="&ns_flows;"  font-family="'ArialMT'" font-size="3.6826" a:adobe-horizontal-scale="1.0916"  a:adobe-consecutive-hyphens="99">
								<p><span>Os11g12210</span></p>
							</flow>
						</flowDef>
						<x:targetRef  xlink:href="#XMLID_200_" />
					</foreignObject>
					<text id="XMLID_200_" transform="matrix(1.0916 0 0 1 2613.7891 760.2031)"><tspan x="0" y="0" font-family="'ArialMT'" font-size="3.6826">Os11g12210</tspan></text>
				</switch>
				<switch i:isolated="yes" i:knockout="Off" i:objectNS="&ns_flows;" i:objectType="pointText" enable-background="new    ">
					<foreignObject requiredExtensions="&ns_flows;" x="0" y="0" width="1" height="1" overflow="visible">
						<flowDef  xmlns="&ns_flows;">
							<region>
								<path d="M2613.789,763.057"/>
							</region>
							<flow  xmlns="&ns_flows;"  font-family="'ArialMT'" font-size="3.6826" a:adobe-horizontal-scale="1.0916"  a:adobe-consecutive-hyphens="99">
								<p><span>Os10g12770</span></p>
							</flow>
						</flowDef>
						<x:targetRef  xlink:href="#XMLID_201_" />
					</foreignObject>
					<text id="XMLID_201_" transform="matrix(1.0916 0 0 1 2613.7891 763.0566)"><tspan x="0" y="0" font-family="'ArialMT'" font-size="3.6826">Os10g12770</tspan></text>
				</switch>
				<switch i:isolated="yes" i:knockout="Off" i:objectNS="&ns_flows;" i:objectType="pointText" enable-background="new    ">
					<foreignObject requiredExtensions="&ns_flows;" x="0" y="0" width="1" height="1" overflow="visible">
						<flowDef  xmlns="&ns_flows;">
							<region>
								<path d="M2613.789,765.911"/>
							</region>
							<flow  xmlns="&ns_flows;"  font-family="'ArialMT'" font-size="3.6826" a:adobe-horizontal-scale="1.0916"  a:adobe-consecutive-hyphens="99">
								<p><span>Os05g17320</span></p>
							</flow>
						</flowDef>
						<x:targetRef  xlink:href="#XMLID_202_" />
					</foreignObject>
					<text id="XMLID_202_" transform="matrix(1.0916 0 0 1 2613.7891 765.9111)"><tspan x="0" y="0" font-family="'ArialMT'" font-size="3.6826">Os05g17320</tspan></text>
				</switch>
				<switch i:isolated="yes" i:knockout="Off" i:objectNS="&ns_flows;" i:objectType="pointText" enable-background="new    ">
					<foreignObject requiredExtensions="&ns_flows;" x="0" y="0" width="1" height="1" overflow="visible">
						<flowDef  xmlns="&ns_flows;">
							<region>
								<path d="M2613.789,768.765"/>
							</region>
							<flow  xmlns="&ns_flows;"  font-family="'ArialMT'" font-size="3.6826" a:adobe-horizontal-scale="1.0916"  a:adobe-consecutive-hyphens="99">
								<p><span>Os08g11920</span></p>
							</flow>
						</flowDef>
						<x:targetRef  xlink:href="#XMLID_203_" />
					</foreignObject>
					<text id="XMLID_203_" transform="matrix(1.0916 0 0 1 2613.7891 768.7646)"><tspan x="0" y="0" font-family="'ArialMT'" font-size="3.6826">Os08g11920</tspan></text>
				</switch>
				<switch i:isolated="yes" i:knockout="Off" i:objectNS="&ns_flows;" i:objectType="pointText" enable-background="new    ">
					<foreignObject requiredExtensions="&ns_flows;" x="0" y="0" width="1" height="1" overflow="visible">
						<flowDef  xmlns="&ns_flows;">
							<region>
								<path d="M2613.789,771.619"/>
							</region>
							<flow  xmlns="&ns_flows;"  font-family="'ArialMT'" font-size="3.6826" a:adobe-horizontal-scale="1.0916"  a:adobe-consecutive-hyphens="99">
								<p><span>Os02g38550</span></p>
							</flow>
						</flowDef>
						<x:targetRef  xlink:href="#XMLID_204_" />
					</foreignObject>
					<text id="XMLID_204_" transform="matrix(1.0916 0 0 1 2613.7891 771.6187)"><tspan x="0" y="0" font-family="'ArialMT'" font-size="3.6826">Os02g38550</tspan></text>
				</switch>
				<switch i:isolated="yes" i:knockout="Off" i:objectNS="&ns_flows;" i:objectType="pointText" enable-background="new    ">
					<foreignObject requiredExtensions="&ns_flows;" x="0" y="0" width="1" height="1" overflow="visible">
						<flowDef  xmlns="&ns_flows;">
							<region>
								<path d="M2613.789,774.473"/>
							</region>
							<flow  xmlns="&ns_flows;"  font-family="'ArialMT'" font-size="3.6826" a:adobe-horizontal-scale="1.0916"  a:adobe-consecutive-hyphens="99">
								<p><span>Os05g08290</span></p>
							</flow>
						</flowDef>
						<x:targetRef  xlink:href="#XMLID_205_" />
					</foreignObject>
					<text id="XMLID_205_" transform="matrix(1.0916 0 0 1 2613.7891 774.4731)"><tspan x="0" y="0" font-family="'ArialMT'" font-size="3.6826">Os05g08290</tspan></text>
				</switch>
				<switch i:isolated="yes" i:knockout="Off" i:objectNS="&ns_flows;" i:objectType="pointText" enable-background="new    ">
					<foreignObject requiredExtensions="&ns_flows;" x="0" y="0" width="1" height="1" overflow="visible">
						<flowDef  xmlns="&ns_flows;">
							<region>
								<path d="M2613.789,777.327"/>
							</region>
							<flow  xmlns="&ns_flows;"  font-family="'ArialMT'" font-size="3.6826" a:adobe-horizontal-scale="1.0916"  a:adobe-consecutive-hyphens="99">
								<p><span>Os06g33020</span></p>
							</flow>
						</flowDef>
						<x:targetRef  xlink:href="#XMLID_206_" />
					</foreignObject>
					<text id="XMLID_206_" transform="matrix(1.0916 0 0 1 2613.7891 777.3267)"><tspan x="0" y="0" font-family="'ArialMT'" font-size="3.6826">Os06g33020</tspan></text>
				</switch>
				<switch i:isolated="yes" i:knockout="Off" i:objectNS="&ns_flows;" i:objectType="pointText" enable-background="new    ">
					<foreignObject requiredExtensions="&ns_flows;" x="0" y="0" width="1" height="1" overflow="visible">
						<flowDef  xmlns="&ns_flows;">
							<region>
								<path d="M2613.789,780.181"/>
							</region>
							<flow  xmlns="&ns_flows;"  font-family="'ArialMT'" font-size="3.6826" a:adobe-horizontal-scale="1.0916"  a:adobe-consecutive-hyphens="99">
								<p><span>Os10g06450</span></p>
							</flow>
						</flowDef>
						<x:targetRef  xlink:href="#XMLID_207_" />
					</foreignObject>
					<text id="XMLID_207_" transform="matrix(1.0916 0 0 1 2613.7891 780.1812)"><tspan x="0" y="0" font-family="'ArialMT'" font-size="3.6826">Os10g06450</tspan></text>
				</switch>
				<switch i:isolated="yes" i:knockout="Off" i:objectNS="&ns_flows;" i:objectType="pointText" enable-background="new    ">
					<foreignObject requiredExtensions="&ns_flows;" x="0" y="0" width="1" height="1" overflow="visible">
						<flowDef  xmlns="&ns_flows;">
							<region>
								<path d="M2613.789,783.035"/>
							</region>
							<flow  xmlns="&ns_flows;"  font-family="'ArialMT'" font-size="3.6826" a:adobe-horizontal-scale="1.0916"  a:adobe-consecutive-hyphens="99">
								<p><span>Os05g20180</span></p>
							</flow>
						</flowDef>
						<x:targetRef  xlink:href="#XMLID_208_" />
					</foreignObject>
					<text id="XMLID_208_" transform="matrix(1.0916 0 0 1 2613.7891 783.0347)"><tspan x="0" y="0" font-family="'ArialMT'" font-size="3.6826">Os05g20180</tspan></text>
				</switch>
				<path i:knockout="Off" stroke="#000000" stroke-width="2.9819" d="M1397.716,785.521h75.376"/>
				<path i:knockout="Off" fill="#FFFFFF" stroke="#FFFFFF" stroke-width="2.7895" d="M1397.867,785.521h75.075"/>
				<path i:knockout="Off" stroke="#000000" stroke-width="2.9819" d="M1473.092,785.521h75.376"/>
				<path i:knockout="Off" fill="#FFFFFF" stroke="#FFFFFF" stroke-width="2.7895" d="M1473.243,785.521h75.075"/>
				<path i:knockout="Off" stroke="#000000" stroke-width="2.9819" d="M1548.469,785.521h75.376"/>
				<path i:knockout="Off" fill="#FFFFFF" stroke="#FFFFFF" stroke-width="2.7895" d="M1548.62,785.521h75.074"/>
				<path i:knockout="Off" stroke="#000000" stroke-width="2.9819" d="M1623.845,785.521h75.376"/>
				<path i:knockout="Off" fill="#FFFFFF" stroke="#FFFFFF" stroke-width="2.7895" d="M1623.997,785.521h75.075"/>
				<path i:knockout="Off" stroke="#000000" stroke-width="2.9819" d="M1699.222,785.521h75.376"/>
				<path i:knockout="Off" fill="#FFFFFF" stroke="#FFFFFF" stroke-width="2.7895" d="M1699.373,785.521h75.075"/>
				<path i:knockout="Off" stroke="#000000" stroke-width="2.9819" d="M1774.598,785.521h75.376"/>
				<path i:knockout="Off" fill="#FFFFFF" stroke="#FFFFFF" stroke-width="2.7895" d="M1774.749,785.521h75.075"/>
				<path i:knockout="Off" stroke="#000000" stroke-width="2.9819" d="M1849.975,785.521h75.377"/>
				<path i:knockout="Off" fill="#FFFFFF" stroke="#FFFFFF" stroke-width="2.7895" d="M1850.125,785.521h75.075"/>
				<path i:knockout="Off" stroke="#000000" stroke-width="2.9819" d="M1925.352,785.521h75.376"/>
				<path i:knockout="Off" fill="#AAAAAA" stroke="#AAAAAA" stroke-width="2.7895" d="M1925.502,785.521h75.074"/>
				<path i:knockout="Off" stroke="#000000" stroke-width="2.9819" d="M2000.728,785.521h75.377"/>
				<path i:knockout="Off" fill="#FFFFFF" stroke="#FFFFFF" stroke-width="2.7895" d="M2000.878,785.521h75.074"/>
				<path i:knockout="Off" stroke="#000000" stroke-width="2.9819" d="M2076.104,785.521h75.376"/>
				<path i:knockout="Off" fill="#FFFFFF" stroke="#FFFFFF" stroke-width="2.7895" d="M2076.255,785.521h75.074"/>
				<path i:knockout="Off" stroke="#000000" stroke-width="2.9819" d="M2151.48,785.521h75.376"/>
				<path i:knockout="Off" fill="#FFFFFF" stroke="#FFFFFF" stroke-width="2.7895" d="M2151.631,785.521h75.074"/>
				<path i:knockout="Off" stroke="#000000" stroke-width="2.9819" d="M2226.856,785.521h75.376"/>
				<path i:knockout="Off" fill="#FFFFFF" stroke="#FFFFFF" stroke-width="2.7895" d="M2227.008,785.521h75.074"/>
				<path i:knockout="Off" stroke="#000000" stroke-width="2.9819" d="M2302.232,785.521h75.378"/>
				<path i:knockout="Off" fill="#FFFFFF" stroke="#FFFFFF" stroke-width="2.7895" d="M2302.384,785.521h75.074"/>
				<path i:knockout="Off" stroke="#000000" stroke-width="2.9819" d="M2377.61,785.521h75.376"/>
				<path i:knockout="Off" fill="#BABABA" stroke="#BABABA" stroke-width="2.7895" d="M2377.761,785.521h75.074"/>
				<path i:knockout="Off" stroke="#000000" stroke-width="2.9819" d="M2452.986,785.521h75.376"/>
				<path i:knockout="Off" fill="#FFFFFF" stroke="#FFFFFF" stroke-width="2.7895" d="M2453.137,785.521h75.074"/>
				<switch i:isolated="yes" i:knockout="Off" i:objectNS="&ns_flows;" i:objectType="pointText" enable-background="new    ">
					<foreignObject requiredExtensions="&ns_flows;" x="0" y="0" width="1" height="1" overflow="visible">
						<flowDef  xmlns="&ns_flows;">
							<region>
								<path d="M2613.789,785.889"/>
							</region>
							<flow  xmlns="&ns_flows;"  font-family="'ArialMT'" font-size="3.6826" a:adobe-horizontal-scale="1.0916"  a:adobe-consecutive-hyphens="99">
								<p><span>Os01g25860</span></p>
							</flow>
						</flowDef>
						<x:targetRef  xlink:href="#XMLID_209_" />
					</foreignObject>
					<text id="XMLID_209_" transform="matrix(1.0916 0 0 1 2613.7891 785.8887)"><tspan x="0" y="0" font-family="'ArialMT'" font-size="3.6826">Os01g25860</tspan></text>
				</switch>
				<switch i:isolated="yes" i:knockout="Off" i:objectNS="&ns_flows;" i:objectType="pointText" enable-background="new    ">
					<foreignObject requiredExtensions="&ns_flows;" x="0" y="0" width="1" height="1" overflow="visible">
						<flowDef  xmlns="&ns_flows;">
							<region>
								<path d="M2613.789,788.743"/>
							</region>
							<flow  xmlns="&ns_flows;"  font-family="'ArialMT'" font-size="3.6826" a:adobe-horizontal-scale="1.0916"  a:adobe-consecutive-hyphens="99">
								<p><span>Os12g23580</span></p>
							</flow>
						</flowDef>
						<x:targetRef  xlink:href="#XMLID_210_" />
					</foreignObject>
					<text id="XMLID_210_" transform="matrix(1.0916 0 0 1 2613.7891 788.7432)"><tspan x="0" y="0" font-family="'ArialMT'" font-size="3.6826">Os12g23580</tspan></text>
				</switch>
				<switch i:isolated="yes" i:knockout="Off" i:objectNS="&ns_flows;" i:objectType="pointText" enable-background="new    ">
					<foreignObject requiredExtensions="&ns_flows;" x="0" y="0" width="1" height="1" overflow="visible">
						<flowDef  xmlns="&ns_flows;">
							<region>
								<path d="M2613.789,791.597"/>
							</region>
							<flow  xmlns="&ns_flows;"  font-family="'ArialMT'" font-size="3.6826" a:adobe-horizontal-scale="1.0916"  a:adobe-consecutive-hyphens="99">
								<p><span>Os01g36040</span></p>
							</flow>
						</flowDef>
						<x:targetRef  xlink:href="#XMLID_211_" />
					</foreignObject>
					<text id="XMLID_211_" transform="matrix(1.0916 0 0 1 2613.7891 791.5967)"><tspan x="0" y="0" font-family="'ArialMT'" font-size="3.6826">Os01g36040</tspan></text>
				</switch>
				<switch i:isolated="yes" i:knockout="Off" i:objectNS="&ns_flows;" i:objectType="pointText" enable-background="new    ">
					<foreignObject requiredExtensions="&ns_flows;" x="0" y="0" width="1" height="1" overflow="visible">
						<flowDef  xmlns="&ns_flows;">
							<region>
								<path d="M2613.789,794.451"/>
							</region>
							<flow  xmlns="&ns_flows;"  font-family="'ArialMT'" font-size="3.6826" a:adobe-horizontal-scale="1.0916"  a:adobe-consecutive-hyphens="99">
								<p><span>Os08g14530</span></p>
							</flow>
						</flowDef>
						<x:targetRef  xlink:href="#XMLID_212_" />
					</foreignObject>
					<text id="XMLID_212_" transform="matrix(1.0916 0 0 1 2613.7891 794.4512)"><tspan x="0" y="0" font-family="'ArialMT'" font-size="3.6826">Os08g14530</tspan></text>
				</switch>
				<switch i:isolated="yes" i:knockout="Off" i:objectNS="&ns_flows;" i:objectType="pointText" enable-background="new    ">
					<foreignObject requiredExtensions="&ns_flows;" x="0" y="0" width="1" height="1" overflow="visible">
						<flowDef  xmlns="&ns_flows;">
							<region>
								<path d="M2613.789,797.305"/>
							</region>
							<flow  xmlns="&ns_flows;"  font-family="'ArialMT'" font-size="3.6826" a:adobe-horizontal-scale="1.0916"  a:adobe-consecutive-hyphens="99">
								<p><span>Os05g16960</span></p>
							</flow>
						</flowDef>
						<x:targetRef  xlink:href="#XMLID_213_" />
					</foreignObject>
					<text id="XMLID_213_" transform="matrix(1.0916 0 0 1 2613.7891 797.3047)"><tspan x="0" y="0" font-family="'ArialMT'" font-size="3.6826">Os05g16960</tspan></text>
				</switch>
				<switch i:isolated="yes" i:knockout="Off" i:objectNS="&ns_flows;" i:objectType="pointText" enable-background="new    ">
					<foreignObject requiredExtensions="&ns_flows;" x="0" y="0" width="1" height="1" overflow="visible">
						<flowDef  xmlns="&ns_flows;">
							<region>
								<path d="M2613.789,800.159"/>
							</region>
							<flow  xmlns="&ns_flows;"  font-family="'ArialMT'" font-size="3.6826" a:adobe-horizontal-scale="1.0916"  a:adobe-consecutive-hyphens="99">
								<p><span>Os09g13180</span></p>
							</flow>
						</flowDef>
						<x:targetRef  xlink:href="#XMLID_214_" />
					</foreignObject>
					<text id="XMLID_214_" transform="matrix(1.0916 0 0 1 2613.7891 800.1587)"><tspan x="0" y="0" font-family="'ArialMT'" font-size="3.6826">Os09g13180</tspan></text>
				</switch>
				<switch i:isolated="yes" i:knockout="Off" i:objectNS="&ns_flows;" i:objectType="pointText" enable-background="new    ">
					<foreignObject requiredExtensions="&ns_flows;" x="0" y="0" width="1" height="1" overflow="visible">
						<flowDef  xmlns="&ns_flows;">
							<region>
								<path d="M2613.789,803.013"/>
							</region>
							<flow  xmlns="&ns_flows;"  font-family="'ArialMT'" font-size="3.6826" a:adobe-horizontal-scale="1.0916"  a:adobe-consecutive-hyphens="99">
								<p><span>Os03g60050</span></p>
							</flow>
						</flowDef>
						<x:targetRef  xlink:href="#XMLID_215_" />
					</foreignObject>
					<text id="XMLID_215_" transform="matrix(1.0916 0 0 1 2613.7891 803.0132)"><tspan x="0" y="0" font-family="'ArialMT'" font-size="3.6826">Os03g60050</tspan></text>
				</switch>
				<switch i:isolated="yes" i:knockout="Off" i:objectNS="&ns_flows;" i:objectType="pointText" enable-background="new    ">
					<foreignObject requiredExtensions="&ns_flows;" x="0" y="0" width="1" height="1" overflow="visible">
						<flowDef  xmlns="&ns_flows;">
							<region>
								<path d="M2613.789,805.867"/>
							</region>
							<flow  xmlns="&ns_flows;"  font-family="'ArialMT'" font-size="3.6826" a:adobe-horizontal-scale="1.0916"  a:adobe-consecutive-hyphens="99">
								<p><span>Os09g09770</span></p>
							</flow>
						</flowDef>
						<x:targetRef  xlink:href="#XMLID_216_" />
					</foreignObject>
					<text id="XMLID_216_" transform="matrix(1.0916 0 0 1 2613.7891 805.8667)"><tspan x="0" y="0" font-family="'ArialMT'" font-size="3.6826">Os09g09770</tspan></text>
				</switch>
				<switch i:isolated="yes" i:knockout="Off" i:objectNS="&ns_flows;" i:objectType="pointText" enable-background="new    ">
					<foreignObject requiredExtensions="&ns_flows;" x="0" y="0" width="1" height="1" overflow="visible">
						<flowDef  xmlns="&ns_flows;">
							<region>
								<path d="M2613.789,808.721"/>
							</region>
							<flow  xmlns="&ns_flows;"  font-family="'ArialMT'" font-size="3.6826" a:adobe-horizontal-scale="1.0916"  a:adobe-consecutive-hyphens="99">
								<p><span>Os10g24560</span></p>
							</flow>
						</flowDef>
						<x:targetRef  xlink:href="#XMLID_217_" />
					</foreignObject>
					<text id="XMLID_217_" transform="matrix(1.0916 0 0 1 2613.7891 808.7212)"><tspan x="0" y="0" font-family="'ArialMT'" font-size="3.6826">Os10g24560</tspan></text>
				</switch>
				<switch i:isolated="yes" i:knockout="Off" i:objectNS="&ns_flows;" i:objectType="pointText" enable-background="new    ">
					<foreignObject requiredExtensions="&ns_flows;" x="0" y="0" width="1" height="1" overflow="visible">
						<flowDef  xmlns="&ns_flows;">
							<region>
								<path d="M2613.789,811.575"/>
							</region>
							<flow  xmlns="&ns_flows;"  font-family="'ArialMT'" font-size="3.6826" a:adobe-horizontal-scale="1.0916"  a:adobe-consecutive-hyphens="99">
								<p><span>Os12g14800</span></p>
							</flow>
						</flowDef>
						<x:targetRef  xlink:href="#XMLID_218_" />
					</foreignObject>
					<text id="XMLID_218_" transform="matrix(1.0916 0 0 1 2613.7891 811.5747)"><tspan x="0" y="0" font-family="'ArialMT'" font-size="3.6826">Os12g14800</tspan></text>
				</switch>
				<switch i:isolated="yes" i:knockout="Off" i:objectNS="&ns_flows;" i:objectType="pointText" enable-background="new    ">
					<foreignObject requiredExtensions="&ns_flows;" x="0" y="0" width="1" height="1" overflow="visible">
						<flowDef  xmlns="&ns_flows;">
							<region>
								<path d="M2613.789,814.429"/>
							</region>
							<flow  xmlns="&ns_flows;"  font-family="'ArialMT'" font-size="3.6826" a:adobe-horizontal-scale="1.0916"  a:adobe-consecutive-hyphens="99">
								<p><span>Os12g19980</span></p>
							</flow>
						</flowDef>
						<x:targetRef  xlink:href="#XMLID_219_" />
					</foreignObject>
					<text id="XMLID_219_" transform="matrix(1.0916 0 0 1 2613.7891 814.4287)"><tspan x="0" y="0" font-family="'ArialMT'" font-size="3.6826">Os12g19980</tspan></text>
				</switch>
				<switch i:isolated="yes" i:knockout="Off" i:objectNS="&ns_flows;" i:objectType="pointText" enable-background="new    ">
					<foreignObject requiredExtensions="&ns_flows;" x="0" y="0" width="1" height="1" overflow="visible">
						<flowDef  xmlns="&ns_flows;">
							<region>
								<path d="M2613.789,817.283"/>
							</region>
							<flow  xmlns="&ns_flows;"  font-family="'ArialMT'" font-size="3.6826" a:adobe-horizontal-scale="1.0916"  a:adobe-consecutive-hyphens="99">
								<p><span>Os10g06170</span></p>
							</flow>
						</flowDef>
						<x:targetRef  xlink:href="#XMLID_220_" />
					</foreignObject>
					<text id="XMLID_220_" transform="matrix(1.0916 0 0 1 2613.7891 817.2832)"><tspan x="0" y="0" font-family="'ArialMT'" font-size="3.6826">Os10g06170</tspan></text>
				</switch>
				<switch i:isolated="yes" i:knockout="Off" i:objectNS="&ns_flows;" i:objectType="pointText" enable-background="new    ">
					<foreignObject requiredExtensions="&ns_flows;" x="0" y="0" width="1" height="1" overflow="visible">
						<flowDef  xmlns="&ns_flows;">
							<region>
								<path d="M2613.789,820.137"/>
							</region>
							<flow  xmlns="&ns_flows;"  font-family="'ArialMT'" font-size="3.6826" a:adobe-horizontal-scale="1.0916"  a:adobe-consecutive-hyphens="99">
								<p><span>Os08g11790</span></p>
							</flow>
						</flowDef>
						<x:targetRef  xlink:href="#XMLID_221_" />
					</foreignObject>
					<text id="XMLID_221_" transform="matrix(1.0916 0 0 1 2613.7891 820.1367)"><tspan x="0" y="0" font-family="'ArialMT'" font-size="3.6826">Os08g11790</tspan></text>
				</switch>
				<switch i:isolated="yes" i:knockout="Off" i:objectNS="&ns_flows;" i:objectType="pointText" enable-background="new    ">
					<foreignObject requiredExtensions="&ns_flows;" x="0" y="0" width="1" height="1" overflow="visible">
						<flowDef  xmlns="&ns_flows;">
							<region>
								<path d="M2613.789,822.991"/>
							</region>
							<flow  xmlns="&ns_flows;"  font-family="'ArialMT'" font-size="3.6826" a:adobe-horizontal-scale="1.0916"  a:adobe-consecutive-hyphens="99">
								<p><span>Os04g25030</span></p>
							</flow>
						</flowDef>
						<x:targetRef  xlink:href="#XMLID_222_" />
					</foreignObject>
					<text id="XMLID_222_" transform="matrix(1.0916 0 0 1 2613.7891 822.9912)"><tspan x="0" y="0" font-family="'ArialMT'" font-size="3.6826">Os04g25030</tspan></text>
				</switch>
				<switch i:isolated="yes" i:knockout="Off" i:objectNS="&ns_flows;" i:objectType="pointText" enable-background="new    ">
					<foreignObject requiredExtensions="&ns_flows;" x="0" y="0" width="1" height="1" overflow="visible">
						<flowDef  xmlns="&ns_flows;">
							<region>
								<path d="M2613.789,825.845"/>
							</region>
							<flow  xmlns="&ns_flows;"  font-family="'ArialMT'" font-size="3.6826" a:adobe-horizontal-scale="1.0916"  a:adobe-consecutive-hyphens="99">
								<p><span>Os08g03130</span></p>
							</flow>
						</flowDef>
						<x:targetRef  xlink:href="#XMLID_223_" />
					</foreignObject>
					<text id="XMLID_223_" transform="matrix(1.0916 0 0 1 2613.7891 825.8447)"><tspan x="0" y="0" font-family="'ArialMT'" font-size="3.6826">Os08g03130</tspan></text>
				</switch>
				<switch i:isolated="yes" i:knockout="Off" i:objectNS="&ns_flows;" i:objectType="pointText" enable-background="new    ">
					<foreignObject requiredExtensions="&ns_flows;" x="0" y="0" width="1" height="1" overflow="visible">
						<flowDef  xmlns="&ns_flows;">
							<region>
								<path d="M2613.789,828.699"/>
							</region>
							<flow  xmlns="&ns_flows;"  font-family="'ArialMT'" font-size="3.6826" a:adobe-horizontal-scale="1.0916"  a:adobe-consecutive-hyphens="99">
								<p><span>Os05g15470</span></p>
							</flow>
						</flowDef>
						<x:targetRef  xlink:href="#XMLID_224_" />
					</foreignObject>
					<text id="XMLID_224_" transform="matrix(1.0916 0 0 1 2613.7891 828.6987)"><tspan x="0" y="0" font-family="'ArialMT'" font-size="3.6826">Os05g15470</tspan></text>
				</switch>
				<switch i:isolated="yes" i:knockout="Off" i:objectNS="&ns_flows;" i:objectType="pointText" enable-background="new    ">
					<foreignObject requiredExtensions="&ns_flows;" x="0" y="0" width="1" height="1" overflow="visible">
						<flowDef  xmlns="&ns_flows;">
							<region>
								<path d="M2613.789,831.553"/>
							</region>
							<flow  xmlns="&ns_flows;"  font-family="'ArialMT'" font-size="3.6826" a:adobe-horizontal-scale="1.0916"  a:adobe-consecutive-hyphens="99">
								<p><span>Os09g01060</span></p>
							</flow>
						</flowDef>
						<x:targetRef  xlink:href="#XMLID_225_" />
					</foreignObject>
					<text id="XMLID_225_" transform="matrix(1.0916 0 0 1 2613.7891 831.5532)"><tspan x="0" y="0" font-family="'ArialMT'" font-size="3.6826">Os09g01060</tspan></text>
				</switch>
				<switch i:isolated="yes" i:knockout="Off" i:objectNS="&ns_flows;" i:objectType="pointText" enable-background="new    ">
					<foreignObject requiredExtensions="&ns_flows;" x="0" y="0" width="1" height="1" overflow="visible">
						<flowDef  xmlns="&ns_flows;">
							<region>
								<path d="M2613.789,834.407"/>
							</region>
							<flow  xmlns="&ns_flows;"  font-family="'ArialMT'" font-size="3.6826" a:adobe-horizontal-scale="1.0916"  a:adobe-consecutive-hyphens="99">
								<p><span>Os05g19140</span></p>
							</flow>
						</flowDef>
						<x:targetRef  xlink:href="#XMLID_226_" />
					</foreignObject>
					<text id="XMLID_226_" transform="matrix(1.0916 0 0 1 2613.7891 834.4067)"><tspan x="0" y="0" font-family="'ArialMT'" font-size="3.6826">Os05g19140</tspan></text>
				</switch>
				<switch i:isolated="yes" i:knockout="Off" i:objectNS="&ns_flows;" i:objectType="pointText" enable-background="new    ">
					<foreignObject requiredExtensions="&ns_flows;" x="0" y="0" width="1" height="1" overflow="visible">
						<flowDef  xmlns="&ns_flows;">
							<region>
								<path d="M2613.789,837.261"/>
							</region>
							<flow  xmlns="&ns_flows;"  font-family="'ArialMT'" font-size="3.6826" a:adobe-horizontal-scale="1.0916"  a:adobe-consecutive-hyphens="99">
								<p><span>Os05g17000</span></p>
							</flow>
						</flowDef>
						<x:targetRef  xlink:href="#XMLID_227_" />
					</foreignObject>
					<text id="XMLID_227_" transform="matrix(1.0916 0 0 1 2613.7891 837.2612)"><tspan x="0" y="0" font-family="'ArialMT'" font-size="3.6826">Os05g17000</tspan></text>
				</switch>
				<switch i:isolated="yes" i:knockout="Off" i:objectNS="&ns_flows;" i:objectType="pointText" enable-background="new    ">
					<foreignObject requiredExtensions="&ns_flows;" x="0" y="0" width="1" height="1" overflow="visible">
						<flowDef  xmlns="&ns_flows;">
							<region>
								<path d="M2613.789,840.115"/>
							</region>
							<flow  xmlns="&ns_flows;"  font-family="'ArialMT'" font-size="3.6826" a:adobe-horizontal-scale="1.0916"  a:adobe-consecutive-hyphens="99">
								<p><span>Os05g23080</span></p>
							</flow>
						</flowDef>
						<x:targetRef  xlink:href="#XMLID_228_" />
					</foreignObject>
					<text id="XMLID_228_" transform="matrix(1.0916 0 0 1 2613.7891 840.1147)"><tspan x="0" y="0" font-family="'ArialMT'" font-size="3.6826">Os05g23080</tspan></text>
				</switch>
				<switch i:isolated="yes" i:knockout="Off" i:objectNS="&ns_flows;" i:objectType="pointText" enable-background="new    ">
					<foreignObject requiredExtensions="&ns_flows;" x="0" y="0" width="1" height="1" overflow="visible">
						<flowDef  xmlns="&ns_flows;">
							<region>
								<path d="M2613.789,842.969"/>
							</region>
							<flow  xmlns="&ns_flows;"  font-family="'ArialMT'" font-size="3.6826" a:adobe-horizontal-scale="1.0916"  a:adobe-consecutive-hyphens="99">
								<p><span>Os05g09080</span></p>
							</flow>
						</flowDef>
						<x:targetRef  xlink:href="#XMLID_229_" />
					</foreignObject>
					<text id="XMLID_229_" transform="matrix(1.0916 0 0 1 2613.7891 842.9688)"><tspan x="0" y="0" font-family="'ArialMT'" font-size="3.6826">Os05g09080</tspan></text>
				</switch>
				<switch i:isolated="yes" i:knockout="Off" i:objectNS="&ns_flows;" i:objectType="pointText" enable-background="new    ">
					<foreignObject requiredExtensions="&ns_flows;" x="0" y="0" width="1" height="1" overflow="visible">
						<flowDef  xmlns="&ns_flows;">
							<region>
								<path d="M2613.789,845.823"/>
							</region>
							<flow  xmlns="&ns_flows;"  font-family="'ArialMT'" font-size="3.6826" a:adobe-horizontal-scale="1.0916"  a:adobe-consecutive-hyphens="99">
								<p><span>Os06g32080</span></p>
							</flow>
						</flowDef>
						<x:targetRef  xlink:href="#XMLID_230_" />
					</foreignObject>
					<text id="XMLID_230_" transform="matrix(1.0916 0 0 1 2613.7891 845.8232)"><tspan x="0" y="0" font-family="'ArialMT'" font-size="3.6826">Os06g32080</tspan></text>
				</switch>
				<switch i:isolated="yes" i:knockout="Off" i:objectNS="&ns_flows;" i:objectType="pointText" enable-background="new    ">
					<foreignObject requiredExtensions="&ns_flows;" x="0" y="0" width="1" height="1" overflow="visible">
						<flowDef  xmlns="&ns_flows;">
							<region>
								<path d="M2613.789,848.677"/>
							</region>
							<flow  xmlns="&ns_flows;"  font-family="'ArialMT'" font-size="3.6826" a:adobe-horizontal-scale="1.0916"  a:adobe-consecutive-hyphens="99">
								<p><span>Os01g60980</span></p>
							</flow>
						</flowDef>
						<x:targetRef  xlink:href="#XMLID_231_" />
					</foreignObject>
					<text id="XMLID_231_" transform="matrix(1.0916 0 0 1 2613.7891 848.6768)"><tspan x="0" y="0" font-family="'ArialMT'" font-size="3.6826">Os01g60980</tspan></text>
				</switch>
				<switch i:isolated="yes" i:knockout="Off" i:objectNS="&ns_flows;" i:objectType="pointText" enable-background="new    ">
					<foreignObject requiredExtensions="&ns_flows;" x="0" y="0" width="1" height="1" overflow="visible">
						<flowDef  xmlns="&ns_flows;">
							<region>
								<path d="M2613.789,851.531"/>
							</region>
							<flow  xmlns="&ns_flows;"  font-family="'ArialMT'" font-size="3.6826" a:adobe-horizontal-scale="1.0916"  a:adobe-consecutive-hyphens="99">
								<p><span>Os07g30880</span></p>
							</flow>
						</flowDef>
						<x:targetRef  xlink:href="#XMLID_232_" />
					</foreignObject>
					<text id="XMLID_232_" transform="matrix(1.0916 0 0 1 2613.7891 851.5313)"><tspan x="0" y="0" font-family="'ArialMT'" font-size="3.6826">Os07g30880</tspan></text>
				</switch>
				<switch i:isolated="yes" i:knockout="Off" i:objectNS="&ns_flows;" i:objectType="pointText" enable-background="new    ">
					<foreignObject requiredExtensions="&ns_flows;" x="0" y="0" width="1" height="1" overflow="visible">
						<flowDef  xmlns="&ns_flows;">
							<region>
								<path d="M2613.789,854.385"/>
							</region>
							<flow  xmlns="&ns_flows;"  font-family="'ArialMT'" font-size="3.6826" a:adobe-horizontal-scale="1.0916"  a:adobe-consecutive-hyphens="99">
								<p><span>Os05g19180</span></p>
							</flow>
						</flowDef>
						<x:targetRef  xlink:href="#XMLID_233_" />
					</foreignObject>
					<text id="XMLID_233_" transform="matrix(1.0916 0 0 1 2613.7891 854.3848)"><tspan x="0" y="0" font-family="'ArialMT'" font-size="3.6826">Os05g19180</tspan></text>
				</switch>
				<switch i:isolated="yes" i:knockout="Off" i:objectNS="&ns_flows;" i:objectType="pointText" enable-background="new    ">
					<foreignObject requiredExtensions="&ns_flows;" x="0" y="0" width="1" height="1" overflow="visible">
						<flowDef  xmlns="&ns_flows;">
							<region>
								<path d="M2613.789,857.239"/>
							</region>
							<flow  xmlns="&ns_flows;"  font-family="'ArialMT'" font-size="3.6826" a:adobe-horizontal-scale="1.0916"  a:adobe-consecutive-hyphens="99">
								<p><span>Os04g07060</span></p>
							</flow>
						</flowDef>
						<x:targetRef  xlink:href="#XMLID_234_" />
					</foreignObject>
					<text id="XMLID_234_" transform="matrix(1.0916 0 0 1 2613.7891 857.2388)"><tspan x="0" y="0" font-family="'ArialMT'" font-size="3.6826">Os04g07060</tspan></text>
				</switch>
				<switch i:isolated="yes" i:knockout="Off" i:objectNS="&ns_flows;" i:objectType="pointText" enable-background="new    ">
					<foreignObject requiredExtensions="&ns_flows;" x="0" y="0" width="1" height="1" overflow="visible">
						<flowDef  xmlns="&ns_flows;">
							<region>
								<path d="M2613.789,860.093"/>
							</region>
							<flow  xmlns="&ns_flows;"  font-family="'ArialMT'" font-size="3.6826" a:adobe-horizontal-scale="1.0916"  a:adobe-consecutive-hyphens="99">
								<p><span>Os11g44730</span></p>
							</flow>
						</flowDef>
						<x:targetRef  xlink:href="#XMLID_235_" />
					</foreignObject>
					<text id="XMLID_235_" transform="matrix(1.0916 0 0 1 2613.7891 860.0933)"><tspan x="0" y="0" font-family="'ArialMT'" font-size="3.6826">Os11g44730</tspan></text>
				</switch>
				<switch i:isolated="yes" i:knockout="Off" i:objectNS="&ns_flows;" i:objectType="pointText" enable-background="new    ">
					<foreignObject requiredExtensions="&ns_flows;" x="0" y="0" width="1" height="1" overflow="visible">
						<flowDef  xmlns="&ns_flows;">
							<region>
								<path d="M2613.789,862.947"/>
							</region>
							<flow  xmlns="&ns_flows;"  font-family="'ArialMT'" font-size="3.6826" a:adobe-horizontal-scale="1.0916"  a:adobe-consecutive-hyphens="99">
								<p><span>Os03g15160</span></p>
							</flow>
						</flowDef>
						<x:targetRef  xlink:href="#XMLID_236_" />
					</foreignObject>
					<text id="XMLID_236_" transform="matrix(1.0916 0 0 1 2613.7891 862.9468)"><tspan x="0" y="0" font-family="'ArialMT'" font-size="3.6826">Os03g15160</tspan></text>
				</switch>
				<switch i:isolated="yes" i:knockout="Off" i:objectNS="&ns_flows;" i:objectType="pointText" enable-background="new    ">
					<foreignObject requiredExtensions="&ns_flows;" x="0" y="0" width="1" height="1" overflow="visible">
						<flowDef  xmlns="&ns_flows;">
							<region>
								<path d="M2613.789,865.801"/>
							</region>
							<flow  xmlns="&ns_flows;"  font-family="'ArialMT'" font-size="3.6826" a:adobe-horizontal-scale="1.0916"  a:adobe-consecutive-hyphens="99">
								<p><span>Os12g34090</span></p>
							</flow>
						</flowDef>
						<x:targetRef  xlink:href="#XMLID_237_" />
					</foreignObject>
					<text id="XMLID_237_" transform="matrix(1.0916 0 0 1 2613.7891 865.8013)"><tspan x="0" y="0" font-family="'ArialMT'" font-size="3.6826">Os12g34090</tspan></text>
				</switch>
				<switch i:isolated="yes" i:knockout="Off" i:objectNS="&ns_flows;" i:objectType="pointText" enable-background="new    ">
					<foreignObject requiredExtensions="&ns_flows;" x="0" y="0" width="1" height="1" overflow="visible">
						<flowDef  xmlns="&ns_flows;">
							<region>
								<path d="M2613.789,868.655"/>
							</region>
							<flow  xmlns="&ns_flows;"  font-family="'ArialMT'" font-size="3.6826" a:adobe-horizontal-scale="1.0916"  a:adobe-consecutive-hyphens="99">
								<p><span>Os05g19190</span></p>
							</flow>
						</flowDef>
						<x:targetRef  xlink:href="#XMLID_238_" />
					</foreignObject>
					<text id="XMLID_238_" transform="matrix(1.0916 0 0 1 2613.7891 868.6548)"><tspan x="0" y="0" font-family="'ArialMT'" font-size="3.6826">Os05g19190</tspan></text>
				</switch>
				<switch i:isolated="yes" i:knockout="Off" i:objectNS="&ns_flows;" i:objectType="pointText" enable-background="new    ">
					<foreignObject requiredExtensions="&ns_flows;" x="0" y="0" width="1" height="1" overflow="visible">
						<flowDef  xmlns="&ns_flows;">
							<region>
								<path d="M2613.789,871.509"/>
							</region>
							<flow  xmlns="&ns_flows;"  font-family="'ArialMT'" font-size="3.6826" a:adobe-horizontal-scale="1.0916"  a:adobe-consecutive-hyphens="99">
								<p><span>Os04g10100</span></p>
							</flow>
						</flowDef>
						<x:targetRef  xlink:href="#XMLID_239_" />
					</foreignObject>
					<text id="XMLID_239_" transform="matrix(1.0916 0 0 1 2613.7891 871.5088)"><tspan x="0" y="0" font-family="'ArialMT'" font-size="3.6826">Os04g10100</tspan></text>
				</switch>
				<switch i:isolated="yes" i:knockout="Off" i:objectNS="&ns_flows;" i:objectType="pointText" enable-background="new    ">
					<foreignObject requiredExtensions="&ns_flows;" x="0" y="0" width="1" height="1" overflow="visible">
						<flowDef  xmlns="&ns_flows;">
							<region>
								<path d="M2613.789,874.363"/>
							</region>
							<flow  xmlns="&ns_flows;"  font-family="'ArialMT'" font-size="3.6826" a:adobe-horizontal-scale="1.0916"  a:adobe-consecutive-hyphens="99">
								<p><span>Os06g16890</span></p>
							</flow>
						</flowDef>
						<x:targetRef  xlink:href="#XMLID_240_" />
					</foreignObject>
					<text id="XMLID_240_" transform="matrix(1.0916 0 0 1 2613.7891 874.3633)"><tspan x="0" y="0" font-family="'ArialMT'" font-size="3.6826">Os06g16890</tspan></text>
				</switch>
				<switch i:isolated="yes" i:knockout="Off" i:objectNS="&ns_flows;" i:objectType="pointText" enable-background="new    ">
					<foreignObject requiredExtensions="&ns_flows;" x="0" y="0" width="1" height="1" overflow="visible">
						<flowDef  xmlns="&ns_flows;">
							<region>
								<path d="M2613.789,877.217"/>
							</region>
							<flow  xmlns="&ns_flows;"  font-family="'ArialMT'" font-size="3.6826" a:adobe-horizontal-scale="1.0916"  a:adobe-consecutive-hyphens="99">
								<p><span>Os12g28920</span></p>
							</flow>
						</flowDef>
						<x:targetRef  xlink:href="#XMLID_241_" />
					</foreignObject>
					<text id="XMLID_241_" transform="matrix(1.0916 0 0 1 2613.7891 877.2168)"><tspan x="0" y="0" font-family="'ArialMT'" font-size="3.6826">Os12g28920</tspan></text>
				</switch>
				<switch i:isolated="yes" i:knockout="Off" i:objectNS="&ns_flows;" i:objectType="pointText" enable-background="new    ">
					<foreignObject requiredExtensions="&ns_flows;" x="0" y="0" width="1" height="1" overflow="visible">
						<flowDef  xmlns="&ns_flows;">
							<region>
								<path d="M2613.789,880.071"/>
							</region>
							<flow  xmlns="&ns_flows;"  font-family="'ArialMT'" font-size="3.6826" a:adobe-horizontal-scale="1.0916"  a:adobe-consecutive-hyphens="99">
								<p><span>Os12g35110</span></p>
							</flow>
						</flowDef>
						<x:targetRef  xlink:href="#XMLID_242_" />
					</foreignObject>
					<text id="XMLID_242_" transform="matrix(1.0916 0 0 1 2613.7891 880.0713)"><tspan x="0" y="0" font-family="'ArialMT'" font-size="3.6826">Os12g35110</tspan></text>
				</switch>
				<switch i:isolated="yes" i:knockout="Off" i:objectNS="&ns_flows;" i:objectType="pointText" enable-background="new    ">
					<foreignObject requiredExtensions="&ns_flows;" x="0" y="0" width="1" height="1" overflow="visible">
						<flowDef  xmlns="&ns_flows;">
							<region>
								<path d="M2613.789,882.925"/>
							</region>
							<flow  xmlns="&ns_flows;"  font-family="'ArialMT'" font-size="3.6826" a:adobe-horizontal-scale="1.0916"  a:adobe-consecutive-hyphens="99">
								<p><span>Os05g16790</span></p>
							</flow>
						</flowDef>
						<x:targetRef  xlink:href="#XMLID_243_" />
					</foreignObject>
					<text id="XMLID_243_" transform="matrix(1.0916 0 0 1 2613.7891 882.9248)"><tspan x="0" y="0" font-family="'ArialMT'" font-size="3.6826">Os05g16790</tspan></text>
				</switch>
				<switch i:isolated="yes" i:knockout="Off" i:objectNS="&ns_flows;" i:objectType="pointText" enable-background="new    ">
					<foreignObject requiredExtensions="&ns_flows;" x="0" y="0" width="1" height="1" overflow="visible">
						<flowDef  xmlns="&ns_flows;">
							<region>
								<path d="M2613.789,885.779"/>
							</region>
							<flow  xmlns="&ns_flows;"  font-family="'ArialMT'" font-size="3.6826" a:adobe-horizontal-scale="1.0916"  a:adobe-consecutive-hyphens="99">
								<p><span>Os05g17100</span></p>
							</flow>
						</flowDef>
						<x:targetRef  xlink:href="#XMLID_244_" />
					</foreignObject>
					<text id="XMLID_244_" transform="matrix(1.0916 0 0 1 2613.7891 885.7788)"><tspan x="0" y="0" font-family="'ArialMT'" font-size="3.6826">Os05g17100</tspan></text>
				</switch>
				<switch i:isolated="yes" i:knockout="Off" i:objectNS="&ns_flows;" i:objectType="pointText" enable-background="new    ">
					<foreignObject requiredExtensions="&ns_flows;" x="0" y="0" width="1" height="1" overflow="visible">
						<flowDef  xmlns="&ns_flows;">
							<region>
								<path d="M2613.789,888.633"/>
							</region>
							<flow  xmlns="&ns_flows;"  font-family="'ArialMT'" font-size="3.6826" a:adobe-horizontal-scale="1.0916"  a:adobe-consecutive-hyphens="99">
								<p><span>Os05g20230</span></p>
							</flow>
						</flowDef>
						<x:targetRef  xlink:href="#XMLID_245_" />
					</foreignObject>
					<text id="XMLID_245_" transform="matrix(1.0916 0 0 1 2613.7891 888.6333)"><tspan x="0" y="0" font-family="'ArialMT'" font-size="3.6826">Os05g20230</tspan></text>
				</switch>
				<switch i:isolated="yes" i:knockout="Off" i:objectNS="&ns_flows;" i:objectType="pointText" enable-background="new    ">
					<foreignObject requiredExtensions="&ns_flows;" x="0" y="0" width="1" height="1" overflow="visible">
						<flowDef  xmlns="&ns_flows;">
							<region>
								<path d="M2613.789,891.487"/>
							</region>
							<flow  xmlns="&ns_flows;"  font-family="'ArialMT'" font-size="3.6826" a:adobe-horizontal-scale="1.0916"  a:adobe-consecutive-hyphens="99">
								<p><span>Os03g23220</span></p>
							</flow>
						</flowDef>
						<x:targetRef  xlink:href="#XMLID_246_" />
					</foreignObject>
					<text id="XMLID_246_" transform="matrix(1.0916 0 0 1 2613.7891 891.4868)"><tspan x="0" y="0" font-family="'ArialMT'" font-size="3.6826">Os03g23220</tspan></text>
				</switch>
				<switch i:isolated="yes" i:knockout="Off" i:objectNS="&ns_flows;" i:objectType="pointText" enable-background="new    ">
					<foreignObject requiredExtensions="&ns_flows;" x="0" y="0" width="1" height="1" overflow="visible">
						<flowDef  xmlns="&ns_flows;">
							<region>
								<path d="M2613.789,894.341"/>
							</region>
							<flow  xmlns="&ns_flows;"  font-family="'ArialMT'" font-size="3.6826" a:adobe-horizontal-scale="1.0916"  a:adobe-consecutive-hyphens="99">
								<p><span>Os03g23840</span></p>
							</flow>
						</flowDef>
						<x:targetRef  xlink:href="#XMLID_247_" />
					</foreignObject>
					<text id="XMLID_247_" transform="matrix(1.0916 0 0 1 2613.7891 894.3413)"><tspan x="0" y="0" font-family="'ArialMT'" font-size="3.6826">Os03g23840</tspan></text>
				</switch>
				<switch i:isolated="yes" i:knockout="Off" i:objectNS="&ns_flows;" i:objectType="pointText" enable-background="new    ">
					<foreignObject requiredExtensions="&ns_flows;" x="0" y="0" width="1" height="1" overflow="visible">
						<flowDef  xmlns="&ns_flows;">
							<region>
								<path d="M2613.789,897.195"/>
							</region>
							<flow  xmlns="&ns_flows;"  font-family="'ArialMT'" font-size="3.6826" a:adobe-horizontal-scale="1.0916"  a:adobe-consecutive-hyphens="99">
								<p><span>Os12g34180</span></p>
							</flow>
						</flowDef>
						<x:targetRef  xlink:href="#XMLID_248_" />
					</foreignObject>
					<text id="XMLID_248_" transform="matrix(1.0916 0 0 1 2613.7891 897.1948)"><tspan x="0" y="0" font-family="'ArialMT'" font-size="3.6826">Os12g34180</tspan></text>
				</switch>
				<switch i:isolated="yes" i:knockout="Off" i:objectNS="&ns_flows;" i:objectType="pointText" enable-background="new    ">
					<foreignObject requiredExtensions="&ns_flows;" x="0" y="0" width="1" height="1" overflow="visible">
						<flowDef  xmlns="&ns_flows;">
							<region>
								<path d="M2613.789,900.049"/>
							</region>
							<flow  xmlns="&ns_flows;"  font-family="'ArialMT'" font-size="3.6826" a:adobe-horizontal-scale="1.0916"  a:adobe-consecutive-hyphens="99">
								<p><span>Os04g21210</span></p>
							</flow>
						</flowDef>
						<x:targetRef  xlink:href="#XMLID_249_" />
					</foreignObject>
					<text id="XMLID_249_" transform="matrix(1.0916 0 0 1 2613.7891 900.0488)"><tspan x="0" y="0" font-family="'ArialMT'" font-size="3.6826">Os04g21210</tspan></text>
				</switch>
				<switch i:isolated="yes" i:knockout="Off" i:objectNS="&ns_flows;" i:objectType="pointText" enable-background="new    ">
					<foreignObject requiredExtensions="&ns_flows;" x="0" y="0" width="1" height="1" overflow="visible">
						<flowDef  xmlns="&ns_flows;">
							<region>
								<path d="M2613.789,902.903"/>
							</region>
							<flow  xmlns="&ns_flows;"  font-family="'ArialMT'" font-size="3.6826" a:adobe-horizontal-scale="1.0916"  a:adobe-consecutive-hyphens="99">
								<p><span>Os04g21200</span></p>
							</flow>
						</flowDef>
						<x:targetRef  xlink:href="#XMLID_250_" />
					</foreignObject>
					<text id="XMLID_250_" transform="matrix(1.0916 0 0 1 2613.7891 902.9033)"><tspan x="0" y="0" font-family="'ArialMT'" font-size="3.6826">Os04g21200</tspan></text>
				</switch>
				<switch i:isolated="yes" i:knockout="Off" i:objectNS="&ns_flows;" i:objectType="pointText" enable-background="new    ">
					<foreignObject requiredExtensions="&ns_flows;" x="0" y="0" width="1" height="1" overflow="visible">
						<flowDef  xmlns="&ns_flows;">
							<region>
								<path d="M2613.789,905.757"/>
							</region>
							<flow  xmlns="&ns_flows;"  font-family="'ArialMT'" font-size="3.6826" a:adobe-horizontal-scale="1.0916"  a:adobe-consecutive-hyphens="99">
								<p><span>Os10g20020</span></p>
							</flow>
						</flowDef>
						<x:targetRef  xlink:href="#XMLID_251_" />
					</foreignObject>
					<text id="XMLID_251_" transform="matrix(1.0916 0 0 1 2613.7891 905.7568)"><tspan x="0" y="0" font-family="'ArialMT'" font-size="3.6826">Os10g20020</tspan></text>
				</switch>
				<switch i:isolated="yes" i:knockout="Off" i:objectNS="&ns_flows;" i:objectType="pointText" enable-background="new    ">
					<foreignObject requiredExtensions="&ns_flows;" x="0" y="0" width="1" height="1" overflow="visible">
						<flowDef  xmlns="&ns_flows;">
							<region>
								<path d="M2613.789,908.611"/>
							</region>
							<flow  xmlns="&ns_flows;"  font-family="'ArialMT'" font-size="3.6826" a:adobe-horizontal-scale="1.0916"  a:adobe-consecutive-hyphens="99">
								<p><span>Os05g07350</span></p>
							</flow>
						</flowDef>
						<x:targetRef  xlink:href="#XMLID_252_" />
					</foreignObject>
					<text id="XMLID_252_" transform="matrix(1.0916 0 0 1 2613.7891 908.6113)"><tspan x="0" y="0" font-family="'ArialMT'" font-size="3.6826">Os05g07350</tspan></text>
				</switch>
				<switch i:isolated="yes" i:knockout="Off" i:objectNS="&ns_flows;" i:objectType="pointText" enable-background="new    ">
					<foreignObject requiredExtensions="&ns_flows;" x="0" y="0" width="1" height="1" overflow="visible">
						<flowDef  xmlns="&ns_flows;">
							<region>
								<path d="M2613.789,911.465"/>
							</region>
							<flow  xmlns="&ns_flows;"  font-family="'ArialMT'" font-size="3.6826" a:adobe-horizontal-scale="1.0916"  a:adobe-consecutive-hyphens="99">
								<p><span>Os03g23860</span></p>
							</flow>
						</flowDef>
						<x:targetRef  xlink:href="#XMLID_253_" />
					</foreignObject>
					<text id="XMLID_253_" transform="matrix(1.0916 0 0 1 2613.7891 911.4648)"><tspan x="0" y="0" font-family="'ArialMT'" font-size="3.6826">Os03g23860</tspan></text>
				</switch>
				<switch i:isolated="yes" i:knockout="Off" i:objectNS="&ns_flows;" i:objectType="pointText" enable-background="new    ">
					<foreignObject requiredExtensions="&ns_flows;" x="0" y="0" width="1" height="1" overflow="visible">
						<flowDef  xmlns="&ns_flows;">
							<region>
								<path d="M2613.789,914.319"/>
							</region>
							<flow  xmlns="&ns_flows;"  font-family="'ArialMT'" font-size="3.6826" a:adobe-horizontal-scale="1.0916"  a:adobe-consecutive-hyphens="99">
								<p><span>Os10g06290</span></p>
							</flow>
						</flowDef>
						<x:targetRef  xlink:href="#XMLID_254_" />
					</foreignObject>
					<text id="XMLID_254_" transform="matrix(1.0916 0 0 1 2613.7891 914.3188)"><tspan x="0" y="0" font-family="'ArialMT'" font-size="3.6826">Os10g06290</tspan></text>
				</switch>
				<switch i:isolated="yes" i:knockout="Off" i:objectNS="&ns_flows;" i:objectType="pointText" enable-background="new    ">
					<foreignObject requiredExtensions="&ns_flows;" x="0" y="0" width="1" height="1" overflow="visible">
						<flowDef  xmlns="&ns_flows;">
							<region>
								<path d="M2613.789,917.173"/>
							</region>
							<flow  xmlns="&ns_flows;"  font-family="'ArialMT'" font-size="3.6826" a:adobe-horizontal-scale="1.0916"  a:adobe-consecutive-hyphens="99">
								<p><span>Os10g09400</span></p>
							</flow>
						</flowDef>
						<x:targetRef  xlink:href="#XMLID_255_" />
					</foreignObject>
					<text id="XMLID_255_" transform="matrix(1.0916 0 0 1 2613.7891 917.1733)"><tspan x="0" y="0" font-family="'ArialMT'" font-size="3.6826">Os10g09400</tspan></text>
				</switch>
				<switch i:isolated="yes" i:knockout="Off" i:objectNS="&ns_flows;" i:objectType="pointText" enable-background="new    ">
					<foreignObject requiredExtensions="&ns_flows;" x="0" y="0" width="1" height="1" overflow="visible">
						<flowDef  xmlns="&ns_flows;">
							<region>
								<path d="M2613.789,920.027"/>
							</region>
							<flow  xmlns="&ns_flows;"  font-family="'ArialMT'" font-size="3.6826" a:adobe-horizontal-scale="1.0916"  a:adobe-consecutive-hyphens="99">
								<p><span>Os10g12690</span></p>
							</flow>
						</flowDef>
						<x:targetRef  xlink:href="#XMLID_256_" />
					</foreignObject>
					<text id="XMLID_256_" transform="matrix(1.0916 0 0 1 2613.7891 920.0269)"><tspan x="0" y="0" font-family="'ArialMT'" font-size="3.6826">Os10g12690</tspan></text>
				</switch>
				<switch i:isolated="yes" i:knockout="Off" i:objectNS="&ns_flows;" i:objectType="pointText" enable-background="new    ">
					<foreignObject requiredExtensions="&ns_flows;" x="0" y="0" width="1" height="1" overflow="visible">
						<flowDef  xmlns="&ns_flows;">
							<region>
								<path d="M2613.789,922.881"/>
							</region>
							<flow  xmlns="&ns_flows;"  font-family="'ArialMT'" font-size="3.6826" a:adobe-horizontal-scale="1.0916"  a:adobe-consecutive-hyphens="99">
								<p><span>Os06g32110</span></p>
							</flow>
						</flowDef>
						<x:targetRef  xlink:href="#XMLID_257_" />
					</foreignObject>
					<text id="XMLID_257_" transform="matrix(1.0916 0 0 1 2613.7891 922.8813)"><tspan x="0" y="0" font-family="'ArialMT'" font-size="3.6826">Os06g32110</tspan></text>
				</switch>
				<switch i:isolated="yes" i:knockout="Off" i:objectNS="&ns_flows;" i:objectType="pointText" enable-background="new    ">
					<foreignObject requiredExtensions="&ns_flows;" x="0" y="0" width="1" height="1" overflow="visible">
						<flowDef  xmlns="&ns_flows;">
							<region>
								<path d="M2613.789,925.735"/>
							</region>
							<flow  xmlns="&ns_flows;"  font-family="'ArialMT'" font-size="3.6826" a:adobe-horizontal-scale="1.0916"  a:adobe-consecutive-hyphens="99">
								<p><span>Os10g11430</span></p>
							</flow>
						</flowDef>
						<x:targetRef  xlink:href="#XMLID_258_" />
					</foreignObject>
					<text id="XMLID_258_" transform="matrix(1.0916 0 0 1 2613.7891 925.7349)"><tspan x="0" y="0" font-family="'ArialMT'" font-size="3.6826">Os10g11430</tspan></text>
				</switch>
				<switch i:isolated="yes" i:knockout="Off" i:objectNS="&ns_flows;" i:objectType="pointText" enable-background="new    ">
					<foreignObject requiredExtensions="&ns_flows;" x="0" y="0" width="1" height="1" overflow="visible">
						<flowDef  xmlns="&ns_flows;">
							<region>
								<path d="M2613.789,928.589"/>
							</region>
							<flow  xmlns="&ns_flows;"  font-family="'ArialMT'" font-size="3.6826" a:adobe-horizontal-scale="1.0916"  a:adobe-consecutive-hyphens="99">
								<p><span>Os06g33750</span></p>
							</flow>
						</flowDef>
						<x:targetRef  xlink:href="#XMLID_259_" />
					</foreignObject>
					<text id="XMLID_259_" transform="matrix(1.0916 0 0 1 2613.7891 928.5889)"><tspan x="0" y="0" font-family="'ArialMT'" font-size="3.6826">Os06g33750</tspan></text>
				</switch>
				<switch i:isolated="yes" i:knockout="Off" i:objectNS="&ns_flows;" i:objectType="pointText" enable-background="new    ">
					<foreignObject requiredExtensions="&ns_flows;" x="0" y="0" width="1" height="1" overflow="visible">
						<flowDef  xmlns="&ns_flows;">
							<region>
								<path d="M2613.789,931.443"/>
							</region>
							<flow  xmlns="&ns_flows;"  font-family="'ArialMT'" font-size="3.6826" a:adobe-horizontal-scale="1.0916"  a:adobe-consecutive-hyphens="99">
								<p><span>Os01g23020</span></p>
							</flow>
						</flowDef>
						<x:targetRef  xlink:href="#XMLID_260_" />
					</foreignObject>
					<text id="XMLID_260_" transform="matrix(1.0916 0 0 1 2613.7891 931.4434)"><tspan x="0" y="0" font-family="'ArialMT'" font-size="3.6826">Os01g23020</tspan></text>
				</switch>
				<switch i:isolated="yes" i:knockout="Off" i:objectNS="&ns_flows;" i:objectType="pointText" enable-background="new    ">
					<foreignObject requiredExtensions="&ns_flows;" x="0" y="0" width="1" height="1" overflow="visible">
						<flowDef  xmlns="&ns_flows;">
							<region>
								<path d="M2613.789,934.297"/>
							</region>
							<flow  xmlns="&ns_flows;"  font-family="'ArialMT'" font-size="3.6826" a:adobe-horizontal-scale="1.0916"  a:adobe-consecutive-hyphens="99">
								<p><span>Os11g12870</span></p>
							</flow>
						</flowDef>
						<x:targetRef  xlink:href="#XMLID_261_" />
					</foreignObject>
					<text id="XMLID_261_" transform="matrix(1.0916 0 0 1 2613.7891 934.2969)"><tspan x="0" y="0" font-family="'ArialMT'" font-size="3.6826">Os11g12870</tspan></text>
				</switch>
				<switch i:isolated="yes" i:knockout="Off" i:objectNS="&ns_flows;" i:objectType="pointText" enable-background="new    ">
					<foreignObject requiredExtensions="&ns_flows;" x="0" y="0" width="1" height="1" overflow="visible">
						<flowDef  xmlns="&ns_flows;">
							<region>
								<path d="M2613.789,937.151"/>
							</region>
							<flow  xmlns="&ns_flows;"  font-family="'ArialMT'" font-size="3.6826" a:adobe-horizontal-scale="1.0916"  a:adobe-consecutive-hyphens="99">
								<p><span>Os08g23070</span></p>
							</flow>
						</flowDef>
						<x:targetRef  xlink:href="#XMLID_262_" />
					</foreignObject>
					<text id="XMLID_262_" transform="matrix(1.0916 0 0 1 2613.7891 937.1514)"><tspan x="0" y="0" font-family="'ArialMT'" font-size="3.6826">Os08g23070</tspan></text>
				</switch>
				<switch i:isolated="yes" i:knockout="Off" i:objectNS="&ns_flows;" i:objectType="pointText" enable-background="new    ">
					<foreignObject requiredExtensions="&ns_flows;" x="0" y="0" width="1" height="1" overflow="visible">
						<flowDef  xmlns="&ns_flows;">
							<region>
								<path d="M2613.789,940.005"/>
							</region>
							<flow  xmlns="&ns_flows;"  font-family="'ArialMT'" font-size="3.6826" a:adobe-horizontal-scale="1.0916"  a:adobe-consecutive-hyphens="99">
								<p><span>Os08g24560</span></p>
							</flow>
						</flowDef>
						<x:targetRef  xlink:href="#XMLID_263_" />
					</foreignObject>
					<text id="XMLID_263_" transform="matrix(1.0916 0 0 1 2613.7891 940.0049)"><tspan x="0" y="0" font-family="'ArialMT'" font-size="3.6826">Os08g24560</tspan></text>
				</switch>
				<switch i:isolated="yes" i:knockout="Off" i:objectNS="&ns_flows;" i:objectType="pointText" enable-background="new    ">
					<foreignObject requiredExtensions="&ns_flows;" x="0" y="0" width="1" height="1" overflow="visible">
						<flowDef  xmlns="&ns_flows;">
							<region>
								<path d="M2613.789,942.859"/>
							</region>
							<flow  xmlns="&ns_flows;"  font-family="'ArialMT'" font-size="3.6826" a:adobe-horizontal-scale="1.0916"  a:adobe-consecutive-hyphens="99">
								<p><span>Os04g05160</span></p>
							</flow>
						</flowDef>
						<x:targetRef  xlink:href="#XMLID_264_" />
					</foreignObject>
					<text id="XMLID_264_" transform="matrix(1.0916 0 0 1 2613.7891 942.8589)"><tspan x="0" y="0" font-family="'ArialMT'" font-size="3.6826">Os04g05160</tspan></text>
				</switch>
				<switch i:isolated="yes" i:knockout="Off" i:objectNS="&ns_flows;" i:objectType="pointText" enable-background="new    ">
					<foreignObject requiredExtensions="&ns_flows;" x="0" y="0" width="1" height="1" overflow="visible">
						<flowDef  xmlns="&ns_flows;">
							<region>
								<path d="M2613.789,945.713"/>
							</region>
							<flow  xmlns="&ns_flows;"  font-family="'ArialMT'" font-size="3.6826" a:adobe-horizontal-scale="1.0916"  a:adobe-consecutive-hyphens="99">
								<p><span>Os08g20350</span></p>
							</flow>
						</flowDef>
						<x:targetRef  xlink:href="#XMLID_265_" />
					</foreignObject>
					<text id="XMLID_265_" transform="matrix(1.0916 0 0 1 2613.7891 945.7134)"><tspan x="0" y="0" font-family="'ArialMT'" font-size="3.6826">Os08g20350</tspan></text>
				</switch>
				<switch i:isolated="yes" i:knockout="Off" i:objectNS="&ns_flows;" i:objectType="pointText" enable-background="new    ">
					<foreignObject requiredExtensions="&ns_flows;" x="0" y="0" width="1" height="1" overflow="visible">
						<flowDef  xmlns="&ns_flows;">
							<region>
								<path d="M2613.789,948.567"/>
							</region>
							<flow  xmlns="&ns_flows;"  font-family="'ArialMT'" font-size="3.6826" a:adobe-horizontal-scale="1.0916"  a:adobe-consecutive-hyphens="99">
								<p><span>Os09g23920</span></p>
							</flow>
						</flowDef>
						<x:targetRef  xlink:href="#XMLID_266_" />
					</foreignObject>
					<text id="XMLID_266_" transform="matrix(1.0916 0 0 1 2613.7891 948.5669)"><tspan x="0" y="0" font-family="'ArialMT'" font-size="3.6826">Os09g23920</tspan></text>
				</switch>
				<switch i:isolated="yes" i:knockout="Off" i:objectNS="&ns_flows;" i:objectType="pointText" enable-background="new    ">
					<foreignObject requiredExtensions="&ns_flows;" x="0" y="0" width="1" height="1" overflow="visible">
						<flowDef  xmlns="&ns_flows;">
							<region>
								<path d="M2613.789,951.421"/>
							</region>
							<flow  xmlns="&ns_flows;"  font-family="'ArialMT'" font-size="3.6826" a:adobe-horizontal-scale="1.0916"  a:adobe-consecutive-hyphens="99">
								<p><span>Os05g19850</span></p>
							</flow>
						</flowDef>
						<x:targetRef  xlink:href="#XMLID_267_" />
					</foreignObject>
					<text id="XMLID_267_" transform="matrix(1.0916 0 0 1 2613.7891 951.4214)"><tspan x="0" y="0" font-family="'ArialMT'" font-size="3.6826">Os05g19850</tspan></text>
				</switch>
				<switch i:isolated="yes" i:knockout="Off" i:objectNS="&ns_flows;" i:objectType="pointText" enable-background="new    ">
					<foreignObject requiredExtensions="&ns_flows;" x="0" y="0" width="1" height="1" overflow="visible">
						<flowDef  xmlns="&ns_flows;">
							<region>
								<path d="M2613.789,954.275"/>
							</region>
							<flow  xmlns="&ns_flows;"  font-family="'ArialMT'" font-size="3.6826" a:adobe-horizontal-scale="1.0916"  a:adobe-consecutive-hyphens="99">
								<p><span>Os09g13710</span></p>
							</flow>
						</flowDef>
						<x:targetRef  xlink:href="#XMLID_268_" />
					</foreignObject>
					<text id="XMLID_268_" transform="matrix(1.0916 0 0 1 2613.7891 954.2749)"><tspan x="0" y="0" font-family="'ArialMT'" font-size="3.6826">Os09g13710</tspan></text>
				</switch>
				<switch i:isolated="yes" i:knockout="Off" i:objectNS="&ns_flows;" i:objectType="pointText" enable-background="new    ">
					<foreignObject requiredExtensions="&ns_flows;" x="0" y="0" width="1" height="1" overflow="visible">
						<flowDef  xmlns="&ns_flows;">
							<region>
								<path d="M2613.789,957.129"/>
							</region>
							<flow  xmlns="&ns_flows;"  font-family="'ArialMT'" font-size="3.6826" a:adobe-horizontal-scale="1.0916"  a:adobe-consecutive-hyphens="99">
								<p><span>Os10g17340</span></p>
							</flow>
						</flowDef>
						<x:targetRef  xlink:href="#XMLID_269_" />
					</foreignObject>
					<text id="XMLID_269_" transform="matrix(1.0916 0 0 1 2613.7891 957.1289)"><tspan x="0" y="0" font-family="'ArialMT'" font-size="3.6826">Os10g17340</tspan></text>
				</switch>
				<switch i:isolated="yes" i:knockout="Off" i:objectNS="&ns_flows;" i:objectType="pointText" enable-background="new    ">
					<foreignObject requiredExtensions="&ns_flows;" x="0" y="0" width="1" height="1" overflow="visible">
						<flowDef  xmlns="&ns_flows;">
							<region>
								<path d="M2613.789,959.983"/>
							</region>
							<flow  xmlns="&ns_flows;"  font-family="'ArialMT'" font-size="3.6826" a:adobe-horizontal-scale="1.0916"  a:adobe-consecutive-hyphens="99">
								<p><span>Os09g01250</span></p>
							</flow>
						</flowDef>
						<x:targetRef  xlink:href="#XMLID_270_" />
					</foreignObject>
					<text id="XMLID_270_" transform="matrix(1.0916 0 0 1 2613.7891 959.9834)"><tspan x="0" y="0" font-family="'ArialMT'" font-size="3.6826">Os09g01250</tspan></text>
				</switch>
				<switch i:isolated="yes" i:knockout="Off" i:objectNS="&ns_flows;" i:objectType="pointText" enable-background="new    ">
					<foreignObject requiredExtensions="&ns_flows;" x="0" y="0" width="1" height="1" overflow="visible">
						<flowDef  xmlns="&ns_flows;">
							<region>
								<path d="M2613.789,962.837"/>
							</region>
							<flow  xmlns="&ns_flows;"  font-family="'ArialMT'" font-size="3.6826" a:adobe-horizontal-scale="1.0916"  a:adobe-consecutive-hyphens="99">
								<p><span>Os09g01260</span></p>
							</flow>
						</flowDef>
						<x:targetRef  xlink:href="#XMLID_271_" />
					</foreignObject>
					<text id="XMLID_271_" transform="matrix(1.0916 0 0 1 2613.7891 962.8369)"><tspan x="0" y="0" font-family="'ArialMT'" font-size="3.6826">Os09g01260</tspan></text>
				</switch>
				<switch i:isolated="yes" i:knockout="Off" i:objectNS="&ns_flows;" i:objectType="pointText" enable-background="new    ">
					<foreignObject requiredExtensions="&ns_flows;" x="0" y="0" width="1" height="1" overflow="visible">
						<flowDef  xmlns="&ns_flows;">
							<region>
								<path d="M2613.789,965.691"/>
							</region>
							<flow  xmlns="&ns_flows;"  font-family="'ArialMT'" font-size="3.6826" a:adobe-horizontal-scale="1.0916"  a:adobe-consecutive-hyphens="99">
								<p><span>Os10g12710</span></p>
							</flow>
						</flowDef>
						<x:targetRef  xlink:href="#XMLID_272_" />
					</foreignObject>
					<text id="XMLID_272_" transform="matrix(1.0916 0 0 1 2613.7891 965.6914)"><tspan x="0" y="0" font-family="'ArialMT'" font-size="3.6826">Os10g12710</tspan></text>
				</switch>
				<switch i:isolated="yes" i:knockout="Off" i:objectNS="&ns_flows;" i:objectType="pointText" enable-background="new    ">
					<foreignObject requiredExtensions="&ns_flows;" x="0" y="0" width="1" height="1" overflow="visible">
						<flowDef  xmlns="&ns_flows;">
							<region>
								<path d="M2613.789,968.545"/>
							</region>
							<flow  xmlns="&ns_flows;"  font-family="'ArialMT'" font-size="3.6826" a:adobe-horizontal-scale="1.0916"  a:adobe-consecutive-hyphens="99">
								<p><span>Os06g31020</span></p>
							</flow>
						</flowDef>
						<x:targetRef  xlink:href="#XMLID_273_" />
					</foreignObject>
					<text id="XMLID_273_" transform="matrix(1.0916 0 0 1 2613.7891 968.5449)"><tspan x="0" y="0" font-family="'ArialMT'" font-size="3.6826">Os06g31020</tspan></text>
				</switch>
				<switch i:isolated="yes" i:knockout="Off" i:objectNS="&ns_flows;" i:objectType="pointText" enable-background="new    ">
					<foreignObject requiredExtensions="&ns_flows;" x="0" y="0" width="1" height="1" overflow="visible">
						<flowDef  xmlns="&ns_flows;">
							<region>
								<path d="M2613.789,971.399"/>
							</region>
							<flow  xmlns="&ns_flows;"  font-family="'ArialMT'" font-size="3.6826" a:adobe-horizontal-scale="1.0916"  a:adobe-consecutive-hyphens="99">
								<p><span>Os12g28490</span></p>
							</flow>
						</flowDef>
						<x:targetRef  xlink:href="#XMLID_274_" />
					</foreignObject>
					<text id="XMLID_274_" transform="matrix(1.0916 0 0 1 2613.7891 971.3989)"><tspan x="0" y="0" font-family="'ArialMT'" font-size="3.6826">Os12g28490</tspan></text>
				</switch>
				<switch i:isolated="yes" i:knockout="Off" i:objectNS="&ns_flows;" i:objectType="pointText" enable-background="new    ">
					<foreignObject requiredExtensions="&ns_flows;" x="0" y="0" width="1" height="1" overflow="visible">
						<flowDef  xmlns="&ns_flows;">
							<region>
								<path d="M2613.789,974.253"/>
							</region>
							<flow  xmlns="&ns_flows;"  font-family="'ArialMT'" font-size="3.6826" a:adobe-horizontal-scale="1.0916"  a:adobe-consecutive-hyphens="99">
								<p><span>Os10g16480</span></p>
							</flow>
						</flowDef>
						<x:targetRef  xlink:href="#XMLID_275_" />
					</foreignObject>
					<text id="XMLID_275_" transform="matrix(1.0916 0 0 1 2613.7891 974.2534)"><tspan x="0" y="0" font-family="'ArialMT'" font-size="3.6826">Os10g16480</tspan></text>
				</switch>
				<switch i:isolated="yes" i:knockout="Off" i:objectNS="&ns_flows;" i:objectType="pointText" enable-background="new    ">
					<foreignObject requiredExtensions="&ns_flows;" x="0" y="0" width="1" height="1" overflow="visible">
						<flowDef  xmlns="&ns_flows;">
							<region>
								<path d="M2613.789,977.107"/>
							</region>
							<flow  xmlns="&ns_flows;"  font-family="'ArialMT'" font-size="3.6826" a:adobe-horizontal-scale="1.0916"  a:adobe-consecutive-hyphens="99">
								<p><span>Os04g07650</span></p>
							</flow>
						</flowDef>
						<x:targetRef  xlink:href="#XMLID_276_" />
					</foreignObject>
					<text id="XMLID_276_" transform="matrix(1.0916 0 0 1 2613.7891 977.1069)"><tspan x="0" y="0" font-family="'ArialMT'" font-size="3.6826">Os04g07650</tspan></text>
				</switch>
				<switch i:isolated="yes" i:knockout="Off" i:objectNS="&ns_flows;" i:objectType="pointText" enable-background="new    ">
					<foreignObject requiredExtensions="&ns_flows;" x="0" y="0" width="1" height="1" overflow="visible">
						<flowDef  xmlns="&ns_flows;">
							<region>
								<path d="M2613.789,979.961"/>
							</region>
							<flow  xmlns="&ns_flows;"  font-family="'ArialMT'" font-size="3.6826" a:adobe-horizontal-scale="1.0916"  a:adobe-consecutive-hyphens="99">
								<p><span>Os09g13750</span></p>
							</flow>
						</flowDef>
						<x:targetRef  xlink:href="#XMLID_277_" />
					</foreignObject>
					<text id="XMLID_277_" transform="matrix(1.0916 0 0 1 2613.7891 979.9614)"><tspan x="0" y="0" font-family="'ArialMT'" font-size="3.6826">Os09g13750</tspan></text>
				</switch>
				<switch i:isolated="yes" i:knockout="Off" i:objectNS="&ns_flows;" i:objectType="pointText" enable-background="new    ">
					<foreignObject requiredExtensions="&ns_flows;" x="0" y="0" width="1" height="1" overflow="visible">
						<flowDef  xmlns="&ns_flows;">
							<region>
								<path d="M2613.789,982.815"/>
							</region>
							<flow  xmlns="&ns_flows;"  font-family="'ArialMT'" font-size="3.6826" a:adobe-horizontal-scale="1.0916"  a:adobe-consecutive-hyphens="99">
								<p><span>Os05g26180</span></p>
							</flow>
						</flowDef>
						<x:targetRef  xlink:href="#XMLID_278_" />
					</foreignObject>
					<text id="XMLID_278_" transform="matrix(1.0916 0 0 1 2613.7891 982.8149)"><tspan x="0" y="0" font-family="'ArialMT'" font-size="3.6826">Os05g26180</tspan></text>
				</switch>
				<switch i:isolated="yes" i:knockout="Off" i:objectNS="&ns_flows;" i:objectType="pointText" enable-background="new    ">
					<foreignObject requiredExtensions="&ns_flows;" x="0" y="0" width="1" height="1" overflow="visible">
						<flowDef  xmlns="&ns_flows;">
							<region>
								<path d="M2613.789,985.669"/>
							</region>
							<flow  xmlns="&ns_flows;"  font-family="'ArialMT'" font-size="3.6826" a:adobe-horizontal-scale="1.0916"  a:adobe-consecutive-hyphens="99">
								<p><span>Os08g08550</span></p>
							</flow>
						</flowDef>
						<x:targetRef  xlink:href="#XMLID_279_" />
					</foreignObject>
					<text id="XMLID_279_" transform="matrix(1.0916 0 0 1 2613.7891 985.6689)"><tspan x="0" y="0" font-family="'ArialMT'" font-size="3.6826">Os08g08550</tspan></text>
				</switch>
				<switch i:isolated="yes" i:knockout="Off" i:objectNS="&ns_flows;" i:objectType="pointText" enable-background="new    ">
					<foreignObject requiredExtensions="&ns_flows;" x="0" y="0" width="1" height="1" overflow="visible">
						<flowDef  xmlns="&ns_flows;">
							<region>
								<path d="M2613.789,988.523"/>
							</region>
							<flow  xmlns="&ns_flows;"  font-family="'ArialMT'" font-size="3.6826" a:adobe-horizontal-scale="1.0916"  a:adobe-consecutive-hyphens="99">
								<p><span>Os05g19560</span></p>
							</flow>
						</flowDef>
						<x:targetRef  xlink:href="#XMLID_280_" />
					</foreignObject>
					<text id="XMLID_280_" transform="matrix(1.0916 0 0 1 2613.7891 988.5234)"><tspan x="0" y="0" font-family="'ArialMT'" font-size="3.6826">Os05g19560</tspan></text>
				</switch>
				<switch i:isolated="yes" i:knockout="Off" i:objectNS="&ns_flows;" i:objectType="pointText" enable-background="new    ">
					<foreignObject requiredExtensions="&ns_flows;" x="0" y="0" width="1" height="1" overflow="visible">
						<flowDef  xmlns="&ns_flows;">
							<region>
								<path d="M2613.789,991.377"/>
							</region>
							<flow  xmlns="&ns_flows;"  font-family="'ArialMT'" font-size="3.6826" a:adobe-horizontal-scale="1.0916"  a:adobe-consecutive-hyphens="99">
								<p><span>Os05g19870</span></p>
							</flow>
						</flowDef>
						<x:targetRef  xlink:href="#XMLID_281_" />
					</foreignObject>
					<text id="XMLID_281_" transform="matrix(1.0916 0 0 1 2613.7891 991.377)"><tspan x="0" y="0" font-family="'ArialMT'" font-size="3.6826">Os05g19870</tspan></text>
				</switch>
				<switch i:isolated="yes" i:knockout="Off" i:objectNS="&ns_flows;" i:objectType="pointText" enable-background="new    ">
					<foreignObject requiredExtensions="&ns_flows;" x="0" y="0" width="1" height="1" overflow="visible">
						<flowDef  xmlns="&ns_flows;">
							<region>
								<path d="M2613.789,994.231"/>
							</region>
							<flow  xmlns="&ns_flows;"  font-family="'ArialMT'" font-size="3.6826" a:adobe-horizontal-scale="1.0916"  a:adobe-consecutive-hyphens="99">
								<p><span>Os05g20510</span></p>
							</flow>
						</flowDef>
						<x:targetRef  xlink:href="#XMLID_282_" />
					</foreignObject>
					<text id="XMLID_282_" transform="matrix(1.0916 0 0 1 2613.7891 994.2314)"><tspan x="0" y="0" font-family="'ArialMT'" font-size="3.6826">Os05g20510</tspan></text>
				</switch>
				<switch i:isolated="yes" i:knockout="Off" i:objectNS="&ns_flows;" i:objectType="pointText" enable-background="new    ">
					<foreignObject requiredExtensions="&ns_flows;" x="0" y="0" width="1" height="1" overflow="visible">
						<flowDef  xmlns="&ns_flows;">
							<region>
								<path d="M2613.789,997.085"/>
							</region>
							<flow  xmlns="&ns_flows;"  font-family="'ArialMT'" font-size="3.6826" a:adobe-horizontal-scale="1.0916"  a:adobe-consecutive-hyphens="99">
								<p><span>Os06g38010</span></p>
							</flow>
						</flowDef>
						<x:targetRef  xlink:href="#XMLID_283_" />
					</foreignObject>
					<text id="XMLID_283_" transform="matrix(1.0916 0 0 1 2613.7891 997.085)"><tspan x="0" y="0" font-family="'ArialMT'" font-size="3.6826">Os06g38010</tspan></text>
				</switch>
				<switch i:isolated="yes" i:knockout="Off" i:objectNS="&ns_flows;" i:objectType="pointText" enable-background="new    ">
					<foreignObject requiredExtensions="&ns_flows;" x="0" y="0" width="1" height="1" overflow="visible">
						<flowDef  xmlns="&ns_flows;">
							<region>
								<path d="M2613.789,999.939"/>
							</region>
							<flow  xmlns="&ns_flows;"  font-family="'ArialMT'" font-size="3.6826" a:adobe-horizontal-scale="1.0916"  a:adobe-consecutive-hyphens="99">
								<p><span>Os05g16720</span></p>
							</flow>
						</flowDef>
						<x:targetRef  xlink:href="#XMLID_284_" />
					</foreignObject>
					<text id="XMLID_284_" transform="matrix(1.0916 0 0 1 2613.7891 999.939)"><tspan x="0" y="0" font-family="'ArialMT'" font-size="3.6826">Os05g16720</tspan></text>
				</switch>
				<switch i:isolated="yes" i:knockout="Off" i:objectNS="&ns_flows;" i:objectType="pointText" enable-background="new    ">
					<foreignObject requiredExtensions="&ns_flows;" x="0" y="0" width="1" height="1" overflow="visible">
						<flowDef  xmlns="&ns_flows;">
							<region>
								<path d="M2613.789,1002.793"/>
							</region>
							<flow  xmlns="&ns_flows;"  font-family="'ArialMT'" font-size="3.6826" a:adobe-horizontal-scale="1.0916"  a:adobe-consecutive-hyphens="99">
								<p><span>Os05g23370</span></p>
							</flow>
						</flowDef>
						<x:targetRef  xlink:href="#XMLID_285_" />
					</foreignObject>
					<text id="XMLID_285_" transform="matrix(1.0916 0 0 1 2613.7891 1002.7935)"><tspan x="0" y="0" font-family="'ArialMT'" font-size="3.6826">Os05g23370</tspan></text>
				</switch>
				<switch i:isolated="yes" i:knockout="Off" i:objectNS="&ns_flows;" i:objectType="pointText" enable-background="new    ">
					<foreignObject requiredExtensions="&ns_flows;" x="0" y="0" width="1" height="1" overflow="visible">
						<flowDef  xmlns="&ns_flows;">
							<region>
								<path d="M2613.789,1005.647"/>
							</region>
							<flow  xmlns="&ns_flows;"  font-family="'ArialMT'" font-size="3.6826" a:adobe-horizontal-scale="1.0916"  a:adobe-consecutive-hyphens="99">
								<p><span>Os06g17750</span></p>
							</flow>
						</flowDef>
						<x:targetRef  xlink:href="#XMLID_286_" />
					</foreignObject>
					<text id="XMLID_286_" transform="matrix(1.0916 0 0 1 2613.7891 1005.647)"><tspan x="0" y="0" font-family="'ArialMT'" font-size="3.6826">Os06g17750</tspan></text>
				</switch>
				<switch i:isolated="yes" i:knockout="Off" i:objectNS="&ns_flows;" i:objectType="pointText" enable-background="new    ">
					<foreignObject requiredExtensions="&ns_flows;" x="0" y="0" width="1" height="1" overflow="visible">
						<flowDef  xmlns="&ns_flows;">
							<region>
								<path d="M2613.789,1008.501"/>
							</region>
							<flow  xmlns="&ns_flows;"  font-family="'ArialMT'" font-size="3.6826" a:adobe-horizontal-scale="1.0916"  a:adobe-consecutive-hyphens="99">
								<p><span>Os03g23830</span></p>
							</flow>
						</flowDef>
						<x:targetRef  xlink:href="#XMLID_287_" />
					</foreignObject>
					<text id="XMLID_287_" transform="matrix(1.0916 0 0 1 2613.7891 1008.5015)"><tspan x="0" y="0" font-family="'ArialMT'" font-size="3.6826">Os03g23830</tspan></text>
				</switch>
				<switch i:isolated="yes" i:knockout="Off" i:objectNS="&ns_flows;" i:objectType="pointText" enable-background="new    ">
					<foreignObject requiredExtensions="&ns_flows;" x="0" y="0" width="1" height="1" overflow="visible">
						<flowDef  xmlns="&ns_flows;">
							<region>
								<path d="M2613.789,1011.355"/>
							</region>
							<flow  xmlns="&ns_flows;"  font-family="'ArialMT'" font-size="3.6826" a:adobe-horizontal-scale="1.0916"  a:adobe-consecutive-hyphens="99">
								<p><span>Os06g32820</span></p>
							</flow>
						</flowDef>
						<x:targetRef  xlink:href="#XMLID_288_" />
					</foreignObject>
					<text id="XMLID_288_" transform="matrix(1.0916 0 0 1 2613.7891 1011.355)"><tspan x="0" y="0" font-family="'ArialMT'" font-size="3.6826">Os06g32820</tspan></text>
				</switch>
				<switch i:isolated="yes" i:knockout="Off" i:objectNS="&ns_flows;" i:objectType="pointText" enable-background="new    ">
					<foreignObject requiredExtensions="&ns_flows;" x="0" y="0" width="1" height="1" overflow="visible">
						<flowDef  xmlns="&ns_flows;">
							<region>
								<path d="M2613.789,1014.209"/>
							</region>
							<flow  xmlns="&ns_flows;"  font-family="'ArialMT'" font-size="3.6826" a:adobe-horizontal-scale="1.0916"  a:adobe-consecutive-hyphens="99">
								<p><span>Os06g32060</span></p>
							</flow>
						</flowDef>
						<x:targetRef  xlink:href="#XMLID_289_" />
					</foreignObject>
					<text id="XMLID_289_" transform="matrix(1.0916 0 0 1 2613.7891 1014.209)"><tspan x="0" y="0" font-family="'ArialMT'" font-size="3.6826">Os06g32060</tspan></text>
				</switch>
				<switch i:isolated="yes" i:knockout="Off" i:objectNS="&ns_flows;" i:objectType="pointText" enable-background="new    ">
					<foreignObject requiredExtensions="&ns_flows;" x="0" y="0" width="1" height="1" overflow="visible">
						<flowDef  xmlns="&ns_flows;">
							<region>
								<path d="M2613.789,1017.063"/>
							</region>
							<flow  xmlns="&ns_flows;"  font-family="'ArialMT'" font-size="3.6826" a:adobe-horizontal-scale="1.0916"  a:adobe-consecutive-hyphens="99">
								<p><span>Os10g09510</span></p>
							</flow>
						</flowDef>
						<x:targetRef  xlink:href="#XMLID_290_" />
					</foreignObject>
					<text id="XMLID_290_" transform="matrix(1.0916 0 0 1 2613.7891 1017.0635)"><tspan x="0" y="0" font-family="'ArialMT'" font-size="3.6826">Os10g09510</tspan></text>
				</switch>
				<switch i:isolated="yes" i:knockout="Off" i:objectNS="&ns_flows;" i:objectType="pointText" enable-background="new    ">
					<foreignObject requiredExtensions="&ns_flows;" x="0" y="0" width="1" height="1" overflow="visible">
						<flowDef  xmlns="&ns_flows;">
							<region>
								<path d="M2613.789,1019.917"/>
							</region>
							<flow  xmlns="&ns_flows;"  font-family="'ArialMT'" font-size="3.6826" a:adobe-horizontal-scale="1.0916"  a:adobe-consecutive-hyphens="99">
								<p><span>Os12g28990</span></p>
							</flow>
						</flowDef>
						<x:targetRef  xlink:href="#XMLID_291_" />
					</foreignObject>
					<text id="XMLID_291_" transform="matrix(1.0916 0 0 1 2613.7891 1019.917)"><tspan x="0" y="0" font-family="'ArialMT'" font-size="3.6826">Os12g28990</tspan></text>
				</switch>
				<switch i:isolated="yes" i:knockout="Off" i:objectNS="&ns_flows;" i:objectType="pointText" enable-background="new    ">
					<foreignObject requiredExtensions="&ns_flows;" x="0" y="0" width="1" height="1" overflow="visible">
						<flowDef  xmlns="&ns_flows;">
							<region>
								<path d="M2613.789,1022.771"/>
							</region>
							<flow  xmlns="&ns_flows;"  font-family="'ArialMT'" font-size="3.6826" a:adobe-horizontal-scale="1.0916"  a:adobe-consecutive-hyphens="99">
								<p><span>Os12g19920</span></p>
							</flow>
						</flowDef>
						<x:targetRef  xlink:href="#XMLID_292_" />
					</foreignObject>
					<text id="XMLID_292_" transform="matrix(1.0916 0 0 1 2613.7891 1022.7715)"><tspan x="0" y="0" font-family="'ArialMT'" font-size="3.6826">Os12g19920</tspan></text>
				</switch>
				<path i:knockout="Off" stroke="#000000" stroke-width="2.9819" d="M1397.716,1025.256h75.376"/>
				<path i:knockout="Off" fill="#828282" stroke="#828282" stroke-width="2.7895" d="M1397.867,1025.256h75.075"/>
				<path i:knockout="Off" stroke="#000000" stroke-width="2.9819" d="M1473.092,1025.256h75.376"/>
				<path i:knockout="Off" fill="#828282" stroke="#828282" stroke-width="2.7895" d="M1473.243,1025.256h75.075"/>
				<path i:knockout="Off" stroke="#000000" stroke-width="2.9819" d="M1548.469,1025.256h75.376"/>
				<path i:knockout="Off" fill="#6B6B6B" stroke="#6B6B6B" stroke-width="2.7895" d="M1548.62,1025.256h75.074"/>
				<path i:knockout="Off" stroke="#000000" stroke-width="2.9819" d="M1623.845,1025.256h75.376"/>
				<path i:knockout="Off" fill="#A3A3A3" stroke="#A3A3A3" stroke-width="2.7895" d="M1623.997,1025.256h75.075"/>
				<path i:knockout="Off" stroke="#000000" stroke-width="2.9819" d="M1699.222,1025.256h75.376"/>
				<path i:knockout="Off" fill="#828282" stroke="#828282" stroke-width="2.7895" d="M1699.373,1025.256h75.075"/>
				<path i:knockout="Off" stroke="#000000" stroke-width="2.9819" d="M1774.598,1025.256h75.376"/>
				<path i:knockout="Off" fill="#949494" stroke="#949494" stroke-width="2.7895" d="M1774.749,1025.256h75.075"/>
				<path i:knockout="Off" stroke="#000000" stroke-width="2.9819" d="M1849.975,1025.256h75.377"/>
				<path i:knockout="Off" fill="#949494" stroke="#949494" stroke-width="2.7895" d="M1850.125,1025.256h75.075"/>
				<path i:knockout="Off" stroke="#000000" stroke-width="2.9819" d="M1925.352,1025.256h75.376"/>
				<path i:knockout="Off" fill="#949494" stroke="#949494" stroke-width="2.7895" d="M1925.502,1025.256h75.074"/>
				<path i:knockout="Off" stroke="#000000" stroke-width="2.9819" d="M2000.728,1025.256h75.377"/>
				<path i:knockout="Off" fill="#949494" stroke="#949494" stroke-width="2.7895" d="M2000.878,1025.256h75.074"/>
				<path i:knockout="Off" stroke="#000000" stroke-width="2.9819" d="M2076.104,1025.256h75.376"/>
				<path i:knockout="Off" fill="#A3A3A3" stroke="#A3A3A3" stroke-width="2.7895" d="M2076.255,1025.256h75.074"/>
				<path i:knockout="Off" stroke="#000000" stroke-width="2.9819" d="M2151.48,1025.256h75.376"/>
				<path i:knockout="Off" fill="#A3A3A3" stroke="#A3A3A3" stroke-width="2.7895" d="M2151.631,1025.256h75.074"/>
				<path i:knockout="Off" stroke="#000000" stroke-width="2.9819" d="M2226.856,1025.256h75.376"/>
				<path i:knockout="Off" fill="#BABABA" stroke="#BABABA" stroke-width="2.7895" d="M2227.008,1025.256h75.074"/>
				<path i:knockout="Off" stroke="#000000" stroke-width="2.9819" d="M2302.232,1025.256h75.378"/>
				<path i:knockout="Off" fill="#A3A3A3" stroke="#A3A3A3" stroke-width="2.7895" d="M2302.384,1025.256h75.074"/>
				<path i:knockout="Off" stroke="#000000" stroke-width="2.9819" d="M2377.61,1025.256h75.376"/>
				<path i:knockout="Off" fill="#949494" stroke="#949494" stroke-width="2.7895" d="M2377.761,1025.256h75.074"/>
				<path i:knockout="Off" stroke="#000000" stroke-width="2.9819" d="M2452.986,1025.256h75.376"/>
				<path i:knockout="Off" fill="#A3A3A3" stroke="#A3A3A3" stroke-width="2.7895" d="M2453.137,1025.256h75.074"/>
				<switch i:isolated="yes" i:knockout="Off" i:objectNS="&ns_flows;" i:objectType="pointText" enable-background="new    ">
					<foreignObject requiredExtensions="&ns_flows;" x="0" y="0" width="1" height="1" overflow="visible">
						<flowDef  xmlns="&ns_flows;">
							<region>
								<path d="M2613.789,1025.625"/>
							</region>
							<flow  xmlns="&ns_flows;"  font-family="'ArialMT'" font-size="3.6826" a:adobe-horizontal-scale="1.0916"  a:adobe-consecutive-hyphens="99">
								<p><span>Os01g37060</span></p>
							</flow>
						</flowDef>
						<x:targetRef  xlink:href="#XMLID_293_" />
					</foreignObject>
					<text id="XMLID_293_" transform="matrix(1.0916 0 0 1 2613.7891 1025.625)"><tspan x="0" y="0" font-family="'ArialMT'" font-size="3.6826">Os01g37060</tspan></text>
				</switch>
				<switch i:isolated="yes" i:knockout="Off" i:objectNS="&ns_flows;" i:objectType="pointText" enable-background="new    ">
					<foreignObject requiredExtensions="&ns_flows;" x="0" y="0" width="1" height="1" overflow="visible">
						<flowDef  xmlns="&ns_flows;">
							<region>
								<path d="M2533.388,1027.098"/>
							</region>
							<flow  xmlns="&ns_flows;"  font-family="'ArialMT'" font-size="9.2065" a:adobe-horizontal-scale="1.0916"  a:adobe-consecutive-hyphens="99">
								<p><span>Rire3</span></p>
							</flow>
						</flowDef>
						<x:targetRef  xlink:href="#XMLID_294_" />
					</foreignObject>
					<text id="XMLID_294_" transform="matrix(1.0916 0 0 1 2533.3877 1027.0977)"><tspan x="0" y="0" font-family="'ArialMT'" font-size="9.2065">Rire3</tspan></text>
				</switch>
				<switch i:isolated="yes" i:knockout="Off" i:objectNS="&ns_flows;" i:objectType="pointText" enable-background="new    ">
					<foreignObject requiredExtensions="&ns_flows;" x="0" y="0" width="1" height="1" overflow="visible">
						<flowDef  xmlns="&ns_flows;">
							<region>
								<path d="M2613.789,1028.479"/>
							</region>
							<flow  xmlns="&ns_flows;"  font-family="'ArialMT'" font-size="3.6826" a:adobe-horizontal-scale="1.0916"  a:adobe-consecutive-hyphens="99">
								<p><span>Os10g24510</span></p>
							</flow>
						</flowDef>
						<x:targetRef  xlink:href="#XMLID_295_" />
					</foreignObject>
					<text id="XMLID_295_" transform="matrix(1.0916 0 0 1 2613.7891 1028.479)"><tspan x="0" y="0" font-family="'ArialMT'" font-size="3.6826">Os10g24510</tspan></text>
				</switch>
				<switch i:isolated="yes" i:knockout="Off" i:objectNS="&ns_flows;" i:objectType="pointText" enable-background="new    ">
					<foreignObject requiredExtensions="&ns_flows;" x="0" y="0" width="1" height="1" overflow="visible">
						<flowDef  xmlns="&ns_flows;">
							<region>
								<path d="M2613.789,1031.333"/>
							</region>
							<flow  xmlns="&ns_flows;"  font-family="'ArialMT'" font-size="3.6826" a:adobe-horizontal-scale="1.0916"  a:adobe-consecutive-hyphens="99">
								<p><span>Os04g13820</span></p>
							</flow>
						</flowDef>
						<x:targetRef  xlink:href="#XMLID_296_" />
					</foreignObject>
					<text id="XMLID_296_" transform="matrix(1.0916 0 0 1 2613.7891 1031.3335)"><tspan x="0" y="0" font-family="'ArialMT'" font-size="3.6826">Os04g13820</tspan></text>
				</switch>
				<switch i:isolated="yes" i:knockout="Off" i:objectNS="&ns_flows;" i:objectType="pointText" enable-background="new    ">
					<foreignObject requiredExtensions="&ns_flows;" x="0" y="0" width="1" height="1" overflow="visible">
						<flowDef  xmlns="&ns_flows;">
							<region>
								<path d="M2613.789,1034.187"/>
							</region>
							<flow  xmlns="&ns_flows;"  font-family="'ArialMT'" font-size="3.6826" a:adobe-horizontal-scale="1.0916"  a:adobe-consecutive-hyphens="99">
								<p><span>Os10g11670</span></p>
							</flow>
						</flowDef>
						<x:targetRef  xlink:href="#XMLID_297_" />
					</foreignObject>
					<text id="XMLID_297_" transform="matrix(1.0916 0 0 1 2613.7891 1034.187)"><tspan x="0" y="0" font-family="'ArialMT'" font-size="3.6826">Os10g11670</tspan></text>
				</switch>
				<switch i:isolated="yes" i:knockout="Off" i:objectNS="&ns_flows;" i:objectType="pointText" enable-background="new    ">
					<foreignObject requiredExtensions="&ns_flows;" x="0" y="0" width="1" height="1" overflow="visible">
						<flowDef  xmlns="&ns_flows;">
							<region>
								<path d="M2613.789,1037.042"/>
							</region>
							<flow  xmlns="&ns_flows;"  font-family="'ArialMT'" font-size="3.6826" a:adobe-horizontal-scale="1.0916"  a:adobe-consecutive-hyphens="99">
								<p><span>Os06g48110</span></p>
							</flow>
						</flowDef>
						<x:targetRef  xlink:href="#XMLID_298_" />
					</foreignObject>
					<text id="XMLID_298_" transform="matrix(1.0916 0 0 1 2613.7891 1037.0415)"><tspan x="0" y="0" font-family="'ArialMT'" font-size="3.6826">Os06g48110</tspan></text>
				</switch>
				<switch i:isolated="yes" i:knockout="Off" i:objectNS="&ns_flows;" i:objectType="pointText" enable-background="new    ">
					<foreignObject requiredExtensions="&ns_flows;" x="0" y="0" width="1" height="1" overflow="visible">
						<flowDef  xmlns="&ns_flows;">
							<region>
								<path d="M2613.789,1039.895"/>
							</region>
							<flow  xmlns="&ns_flows;"  font-family="'ArialMT'" font-size="3.6826" a:adobe-horizontal-scale="1.0916"  a:adobe-consecutive-hyphens="99">
								<p><span>Os05g20200</span></p>
							</flow>
						</flowDef>
						<x:targetRef  xlink:href="#XMLID_299_" />
					</foreignObject>
					<text id="XMLID_299_" transform="matrix(1.0916 0 0 1 2613.7891 1039.895)"><tspan x="0" y="0" font-family="'ArialMT'" font-size="3.6826">Os05g20200</tspan></text>
				</switch>
				<switch i:isolated="yes" i:knockout="Off" i:objectNS="&ns_flows;" i:objectType="pointText" enable-background="new    ">
					<foreignObject requiredExtensions="&ns_flows;" x="0" y="0" width="1" height="1" overflow="visible">
						<flowDef  xmlns="&ns_flows;">
							<region>
								<path d="M2613.789,1042.749"/>
							</region>
							<flow  xmlns="&ns_flows;"  font-family="'ArialMT'" font-size="3.6826" a:adobe-horizontal-scale="1.0916"  a:adobe-consecutive-hyphens="99">
								<p><span>Os10g24580</span></p>
							</flow>
						</flowDef>
						<x:targetRef  xlink:href="#XMLID_300_" />
					</foreignObject>
					<text id="XMLID_300_" transform="matrix(1.0916 0 0 1 2613.7891 1042.749)"><tspan x="0" y="0" font-family="'ArialMT'" font-size="3.6826">Os10g24580</tspan></text>
				</switch>
				<switch i:isolated="yes" i:knockout="Off" i:objectNS="&ns_flows;" i:objectType="pointText" enable-background="new    ">
					<foreignObject requiredExtensions="&ns_flows;" x="0" y="0" width="1" height="1" overflow="visible">
						<flowDef  xmlns="&ns_flows;">
							<region>
								<path d="M2613.789,1045.604"/>
							</region>
							<flow  xmlns="&ns_flows;"  font-family="'ArialMT'" font-size="3.6826" a:adobe-horizontal-scale="1.0916"  a:adobe-consecutive-hyphens="99">
								<p><span>Os09g10470</span></p>
							</flow>
						</flowDef>
						<x:targetRef  xlink:href="#XMLID_301_" />
					</foreignObject>
					<text id="XMLID_301_" transform="matrix(1.0916 0 0 1 2613.7891 1045.6035)"><tspan x="0" y="0" font-family="'ArialMT'" font-size="3.6826">Os09g10470</tspan></text>
				</switch>
				<switch i:isolated="yes" i:knockout="Off" i:objectNS="&ns_flows;" i:objectType="pointText" enable-background="new    ">
					<foreignObject requiredExtensions="&ns_flows;" x="0" y="0" width="1" height="1" overflow="visible">
						<flowDef  xmlns="&ns_flows;">
							<region>
								<path d="M2613.789,1048.457"/>
							</region>
							<flow  xmlns="&ns_flows;"  font-family="'ArialMT'" font-size="3.6826" a:adobe-horizontal-scale="1.0916"  a:adobe-consecutive-hyphens="99">
								<p><span>Os03g23800</span></p>
							</flow>
						</flowDef>
						<x:targetRef  xlink:href="#XMLID_302_" />
					</foreignObject>
					<text id="XMLID_302_" transform="matrix(1.0916 0 0 1 2613.7891 1048.457)"><tspan x="0" y="0" font-family="'ArialMT'" font-size="3.6826">Os03g23800</tspan></text>
				</switch>
				<switch i:isolated="yes" i:knockout="Off" i:objectNS="&ns_flows;" i:objectType="pointText" enable-background="new    ">
					<foreignObject requiredExtensions="&ns_flows;" x="0" y="0" width="1" height="1" overflow="visible">
						<flowDef  xmlns="&ns_flows;">
							<region>
								<path d="M2613.789,1051.312"/>
							</region>
							<flow  xmlns="&ns_flows;"  font-family="'ArialMT'" font-size="3.6826" a:adobe-horizontal-scale="1.0916"  a:adobe-consecutive-hyphens="99">
								<p><span>Os10g06330</span></p>
							</flow>
						</flowDef>
						<x:targetRef  xlink:href="#XMLID_303_" />
					</foreignObject>
					<text id="XMLID_303_" transform="matrix(1.0916 0 0 1 2613.7891 1051.3115)"><tspan x="0" y="0" font-family="'ArialMT'" font-size="3.6826">Os10g06330</tspan></text>
				</switch>
				<switch i:isolated="yes" i:knockout="Off" i:objectNS="&ns_flows;" i:objectType="pointText" enable-background="new    ">
					<foreignObject requiredExtensions="&ns_flows;" x="0" y="0" width="1" height="1" overflow="visible">
						<flowDef  xmlns="&ns_flows;">
							<region>
								<path d="M2613.789,1054.165"/>
							</region>
							<flow  xmlns="&ns_flows;"  font-family="'ArialMT'" font-size="3.6826" a:adobe-horizontal-scale="1.0916"  a:adobe-consecutive-hyphens="99">
								<p><span>Os12g30220</span></p>
							</flow>
						</flowDef>
						<x:targetRef  xlink:href="#XMLID_304_" />
					</foreignObject>
					<text id="XMLID_304_" transform="matrix(1.0916 0 0 1 2613.7891 1054.165)"><tspan x="0" y="0" font-family="'ArialMT'" font-size="3.6826">Os12g30220</tspan></text>
				</switch>
				<switch i:isolated="yes" i:knockout="Off" i:objectNS="&ns_flows;" i:objectType="pointText" enable-background="new    ">
					<foreignObject requiredExtensions="&ns_flows;" x="0" y="0" width="1" height="1" overflow="visible">
						<flowDef  xmlns="&ns_flows;">
							<region>
								<path d="M2613.789,1057.019"/>
							</region>
							<flow  xmlns="&ns_flows;"  font-family="'ArialMT'" font-size="3.6826" a:adobe-horizontal-scale="1.0916"  a:adobe-consecutive-hyphens="99">
								<p><span>Os08g26920</span></p>
							</flow>
						</flowDef>
						<x:targetRef  xlink:href="#XMLID_305_" />
					</foreignObject>
					<text id="XMLID_305_" transform="matrix(1.0916 0 0 1 2613.7891 1057.019)"><tspan x="0" y="0" font-family="'ArialMT'" font-size="3.6826">Os08g26920</tspan></text>
				</switch>
				<switch i:isolated="yes" i:knockout="Off" i:objectNS="&ns_flows;" i:objectType="pointText" enable-background="new    ">
					<foreignObject requiredExtensions="&ns_flows;" x="0" y="0" width="1" height="1" overflow="visible">
						<flowDef  xmlns="&ns_flows;">
							<region>
								<path d="M2613.789,1059.874"/>
							</region>
							<flow  xmlns="&ns_flows;"  font-family="'ArialMT'" font-size="3.6826" a:adobe-horizontal-scale="1.0916"  a:adobe-consecutive-hyphens="99">
								<p><span>Os06g31430</span></p>
							</flow>
						</flowDef>
						<x:targetRef  xlink:href="#XMLID_306_" />
					</foreignObject>
					<text id="XMLID_306_" transform="matrix(1.0916 0 0 1 2613.7891 1059.8735)"><tspan x="0" y="0" font-family="'ArialMT'" font-size="3.6826">Os06g31430</tspan></text>
				</switch>
				<switch i:isolated="yes" i:knockout="Off" i:objectNS="&ns_flows;" i:objectType="pointText" enable-background="new    ">
					<foreignObject requiredExtensions="&ns_flows;" x="0" y="0" width="1" height="1" overflow="visible">
						<flowDef  xmlns="&ns_flows;">
							<region>
								<path d="M2613.789,1062.727"/>
							</region>
							<flow  xmlns="&ns_flows;"  font-family="'ArialMT'" font-size="3.6826" a:adobe-horizontal-scale="1.0916"  a:adobe-consecutive-hyphens="99">
								<p><span>Os10g16600</span></p>
							</flow>
						</flowDef>
						<x:targetRef  xlink:href="#XMLID_307_" />
					</foreignObject>
					<text id="XMLID_307_" transform="matrix(1.0916 0 0 1 2613.7891 1062.7271)"><tspan x="0" y="0" font-family="'ArialMT'" font-size="3.6826">Os10g16600</tspan></text>
				</switch>
				<switch i:isolated="yes" i:knockout="Off" i:objectNS="&ns_flows;" i:objectType="pointText" enable-background="new    ">
					<foreignObject requiredExtensions="&ns_flows;" x="0" y="0" width="1" height="1" overflow="visible">
						<flowDef  xmlns="&ns_flows;">
							<region>
								<path d="M2613.789,1065.582"/>
							</region>
							<flow  xmlns="&ns_flows;"  font-family="'ArialMT'" font-size="3.6826" a:adobe-horizontal-scale="1.0916"  a:adobe-consecutive-hyphens="99">
								<p><span>Os10g16910</span></p>
							</flow>
						</flowDef>
						<x:targetRef  xlink:href="#XMLID_308_" />
					</foreignObject>
					<text id="XMLID_308_" transform="matrix(1.0916 0 0 1 2613.7891 1065.5815)"><tspan x="0" y="0" font-family="'ArialMT'" font-size="3.6826">Os10g16910</tspan></text>
				</switch>
				<switch i:isolated="yes" i:knockout="Off" i:objectNS="&ns_flows;" i:objectType="pointText" enable-background="new    ">
					<foreignObject requiredExtensions="&ns_flows;" x="0" y="0" width="1" height="1" overflow="visible">
						<flowDef  xmlns="&ns_flows;">
							<region>
								<path d="M2613.789,1068.435"/>
							</region>
							<flow  xmlns="&ns_flows;"  font-family="'ArialMT'" font-size="3.6826" a:adobe-horizontal-scale="1.0916"  a:adobe-consecutive-hyphens="99">
								<p><span>Os06g32050</span></p>
							</flow>
						</flowDef>
						<x:targetRef  xlink:href="#XMLID_309_" />
					</foreignObject>
					<text id="XMLID_309_" transform="matrix(1.0916 0 0 1 2613.7891 1068.4351)"><tspan x="0" y="0" font-family="'ArialMT'" font-size="3.6826">Os06g32050</tspan></text>
				</switch>
				<path i:knockout="Off" stroke="#000000" stroke-width="2.9819" d="M1397.716,1070.921h75.376"/>
				<path i:knockout="Off" fill="#AAAAAA" stroke="#AAAAAA" stroke-width="2.7895" d="M1397.867,1070.921h75.075"/>
				<path i:knockout="Off" stroke="#000000" stroke-width="2.9819" d="M1473.092,1070.921h75.376"/>
				<path i:knockout="Off" fill="#AAAAAA" stroke="#AAAAAA" stroke-width="2.7895" d="M1473.243,1070.921h75.075"/>
				<path i:knockout="Off" stroke="#000000" stroke-width="2.9819" d="M1548.469,1070.921h75.376"/>
				<path i:knockout="Off" fill="#AAAAAA" stroke="#AAAAAA" stroke-width="2.7895" d="M1548.62,1070.921h75.074"/>
				<path i:knockout="Off" stroke="#000000" stroke-width="2.9819" d="M1623.845,1070.921h75.376"/>
				<path i:knockout="Off" fill="#FFFFFF" stroke="#FFFFFF" stroke-width="2.7895" d="M1623.997,1070.921h75.075"/>
				<path i:knockout="Off" stroke="#000000" stroke-width="2.9819" d="M1699.222,1070.921h75.376"/>
				<path i:knockout="Off" fill="#AAAAAA" stroke="#AAAAAA" stroke-width="2.7895" d="M1699.373,1070.921h75.075"/>
				<path i:knockout="Off" stroke="#000000" stroke-width="2.9819" d="M1774.598,1070.921h75.376"/>
				<path i:knockout="Off" fill="#FFFFFF" stroke="#FFFFFF" stroke-width="2.7895" d="M1774.749,1070.921h75.075"/>
				<path i:knockout="Off" stroke="#000000" stroke-width="2.9819" d="M1849.975,1070.921h75.377"/>
				<path i:knockout="Off" fill="#FFFFFF" stroke="#FFFFFF" stroke-width="2.7895" d="M1850.125,1070.921h75.075"/>
				<path i:knockout="Off" stroke="#000000" stroke-width="2.9819" d="M1925.352,1070.921h75.376"/>
				<path i:knockout="Off" fill="#FFFFFF" stroke="#FFFFFF" stroke-width="2.7895" d="M1925.502,1070.921h75.074"/>
				<path i:knockout="Off" stroke="#000000" stroke-width="2.9819" d="M2000.728,1070.921h75.377"/>
				<path i:knockout="Off" fill="#FFFFFF" stroke="#FFFFFF" stroke-width="2.7895" d="M2000.878,1070.921h75.074"/>
				<path i:knockout="Off" stroke="#000000" stroke-width="2.9819" d="M2076.104,1070.921h75.376"/>
				<path i:knockout="Off" fill="#FFFFFF" stroke="#FFFFFF" stroke-width="2.7895" d="M2076.255,1070.921h75.074"/>
				<path i:knockout="Off" stroke="#000000" stroke-width="2.9819" d="M2151.48,1070.921h75.376"/>
				<path i:knockout="Off" fill="#FFFFFF" stroke="#FFFFFF" stroke-width="2.7895" d="M2151.631,1070.921h75.074"/>
				<path i:knockout="Off" stroke="#000000" stroke-width="2.9819" d="M2226.856,1070.921h75.376"/>
				<path i:knockout="Off" fill="#A3A3A3" stroke="#A3A3A3" stroke-width="2.7895" d="M2227.008,1070.921h75.074"/>
				<path i:knockout="Off" stroke="#000000" stroke-width="2.9819" d="M2302.232,1070.921h75.378"/>
				<path i:knockout="Off" fill="#AAAAAA" stroke="#AAAAAA" stroke-width="2.7895" d="M2302.384,1070.921h75.074"/>
				<path i:knockout="Off" stroke="#000000" stroke-width="2.9819" d="M2377.61,1070.921h75.376"/>
				<path i:knockout="Off" fill="#FFFFFF" stroke="#FFFFFF" stroke-width="2.7895" d="M2377.761,1070.921h75.074"/>
				<path i:knockout="Off" stroke="#000000" stroke-width="2.9819" d="M2452.986,1070.921h75.376"/>
				<path i:knockout="Off" fill="#FFFFFF" stroke="#FFFFFF" stroke-width="2.7895" d="M2453.137,1070.921h75.074"/>
				<switch i:isolated="yes" i:knockout="Off" i:objectNS="&ns_flows;" i:objectType="pointText" enable-background="new    ">
					<foreignObject requiredExtensions="&ns_flows;" x="0" y="0" width="1" height="1" overflow="visible">
						<flowDef  xmlns="&ns_flows;">
							<region>
								<path d="M2613.789,1071.289"/>
							</region>
							<flow  xmlns="&ns_flows;"  font-family="'ArialMT'" font-size="3.6826" a:adobe-horizontal-scale="1.0916"  a:adobe-consecutive-hyphens="99">
								<p><span>Os01g36170</span></p>
							</flow>
						</flowDef>
						<x:targetRef  xlink:href="#XMLID_310_" />
					</foreignObject>
					<text id="XMLID_310_" transform="matrix(1.0916 0 0 1 2613.7891 1071.2886)"><tspan x="0" y="0" font-family="'ArialMT'" font-size="3.6826">Os01g36170</tspan></text>
				</switch>
				<switch i:isolated="yes" i:knockout="Off" i:objectNS="&ns_flows;" i:objectType="pointText" enable-background="new    ">
					<foreignObject requiredExtensions="&ns_flows;" x="0" y="0" width="1" height="1" overflow="visible">
						<flowDef  xmlns="&ns_flows;">
							<region>
								<path d="M2613.789,1074.144"/>
							</region>
							<flow  xmlns="&ns_flows;"  font-family="'ArialMT'" font-size="3.6826" a:adobe-horizontal-scale="1.0916"  a:adobe-consecutive-hyphens="99">
								<p><span>Os12g27150</span></p>
							</flow>
						</flowDef>
						<x:targetRef  xlink:href="#XMLID_311_" />
					</foreignObject>
					<text id="XMLID_311_" transform="matrix(1.0916 0 0 1 2613.7891 1074.1436)"><tspan x="0" y="0" font-family="'ArialMT'" font-size="3.6826">Os12g27150</tspan></text>
				</switch>
				<switch i:isolated="yes" i:knockout="Off" i:objectNS="&ns_flows;" i:objectType="pointText" enable-background="new    ">
					<foreignObject requiredExtensions="&ns_flows;" x="0" y="0" width="1" height="1" overflow="visible">
						<flowDef  xmlns="&ns_flows;">
							<region>
								<path d="M2613.789,1076.997"/>
							</region>
							<flow  xmlns="&ns_flows;"  font-family="'ArialMT'" font-size="3.6826" a:adobe-horizontal-scale="1.0916"  a:adobe-consecutive-hyphens="99">
								<p><span>Os10g11690</span></p>
							</flow>
						</flowDef>
						<x:targetRef  xlink:href="#XMLID_312_" />
					</foreignObject>
					<text id="XMLID_312_" transform="matrix(1.0916 0 0 1 2613.7891 1076.9971)"><tspan x="0" y="0" font-family="'ArialMT'" font-size="3.6826">Os10g11690</tspan></text>
				</switch>
				<switch i:isolated="yes" i:knockout="Off" i:objectNS="&ns_flows;" i:objectType="pointText" enable-background="new    ">
					<foreignObject requiredExtensions="&ns_flows;" x="0" y="0" width="1" height="1" overflow="visible">
						<flowDef  xmlns="&ns_flows;">
							<region>
								<path d="M2613.789,1079.852"/>
							</region>
							<flow  xmlns="&ns_flows;"  font-family="'ArialMT'" font-size="3.6826" a:adobe-horizontal-scale="1.0916"  a:adobe-consecutive-hyphens="99">
								<p><span>Os06g05780</span></p>
							</flow>
						</flowDef>
						<x:targetRef  xlink:href="#XMLID_313_" />
					</foreignObject>
					<text id="XMLID_313_" transform="matrix(1.0916 0 0 1 2613.7891 1079.8516)"><tspan x="0" y="0" font-family="'ArialMT'" font-size="3.6826">Os06g05780</tspan></text>
				</switch>
				<switch i:isolated="yes" i:knockout="Off" i:objectNS="&ns_flows;" i:objectType="pointText" enable-background="new    ">
					<foreignObject requiredExtensions="&ns_flows;" x="0" y="0" width="1" height="1" overflow="visible">
						<flowDef  xmlns="&ns_flows;">
							<region>
								<path d="M2613.789,1082.705"/>
							</region>
							<flow  xmlns="&ns_flows;"  font-family="'ArialMT'" font-size="3.6826" a:adobe-horizontal-scale="1.0916"  a:adobe-consecutive-hyphens="99">
								<p><span>Os10g17360</span></p>
							</flow>
						</flowDef>
						<x:targetRef  xlink:href="#XMLID_314_" />
					</foreignObject>
					<text id="XMLID_314_" transform="matrix(1.0916 0 0 1 2613.7891 1082.7051)"><tspan x="0" y="0" font-family="'ArialMT'" font-size="3.6826">Os10g17360</tspan></text>
				</switch>
				<switch i:isolated="yes" i:knockout="Off" i:objectNS="&ns_flows;" i:objectType="pointText" enable-background="new    ">
					<foreignObject requiredExtensions="&ns_flows;" x="0" y="0" width="1" height="1" overflow="visible">
						<flowDef  xmlns="&ns_flows;">
							<region>
								<path d="M2613.789,1085.559"/>
							</region>
							<flow  xmlns="&ns_flows;"  font-family="'ArialMT'" font-size="3.6826" a:adobe-horizontal-scale="1.0916"  a:adobe-consecutive-hyphens="99">
								<p><span>Os07g16850</span></p>
							</flow>
						</flowDef>
						<x:targetRef  xlink:href="#XMLID_315_" />
					</foreignObject>
					<text id="XMLID_315_" transform="matrix(1.0916 0 0 1 2613.7891 1085.5586)"><tspan x="0" y="0" font-family="'ArialMT'" font-size="3.6826">Os07g16850</tspan></text>
				</switch>
				<switch i:isolated="yes" i:knockout="Off" i:objectNS="&ns_flows;" i:objectType="pointText" enable-background="new    ">
					<foreignObject requiredExtensions="&ns_flows;" x="0" y="0" width="1" height="1" overflow="visible">
						<flowDef  xmlns="&ns_flows;">
							<region>
								<path d="M2613.789,1088.414"/>
							</region>
							<flow  xmlns="&ns_flows;"  font-family="'ArialMT'" font-size="3.6826" a:adobe-horizontal-scale="1.0916"  a:adobe-consecutive-hyphens="99">
								<p><span>Os04g13920</span></p>
							</flow>
						</flowDef>
						<x:targetRef  xlink:href="#XMLID_316_" />
					</foreignObject>
					<text id="XMLID_316_" transform="matrix(1.0916 0 0 1 2613.7891 1088.4136)"><tspan x="0" y="0" font-family="'ArialMT'" font-size="3.6826">Os04g13920</tspan></text>
				</switch>
				<switch i:isolated="yes" i:knockout="Off" i:objectNS="&ns_flows;" i:objectType="pointText" enable-background="new    ">
					<foreignObject requiredExtensions="&ns_flows;" x="0" y="0" width="1" height="1" overflow="visible">
						<flowDef  xmlns="&ns_flows;">
							<region>
								<path d="M2613.789,1091.267"/>
							</region>
							<flow  xmlns="&ns_flows;"  font-family="'ArialMT'" font-size="3.6826" a:adobe-horizontal-scale="1.0916"  a:adobe-consecutive-hyphens="99">
								<p><span>Os10g12670</span></p>
							</flow>
						</flowDef>
						<x:targetRef  xlink:href="#XMLID_317_" />
					</foreignObject>
					<text id="XMLID_317_" transform="matrix(1.0916 0 0 1 2613.7891 1091.2671)"><tspan x="0" y="0" font-family="'ArialMT'" font-size="3.6826">Os10g12670</tspan></text>
				</switch>
				<switch i:isolated="yes" i:knockout="Off" i:objectNS="&ns_flows;" i:objectType="pointText" enable-background="new    ">
					<foreignObject requiredExtensions="&ns_flows;" x="0" y="0" width="1" height="1" overflow="visible">
						<flowDef  xmlns="&ns_flows;">
							<region>
								<path d="M2613.789,1094.122"/>
							</region>
							<flow  xmlns="&ns_flows;"  font-family="'ArialMT'" font-size="3.6826" a:adobe-horizontal-scale="1.0916"  a:adobe-consecutive-hyphens="99">
								<p><span>Os08g12290</span></p>
							</flow>
						</flowDef>
						<x:targetRef  xlink:href="#XMLID_318_" />
					</foreignObject>
					<text id="XMLID_318_" transform="matrix(1.0916 0 0 1 2613.7891 1094.1216)"><tspan x="0" y="0" font-family="'ArialMT'" font-size="3.6826">Os08g12290</tspan></text>
				</switch>
				<switch i:isolated="yes" i:knockout="Off" i:objectNS="&ns_flows;" i:objectType="pointText" enable-background="new    ">
					<foreignObject requiredExtensions="&ns_flows;" x="0" y="0" width="1" height="1" overflow="visible">
						<flowDef  xmlns="&ns_flows;">
							<region>
								<path d="M2613.789,1096.975"/>
							</region>
							<flow  xmlns="&ns_flows;"  font-family="'ArialMT'" font-size="3.6826" a:adobe-horizontal-scale="1.0916"  a:adobe-consecutive-hyphens="99">
								<p><span>Os05g17260</span></p>
							</flow>
						</flowDef>
						<x:targetRef  xlink:href="#XMLID_319_" />
					</foreignObject>
					<text id="XMLID_319_" transform="matrix(1.0916 0 0 1 2613.7891 1096.9751)"><tspan x="0" y="0" font-family="'ArialMT'" font-size="3.6826">Os05g17260</tspan></text>
				</switch>
				<switch i:isolated="yes" i:knockout="Off" i:objectNS="&ns_flows;" i:objectType="pointText" enable-background="new    ">
					<foreignObject requiredExtensions="&ns_flows;" x="0" y="0" width="1" height="1" overflow="visible">
						<flowDef  xmlns="&ns_flows;">
							<region>
								<path d="M2613.789,1099.829"/>
							</region>
							<flow  xmlns="&ns_flows;"  font-family="'ArialMT'" font-size="3.6826" a:adobe-horizontal-scale="1.0916"  a:adobe-consecutive-hyphens="99">
								<p><span>Os07g38340</span></p>
							</flow>
						</flowDef>
						<x:targetRef  xlink:href="#XMLID_320_" />
					</foreignObject>
					<text id="XMLID_320_" transform="matrix(1.0916 0 0 1 2613.7891 1099.8286)"><tspan x="0" y="0" font-family="'ArialMT'" font-size="3.6826">Os07g38340</tspan></text>
				</switch>
				<switch i:isolated="yes" i:knockout="Off" i:objectNS="&ns_flows;" i:objectType="pointText" enable-background="new    ">
					<foreignObject requiredExtensions="&ns_flows;" x="0" y="0" width="1" height="1" overflow="visible">
						<flowDef  xmlns="&ns_flows;">
							<region>
								<path d="M2613.789,1102.684"/>
							</region>
							<flow  xmlns="&ns_flows;"  font-family="'ArialMT'" font-size="3.6826" a:adobe-horizontal-scale="1.0916"  a:adobe-consecutive-hyphens="99">
								<p><span>Os04g04590</span></p>
							</flow>
						</flowDef>
						<x:targetRef  xlink:href="#XMLID_321_" />
					</foreignObject>
					<text id="XMLID_321_" transform="matrix(1.0916 0 0 1 2613.7891 1102.6836)"><tspan x="0" y="0" font-family="'ArialMT'" font-size="3.6826">Os04g04590</tspan></text>
				</switch>
				<switch i:isolated="yes" i:knockout="Off" i:objectNS="&ns_flows;" i:objectType="pointText" enable-background="new    ">
					<foreignObject requiredExtensions="&ns_flows;" x="0" y="0" width="1" height="1" overflow="visible">
						<flowDef  xmlns="&ns_flows;">
							<region>
								<path d="M2613.789,1105.537"/>
							</region>
							<flow  xmlns="&ns_flows;"  font-family="'ArialMT'" font-size="3.6826" a:adobe-horizontal-scale="1.0916"  a:adobe-consecutive-hyphens="99">
								<p><span>Os08g11780</span></p>
							</flow>
						</flowDef>
						<x:targetRef  xlink:href="#XMLID_322_" />
					</foreignObject>
					<text id="XMLID_322_" transform="matrix(1.0916 0 0 1 2613.7891 1105.5371)"><tspan x="0" y="0" font-family="'ArialMT'" font-size="3.6826">Os08g11780</tspan></text>
				</switch>
				<switch i:isolated="yes" i:knockout="Off" i:objectNS="&ns_flows;" i:objectType="pointText" enable-background="new    ">
					<foreignObject requiredExtensions="&ns_flows;" x="0" y="0" width="1" height="1" overflow="visible">
						<flowDef  xmlns="&ns_flows;">
							<region>
								<path d="M2613.789,1108.392"/>
							</region>
							<flow  xmlns="&ns_flows;"  font-family="'ArialMT'" font-size="3.6826" a:adobe-horizontal-scale="1.0916"  a:adobe-consecutive-hyphens="99">
								<p><span>Os05g01650</span></p>
							</flow>
						</flowDef>
						<x:targetRef  xlink:href="#XMLID_323_" />
					</foreignObject>
					<text id="XMLID_323_" transform="matrix(1.0916 0 0 1 2613.7891 1108.3916)"><tspan x="0" y="0" font-family="'ArialMT'" font-size="3.6826">Os05g01650</tspan></text>
				</switch>
				<switch i:isolated="yes" i:knockout="Off" i:objectNS="&ns_flows;" i:objectType="pointText" enable-background="new    ">
					<foreignObject requiredExtensions="&ns_flows;" x="0" y="0" width="1" height="1" overflow="visible">
						<flowDef  xmlns="&ns_flows;">
							<region>
								<path d="M2613.789,1111.245"/>
							</region>
							<flow  xmlns="&ns_flows;"  font-family="'ArialMT'" font-size="3.6826" a:adobe-horizontal-scale="1.0916"  a:adobe-consecutive-hyphens="99">
								<p><span>Os09g01270</span></p>
							</flow>
						</flowDef>
						<x:targetRef  xlink:href="#XMLID_324_" />
					</foreignObject>
					<text id="XMLID_324_" transform="matrix(1.0916 0 0 1 2613.7891 1111.2451)"><tspan x="0" y="0" font-family="'ArialMT'" font-size="3.6826">Os09g01270</tspan></text>
				</switch>
				<switch i:isolated="yes" i:knockout="Off" i:objectNS="&ns_flows;" i:objectType="pointText" enable-background="new    ">
					<foreignObject requiredExtensions="&ns_flows;" x="0" y="0" width="1" height="1" overflow="visible">
						<flowDef  xmlns="&ns_flows;">
							<region>
								<path d="M2613.789,1114.099"/>
							</region>
							<flow  xmlns="&ns_flows;"  font-family="'ArialMT'" font-size="3.6826" a:adobe-horizontal-scale="1.0916"  a:adobe-consecutive-hyphens="99">
								<p><span>Os07g06020</span></p>
							</flow>
						</flowDef>
						<x:targetRef  xlink:href="#XMLID_325_" />
					</foreignObject>
					<text id="XMLID_325_" transform="matrix(1.0916 0 0 1 2613.7891 1114.0986)"><tspan x="0" y="0" font-family="'ArialMT'" font-size="3.6826">Os07g06020</tspan></text>
				</switch>
				<switch i:isolated="yes" i:knockout="Off" i:objectNS="&ns_flows;" i:objectType="pointText" enable-background="new    ">
					<foreignObject requiredExtensions="&ns_flows;" x="0" y="0" width="1" height="1" overflow="visible">
						<flowDef  xmlns="&ns_flows;">
							<region>
								<path d="M2613.789,1116.954"/>
							</region>
							<flow  xmlns="&ns_flows;"  font-family="'ArialMT'" font-size="3.6826" a:adobe-horizontal-scale="1.0916"  a:adobe-consecutive-hyphens="99">
								<p><span>Os08g24570</span></p>
							</flow>
						</flowDef>
						<x:targetRef  xlink:href="#XMLID_326_" />
					</foreignObject>
					<text id="XMLID_326_" transform="matrix(1.0916 0 0 1 2613.7891 1116.9536)"><tspan x="0" y="0" font-family="'ArialMT'" font-size="3.6826">Os08g24570</tspan></text>
				</switch>
				<switch i:isolated="yes" i:knockout="Off" i:objectNS="&ns_flows;" i:objectType="pointText" enable-background="new    ">
					<foreignObject requiredExtensions="&ns_flows;" x="0" y="0" width="1" height="1" overflow="visible">
						<flowDef  xmlns="&ns_flows;">
							<region>
								<path d="M2613.789,1119.807"/>
							</region>
							<flow  xmlns="&ns_flows;"  font-family="'ArialMT'" font-size="3.6826" a:adobe-horizontal-scale="1.0916"  a:adobe-consecutive-hyphens="99">
								<p><span>Os05g18490</span></p>
							</flow>
						</flowDef>
						<x:targetRef  xlink:href="#XMLID_327_" />
					</foreignObject>
					<text id="XMLID_327_" transform="matrix(1.0916 0 0 1 2613.7891 1119.8071)"><tspan x="0" y="0" font-family="'ArialMT'" font-size="3.6826">Os05g18490</tspan></text>
				</switch>
				<switch i:isolated="yes" i:knockout="Off" i:objectNS="&ns_flows;" i:objectType="pointText" enable-background="new    ">
					<foreignObject requiredExtensions="&ns_flows;" x="0" y="0" width="1" height="1" overflow="visible">
						<flowDef  xmlns="&ns_flows;">
							<region>
								<path d="M2613.789,1122.662"/>
							</region>
							<flow  xmlns="&ns_flows;"  font-family="'ArialMT'" font-size="3.6826" a:adobe-horizontal-scale="1.0916"  a:adobe-consecutive-hyphens="99">
								<p><span>Os04g19600</span></p>
							</flow>
						</flowDef>
						<x:targetRef  xlink:href="#XMLID_328_" />
					</foreignObject>
					<text id="XMLID_328_" transform="matrix(1.0916 0 0 1 2613.7891 1122.6616)"><tspan x="0" y="0" font-family="'ArialMT'" font-size="3.6826">Os04g19600</tspan></text>
				</switch>
				<switch i:isolated="yes" i:knockout="Off" i:objectNS="&ns_flows;" i:objectType="pointText" enable-background="new    ">
					<foreignObject requiredExtensions="&ns_flows;" x="0" y="0" width="1" height="1" overflow="visible">
						<flowDef  xmlns="&ns_flows;">
							<region>
								<path d="M2613.789,1125.515"/>
							</region>
							<flow  xmlns="&ns_flows;"  font-family="'ArialMT'" font-size="3.6826" a:adobe-horizontal-scale="1.0916"  a:adobe-consecutive-hyphens="99">
								<p><span>Os06g01030</span></p>
							</flow>
						</flowDef>
						<x:targetRef  xlink:href="#XMLID_329_" />
					</foreignObject>
					<text id="XMLID_329_" transform="matrix(1.0916 0 0 1 2613.7891 1125.5151)"><tspan x="0" y="0" font-family="'ArialMT'" font-size="3.6826">Os06g01030</tspan></text>
				</switch>
				<switch i:isolated="yes" i:knockout="Off" i:objectNS="&ns_flows;" i:objectType="pointText" enable-background="new    ">
					<foreignObject requiredExtensions="&ns_flows;" x="0" y="0" width="1" height="1" overflow="visible">
						<flowDef  xmlns="&ns_flows;">
							<region>
								<path d="M2613.789,1128.369"/>
							</region>
							<flow  xmlns="&ns_flows;"  font-family="'ArialMT'" font-size="3.6826" a:adobe-horizontal-scale="1.0916"  a:adobe-consecutive-hyphens="99">
								<p><span>Os05g17910</span></p>
							</flow>
						</flowDef>
						<x:targetRef  xlink:href="#XMLID_330_" />
					</foreignObject>
					<text id="XMLID_330_" transform="matrix(1.0916 0 0 1 2613.7891 1128.3687)"><tspan x="0" y="0" font-family="'ArialMT'" font-size="3.6826">Os05g17910</tspan></text>
				</switch>
				<switch i:isolated="yes" i:knockout="Off" i:objectNS="&ns_flows;" i:objectType="pointText" enable-background="new    ">
					<foreignObject requiredExtensions="&ns_flows;" x="0" y="0" width="1" height="1" overflow="visible">
						<flowDef  xmlns="&ns_flows;">
							<region>
								<path d="M2613.789,1131.224"/>
							</region>
							<flow  xmlns="&ns_flows;"  font-family="'ArialMT'" font-size="3.6826" a:adobe-horizontal-scale="1.0916"  a:adobe-consecutive-hyphens="99">
								<p><span>Os06g25990</span></p>
							</flow>
						</flowDef>
						<x:targetRef  xlink:href="#XMLID_331_" />
					</foreignObject>
					<text id="XMLID_331_" transform="matrix(1.0916 0 0 1 2613.7891 1131.2236)"><tspan x="0" y="0" font-family="'ArialMT'" font-size="3.6826">Os06g25990</tspan></text>
				</switch>
				<switch i:isolated="yes" i:knockout="Off" i:objectNS="&ns_flows;" i:objectType="pointText" enable-background="new    ">
					<foreignObject requiredExtensions="&ns_flows;" x="0" y="0" width="1" height="1" overflow="visible">
						<flowDef  xmlns="&ns_flows;">
							<region>
								<path d="M2613.789,1134.077"/>
							</region>
							<flow  xmlns="&ns_flows;"  font-family="'ArialMT'" font-size="3.6826" a:adobe-horizontal-scale="1.0916"  a:adobe-consecutive-hyphens="99">
								<p><span>Os03g23120</span></p>
							</flow>
						</flowDef>
						<x:targetRef  xlink:href="#XMLID_332_" />
					</foreignObject>
					<text id="XMLID_332_" transform="matrix(1.0916 0 0 1 2613.7891 1134.0771)"><tspan x="0" y="0" font-family="'ArialMT'" font-size="3.6826">Os03g23120</tspan></text>
				</switch>
				<switch i:isolated="yes" i:knockout="Off" i:objectNS="&ns_flows;" i:objectType="pointText" enable-background="new    ">
					<foreignObject requiredExtensions="&ns_flows;" x="0" y="0" width="1" height="1" overflow="visible">
						<flowDef  xmlns="&ns_flows;">
							<region>
								<path d="M2613.789,1136.932"/>
							</region>
							<flow  xmlns="&ns_flows;"  font-family="'ArialMT'" font-size="3.6826" a:adobe-horizontal-scale="1.0916"  a:adobe-consecutive-hyphens="99">
								<p><span>Os07g27540</span></p>
							</flow>
						</flowDef>
						<x:targetRef  xlink:href="#XMLID_333_" />
					</foreignObject>
					<text id="XMLID_333_" transform="matrix(1.0916 0 0 1 2613.7891 1136.9316)"><tspan x="0" y="0" font-family="'ArialMT'" font-size="3.6826">Os07g27540</tspan></text>
				</switch>
				<switch i:isolated="yes" i:knockout="Off" i:objectNS="&ns_flows;" i:objectType="pointText" enable-background="new    ">
					<foreignObject requiredExtensions="&ns_flows;" x="0" y="0" width="1" height="1" overflow="visible">
						<flowDef  xmlns="&ns_flows;">
							<region>
								<path d="M2613.789,1139.785"/>
							</region>
							<flow  xmlns="&ns_flows;"  font-family="'ArialMT'" font-size="3.6826" a:adobe-horizontal-scale="1.0916"  a:adobe-consecutive-hyphens="99">
								<p><span>Os05g19200</span></p>
							</flow>
						</flowDef>
						<x:targetRef  xlink:href="#XMLID_334_" />
					</foreignObject>
					<text id="XMLID_334_" transform="matrix(1.0916 0 0 1 2613.7891 1139.7852)"><tspan x="0" y="0" font-family="'ArialMT'" font-size="3.6826">Os05g19200</tspan></text>
				</switch>
				<path i:knockout="Off" stroke="#000000" stroke-width="2.9819" d="M1397.716,1142.271h75.376"/>
				<path i:knockout="Off" fill="#FFFFFF" stroke="#FFFFFF" stroke-width="2.7895" d="M1397.867,1142.271h75.075"/>
				<path i:knockout="Off" stroke="#000000" stroke-width="2.9819" d="M1473.092,1142.271h75.376"/>
				<path i:knockout="Off" fill="#FFFFFF" stroke="#FFFFFF" stroke-width="2.7895" d="M1473.243,1142.271h75.075"/>
				<path i:knockout="Off" stroke="#000000" stroke-width="2.9819" d="M1548.469,1142.271h75.376"/>
				<path i:knockout="Off" fill="#FFFFFF" stroke="#FFFFFF" stroke-width="2.7895" d="M1548.62,1142.271h75.074"/>
				<path i:knockout="Off" stroke="#000000" stroke-width="2.9819" d="M1623.845,1142.271h75.376"/>
				<path i:knockout="Off" fill="#FFFFFF" stroke="#FFFFFF" stroke-width="2.7895" d="M1623.997,1142.271h75.075"/>
				<path i:knockout="Off" stroke="#000000" stroke-width="2.9819" d="M1699.222,1142.271h75.376"/>
				<path i:knockout="Off" fill="#FFFFFF" stroke="#FFFFFF" stroke-width="2.7895" d="M1699.373,1142.271h75.075"/>
				<path i:knockout="Off" stroke="#000000" stroke-width="2.9819" d="M1774.598,1142.271h75.376"/>
				<path i:knockout="Off" fill="#FFFFFF" stroke="#FFFFFF" stroke-width="2.7895" d="M1774.749,1142.271h75.075"/>
				<path i:knockout="Off" stroke="#000000" stroke-width="2.9819" d="M1849.975,1142.271h75.377"/>
				<path i:knockout="Off" fill="#FFFFFF" stroke="#FFFFFF" stroke-width="2.7895" d="M1850.125,1142.271h75.075"/>
				<path i:knockout="Off" stroke="#000000" stroke-width="2.9819" d="M1925.352,1142.271h75.376"/>
				<path i:knockout="Off" fill="#FFFFFF" stroke="#FFFFFF" stroke-width="2.7895" d="M1925.502,1142.271h75.074"/>
				<path i:knockout="Off" stroke="#000000" stroke-width="2.9819" d="M2000.728,1142.271h75.377"/>
				<path i:knockout="Off" fill="#FFFFFF" stroke="#FFFFFF" stroke-width="2.7895" d="M2000.878,1142.271h75.074"/>
				<path i:knockout="Off" stroke="#000000" stroke-width="2.9819" d="M2076.104,1142.271h75.376"/>
				<path i:knockout="Off" fill="#FFFFFF" stroke="#FFFFFF" stroke-width="2.7895" d="M2076.255,1142.271h75.074"/>
				<path i:knockout="Off" stroke="#000000" stroke-width="2.9819" d="M2151.48,1142.271h75.376"/>
				<path i:knockout="Off" fill="#FFFFFF" stroke="#FFFFFF" stroke-width="2.7895" d="M2151.631,1142.271h75.074"/>
				<path i:knockout="Off" stroke="#000000" stroke-width="2.9819" d="M2226.856,1142.271h75.376"/>
				<path i:knockout="Off" fill="#FFFFFF" stroke="#FFFFFF" stroke-width="2.7895" d="M2227.008,1142.271h75.074"/>
				<path i:knockout="Off" stroke="#000000" stroke-width="2.9819" d="M2302.232,1142.271h75.378"/>
				<path i:knockout="Off" fill="#FFFFFF" stroke="#FFFFFF" stroke-width="2.7895" d="M2302.384,1142.271h75.074"/>
				<path i:knockout="Off" stroke="#000000" stroke-width="2.9819" d="M2377.61,1142.271h75.376"/>
				<path i:knockout="Off" fill="#FFFFFF" stroke="#FFFFFF" stroke-width="2.7895" d="M2377.761,1142.271h75.074"/>
				<path i:knockout="Off" stroke="#000000" stroke-width="2.9819" d="M2452.986,1142.271h75.376"/>
				<path i:knockout="Off" fill="#FFFFFF" stroke="#FFFFFF" stroke-width="2.7895" d="M2453.137,1142.271h75.074"/>
				<switch i:isolated="yes" i:knockout="Off" i:objectNS="&ns_flows;" i:objectType="pointText" enable-background="new    ">
					<foreignObject requiredExtensions="&ns_flows;" x="0" y="0" width="1" height="1" overflow="visible">
						<flowDef  xmlns="&ns_flows;">
							<region>
								<path d="M2613.789,1142.639"/>
							</region>
							<flow  xmlns="&ns_flows;"  font-family="'ArialMT'" font-size="3.6826" a:adobe-horizontal-scale="1.0916"  a:adobe-consecutive-hyphens="99">
								<p><span>Os05g17160</span></p>
							</flow>
						</flowDef>
						<x:targetRef  xlink:href="#XMLID_335_" />
					</foreignObject>
					<text id="XMLID_335_" transform="matrix(1.0916 0 0 1 2613.7891 1142.6387)"><tspan x="0" y="0" font-family="'ArialMT'" font-size="3.6826">Os05g17160</tspan></text>
				</switch>
				<switch i:isolated="yes" i:knockout="Off" i:objectNS="&ns_flows;" i:objectType="pointText" enable-background="new    ">
					<foreignObject requiredExtensions="&ns_flows;" x="0" y="0" width="1" height="1" overflow="visible">
						<flowDef  xmlns="&ns_flows;">
							<region>
								<path d="M2613.789,1145.494"/>
							</region>
							<flow  xmlns="&ns_flows;"  font-family="'ArialMT'" font-size="3.6826" a:adobe-horizontal-scale="1.0916"  a:adobe-consecutive-hyphens="99">
								<p><span>Os06g31480</span></p>
							</flow>
						</flowDef>
						<x:targetRef  xlink:href="#XMLID_336_" />
					</foreignObject>
					<text id="XMLID_336_" transform="matrix(1.0916 0 0 1 2613.7891 1145.4937)"><tspan x="0" y="0" font-family="'ArialMT'" font-size="3.6826">Os06g31480</tspan></text>
				</switch>
				<switch i:isolated="yes" i:knockout="Off" i:objectNS="&ns_flows;" i:objectType="pointText" enable-background="new    ">
					<foreignObject requiredExtensions="&ns_flows;" x="0" y="0" width="1" height="1" overflow="visible">
						<flowDef  xmlns="&ns_flows;">
							<region>
								<path d="M2613.789,1148.347"/>
							</region>
							<flow  xmlns="&ns_flows;"  font-family="'ArialMT'" font-size="3.6826" a:adobe-horizontal-scale="1.0916"  a:adobe-consecutive-hyphens="99">
								<p><span>Os07g27560</span></p>
							</flow>
						</flowDef>
						<x:targetRef  xlink:href="#XMLID_337_" />
					</foreignObject>
					<text id="XMLID_337_" transform="matrix(1.0916 0 0 1 2613.7891 1148.3472)"><tspan x="0" y="0" font-family="'ArialMT'" font-size="3.6826">Os07g27560</tspan></text>
				</switch>
				<switch i:isolated="yes" i:knockout="Off" i:objectNS="&ns_flows;" i:objectType="pointText" enable-background="new    ">
					<foreignObject requiredExtensions="&ns_flows;" x="0" y="0" width="1" height="1" overflow="visible">
						<flowDef  xmlns="&ns_flows;">
							<region>
								<path d="M2613.789,1151.202"/>
							</region>
							<flow  xmlns="&ns_flows;"  font-family="'ArialMT'" font-size="3.6826" a:adobe-horizontal-scale="1.0916"  a:adobe-consecutive-hyphens="99">
								<p><span>Os09g14340</span></p>
							</flow>
						</flowDef>
						<x:targetRef  xlink:href="#XMLID_338_" />
					</foreignObject>
					<text id="XMLID_338_" transform="matrix(1.0916 0 0 1 2613.7891 1151.2017)"><tspan x="0" y="0" font-family="'ArialMT'" font-size="3.6826">Os09g14340</tspan></text>
				</switch>
				<switch i:isolated="yes" i:knockout="Off" i:objectNS="&ns_flows;" i:objectType="pointText" enable-background="new    ">
					<foreignObject requiredExtensions="&ns_flows;" x="0" y="0" width="1" height="1" overflow="visible">
						<flowDef  xmlns="&ns_flows;">
							<region>
								<path d="M2613.789,1154.055"/>
							</region>
							<flow  xmlns="&ns_flows;"  font-family="'ArialMT'" font-size="3.6826" a:adobe-horizontal-scale="1.0916"  a:adobe-consecutive-hyphens="99">
								<p><span>Os11g21940</span></p>
							</flow>
						</flowDef>
						<x:targetRef  xlink:href="#XMLID_339_" />
					</foreignObject>
					<text id="XMLID_339_" transform="matrix(1.0916 0 0 1 2613.7891 1154.0552)"><tspan x="0" y="0" font-family="'ArialMT'" font-size="3.6826">Os11g21940</tspan></text>
				</switch>
				<switch i:isolated="yes" i:knockout="Off" i:objectNS="&ns_flows;" i:objectType="pointText" enable-background="new    ">
					<foreignObject requiredExtensions="&ns_flows;" x="0" y="0" width="1" height="1" overflow="visible">
						<flowDef  xmlns="&ns_flows;">
							<region>
								<path d="M2613.789,1156.909"/>
							</region>
							<flow  xmlns="&ns_flows;"  font-family="'ArialMT'" font-size="3.6826" a:adobe-horizontal-scale="1.0916"  a:adobe-consecutive-hyphens="99">
								<p><span>Os08g12690</span></p>
							</flow>
						</flowDef>
						<x:targetRef  xlink:href="#XMLID_340_" />
					</foreignObject>
					<text id="XMLID_340_" transform="matrix(1.0916 0 0 1 2613.7891 1156.9087)"><tspan x="0" y="0" font-family="'ArialMT'" font-size="3.6826">Os08g12690</tspan></text>
				</switch>
				<switch i:isolated="yes" i:knockout="Off" i:objectNS="&ns_flows;" i:objectType="pointText" enable-background="new    ">
					<foreignObject requiredExtensions="&ns_flows;" x="0" y="0" width="1" height="1" overflow="visible">
						<flowDef  xmlns="&ns_flows;">
							<region>
								<path d="M2613.789,1159.764"/>
							</region>
							<flow  xmlns="&ns_flows;"  font-family="'ArialMT'" font-size="3.6826" a:adobe-horizontal-scale="1.0916"  a:adobe-consecutive-hyphens="99">
								<p><span>Os04g07350</span></p>
							</flow>
						</flowDef>
						<x:targetRef  xlink:href="#XMLID_341_" />
					</foreignObject>
					<text id="XMLID_341_" transform="matrix(1.0916 0 0 1 2613.7891 1159.7637)"><tspan x="0" y="0" font-family="'ArialMT'" font-size="3.6826">Os04g07350</tspan></text>
				</switch>
				<path i:knockout="Off" stroke="#000000" stroke-width="2.9819" d="M1397.716,1162.25h75.376"/>
				<path i:knockout="Off" fill="#FFFFFF" stroke="#FFFFFF" stroke-width="2.7895" d="M1397.867,1162.25h75.075"/>
				<path i:knockout="Off" stroke="#000000" stroke-width="2.9819" d="M1473.092,1162.25h75.376"/>
				<path i:knockout="Off" fill="#FFFFFF" stroke="#FFFFFF" stroke-width="2.7895" d="M1473.243,1162.25h75.075"/>
				<path i:knockout="Off" stroke="#000000" stroke-width="2.9819" d="M1548.469,1162.25h75.376"/>
				<path i:knockout="Off" fill="#FFFFFF" stroke="#FFFFFF" stroke-width="2.7895" d="M1548.62,1162.25h75.074"/>
				<path i:knockout="Off" stroke="#000000" stroke-width="2.9819" d="M1623.845,1162.25h75.376"/>
				<path i:knockout="Off" fill="#FFFFFF" stroke="#FFFFFF" stroke-width="2.7895" d="M1623.997,1162.25h75.075"/>
				<path i:knockout="Off" stroke="#000000" stroke-width="2.9819" d="M1699.222,1162.25h75.376"/>
				<path i:knockout="Off" fill="#FFFFFF" stroke="#FFFFFF" stroke-width="2.7895" d="M1699.373,1162.25h75.075"/>
				<path i:knockout="Off" stroke="#000000" stroke-width="2.9819" d="M1774.598,1162.25h75.376"/>
				<path i:knockout="Off" fill="#FFFFFF" stroke="#FFFFFF" stroke-width="2.7895" d="M1774.749,1162.25h75.075"/>
				<path i:knockout="Off" stroke="#000000" stroke-width="2.9819" d="M1849.975,1162.25h75.377"/>
				<path i:knockout="Off" fill="#FFFFFF" stroke="#FFFFFF" stroke-width="2.7895" d="M1850.125,1162.25h75.075"/>
				<path i:knockout="Off" stroke="#000000" stroke-width="2.9819" d="M1925.352,1162.25h75.376"/>
				<path i:knockout="Off" fill="#FFFFFF" stroke="#FFFFFF" stroke-width="2.7895" d="M1925.502,1162.25h75.074"/>
				<path i:knockout="Off" stroke="#000000" stroke-width="2.9819" d="M2000.728,1162.25h75.377"/>
				<path i:knockout="Off" fill="#FFFFFF" stroke="#FFFFFF" stroke-width="2.7895" d="M2000.878,1162.25h75.074"/>
				<path i:knockout="Off" stroke="#000000" stroke-width="2.9819" d="M2076.104,1162.25h75.376"/>
				<path i:knockout="Off" fill="#FFFFFF" stroke="#FFFFFF" stroke-width="2.7895" d="M2076.255,1162.25h75.074"/>
				<path i:knockout="Off" stroke="#000000" stroke-width="2.9819" d="M2151.48,1162.25h75.376"/>
				<path i:knockout="Off" fill="#FFFFFF" stroke="#FFFFFF" stroke-width="2.7895" d="M2151.631,1162.25h75.074"/>
				<path i:knockout="Off" stroke="#000000" stroke-width="2.9819" d="M2226.856,1162.25h75.376"/>
				<path i:knockout="Off" fill="#FFFFFF" stroke="#FFFFFF" stroke-width="2.7895" d="M2227.008,1162.25h75.074"/>
				<path i:knockout="Off" stroke="#000000" stroke-width="2.9819" d="M2302.232,1162.25h75.378"/>
				<path i:knockout="Off" fill="#FFFFFF" stroke="#FFFFFF" stroke-width="2.7895" d="M2302.384,1162.25h75.074"/>
				<path i:knockout="Off" stroke="#000000" stroke-width="2.9819" d="M2377.61,1162.25h75.376"/>
				<path i:knockout="Off" fill="#FFFFFF" stroke="#FFFFFF" stroke-width="2.7895" d="M2377.761,1162.25h75.074"/>
				<path i:knockout="Off" stroke="#000000" stroke-width="2.9819" d="M2452.986,1162.25h75.376"/>
				<path i:knockout="Off" fill="#FFFFFF" stroke="#FFFFFF" stroke-width="2.7895" d="M2453.137,1162.25h75.074"/>
				<switch i:isolated="yes" i:knockout="Off" i:objectNS="&ns_flows;" i:objectType="pointText" enable-background="new    ">
					<foreignObject requiredExtensions="&ns_flows;" x="0" y="0" width="1" height="1" overflow="visible">
						<flowDef  xmlns="&ns_flows;">
							<region>
								<path d="M2613.789,1162.617"/>
							</region>
							<flow  xmlns="&ns_flows;"  font-family="'ArialMT'" font-size="3.6826" a:adobe-horizontal-scale="1.0916"  a:adobe-consecutive-hyphens="99">
								<p><span>Os11g21790</span></p>
							</flow>
						</flowDef>
						<x:targetRef  xlink:href="#XMLID_342_" />
					</foreignObject>
					<text id="XMLID_342_" transform="matrix(1.0916 0 0 1 2613.7891 1162.6172)"><tspan x="0" y="0" font-family="'ArialMT'" font-size="3.6826">Os11g21790</tspan></text>
				</switch>
				<switch i:isolated="yes" i:knockout="Off" i:objectNS="&ns_flows;" i:objectType="pointText" enable-background="new    ">
					<foreignObject requiredExtensions="&ns_flows;" x="0" y="0" width="1" height="1" overflow="visible">
						<flowDef  xmlns="&ns_flows;">
							<region>
								<path d="M2613.789,1165.472"/>
							</region>
							<flow  xmlns="&ns_flows;"  font-family="'ArialMT'" font-size="3.6826" a:adobe-horizontal-scale="1.0916"  a:adobe-consecutive-hyphens="99">
								<p><span>Os11g22830</span></p>
							</flow>
						</flowDef>
						<x:targetRef  xlink:href="#XMLID_343_" />
					</foreignObject>
					<text id="XMLID_343_" transform="matrix(1.0916 0 0 1 2613.7891 1165.4717)"><tspan x="0" y="0" font-family="'ArialMT'" font-size="3.6826">Os11g22830</tspan></text>
				</switch>
				<switch i:isolated="yes" i:knockout="Off" i:objectNS="&ns_flows;" i:objectType="pointText" enable-background="new    ">
					<foreignObject requiredExtensions="&ns_flows;" x="0" y="0" width="1" height="1" overflow="visible">
						<flowDef  xmlns="&ns_flows;">
							<region>
								<path d="M2613.789,1168.325"/>
							</region>
							<flow  xmlns="&ns_flows;"  font-family="'ArialMT'" font-size="3.6826" a:adobe-horizontal-scale="1.0916"  a:adobe-consecutive-hyphens="99">
								<p><span>Os07g24910</span></p>
							</flow>
						</flowDef>
						<x:targetRef  xlink:href="#XMLID_344_" />
					</foreignObject>
					<text id="XMLID_344_" transform="matrix(1.0916 0 0 1 2613.7891 1168.3252)"><tspan x="0" y="0" font-family="'ArialMT'" font-size="3.6826">Os07g24910</tspan></text>
				</switch>
				<switch i:isolated="yes" i:knockout="Off" i:objectNS="&ns_flows;" i:objectType="pointText" enable-background="new    ">
					<foreignObject requiredExtensions="&ns_flows;" x="0" y="0" width="1" height="1" overflow="visible">
						<flowDef  xmlns="&ns_flows;">
							<region>
								<path d="M2613.789,1171.179"/>
							</region>
							<flow  xmlns="&ns_flows;"  font-family="'ArialMT'" font-size="3.6826" a:adobe-horizontal-scale="1.0916"  a:adobe-consecutive-hyphens="99">
								<p><span>Os04g16810</span></p>
							</flow>
						</flowDef>
						<x:targetRef  xlink:href="#XMLID_345_" />
					</foreignObject>
					<text id="XMLID_345_" transform="matrix(1.0916 0 0 1 2613.7891 1171.1787)"><tspan x="0" y="0" font-family="'ArialMT'" font-size="3.6826">Os04g16810</tspan></text>
				</switch>
				<switch i:isolated="yes" i:knockout="Off" i:objectNS="&ns_flows;" i:objectType="pointText" enable-background="new    ">
					<foreignObject requiredExtensions="&ns_flows;" x="0" y="0" width="1" height="1" overflow="visible">
						<flowDef  xmlns="&ns_flows;">
							<region>
								<path d="M2613.789,1174.034"/>
							</region>
							<flow  xmlns="&ns_flows;"  font-family="'ArialMT'" font-size="3.6826" a:adobe-horizontal-scale="1.0916"  a:adobe-consecutive-hyphens="99">
								<p><span>Os05g26510</span></p>
							</flow>
						</flowDef>
						<x:targetRef  xlink:href="#XMLID_346_" />
					</foreignObject>
					<text id="XMLID_346_" transform="matrix(1.0916 0 0 1 2613.7891 1174.0337)"><tspan x="0" y="0" font-family="'ArialMT'" font-size="3.6826">Os05g26510</tspan></text>
				</switch>
				<switch i:isolated="yes" i:knockout="Off" i:objectNS="&ns_flows;" i:objectType="pointText" enable-background="new    ">
					<foreignObject requiredExtensions="&ns_flows;" x="0" y="0" width="1" height="1" overflow="visible">
						<flowDef  xmlns="&ns_flows;">
							<region>
								<path d="M2613.789,1176.887"/>
							</region>
							<flow  xmlns="&ns_flows;"  font-family="'ArialMT'" font-size="3.6826" a:adobe-horizontal-scale="1.0916"  a:adobe-consecutive-hyphens="99">
								<p><span>Os04g24990</span></p>
							</flow>
						</flowDef>
						<x:targetRef  xlink:href="#XMLID_347_" />
					</foreignObject>
					<text id="XMLID_347_" transform="matrix(1.0916 0 0 1 2613.7891 1176.8872)"><tspan x="0" y="0" font-family="'ArialMT'" font-size="3.6826">Os04g24990</tspan></text>
				</switch>
				<switch i:isolated="yes" i:knockout="Off" i:objectNS="&ns_flows;" i:objectType="pointText" enable-background="new    ">
					<foreignObject requiredExtensions="&ns_flows;" x="0" y="0" width="1" height="1" overflow="visible">
						<flowDef  xmlns="&ns_flows;">
							<region>
								<path d="M2613.789,1179.742"/>
							</region>
							<flow  xmlns="&ns_flows;"  font-family="'ArialMT'" font-size="3.6826" a:adobe-horizontal-scale="1.0916"  a:adobe-consecutive-hyphens="99">
								<p><span>Os12g17850</span></p>
							</flow>
						</flowDef>
						<x:targetRef  xlink:href="#XMLID_348_" />
					</foreignObject>
					<text id="XMLID_348_" transform="matrix(1.0916 0 0 1 2613.7891 1179.7417)"><tspan x="0" y="0" font-family="'ArialMT'" font-size="3.6826">Os12g17850</tspan></text>
				</switch>
				<switch i:isolated="yes" i:knockout="Off" i:objectNS="&ns_flows;" i:objectType="pointText" enable-background="new    ">
					<foreignObject requiredExtensions="&ns_flows;" x="0" y="0" width="1" height="1" overflow="visible">
						<flowDef  xmlns="&ns_flows;">
							<region>
								<path d="M2613.789,1182.595"/>
							</region>
							<flow  xmlns="&ns_flows;"  font-family="'ArialMT'" font-size="3.6826" a:adobe-horizontal-scale="1.0916"  a:adobe-consecutive-hyphens="99">
								<p><span>Os12g19780</span></p>
							</flow>
						</flowDef>
						<x:targetRef  xlink:href="#XMLID_349_" />
					</foreignObject>
					<text id="XMLID_349_" transform="matrix(1.0916 0 0 1 2613.7891 1182.5952)"><tspan x="0" y="0" font-family="'ArialMT'" font-size="3.6826">Os12g19780</tspan></text>
				</switch>
				<switch i:isolated="yes" i:knockout="Off" i:objectNS="&ns_flows;" i:objectType="pointText" enable-background="new    ">
					<foreignObject requiredExtensions="&ns_flows;" x="0" y="0" width="1" height="1" overflow="visible">
						<flowDef  xmlns="&ns_flows;">
							<region>
								<path d="M2613.789,1185.449"/>
							</region>
							<flow  xmlns="&ns_flows;"  font-family="'ArialMT'" font-size="3.6826" a:adobe-horizontal-scale="1.0916"  a:adobe-consecutive-hyphens="99">
								<p><span>Os05g20700</span></p>
							</flow>
						</flowDef>
						<x:targetRef  xlink:href="#XMLID_350_" />
					</foreignObject>
					<text id="XMLID_350_" transform="matrix(1.0916 0 0 1 2613.7891 1185.4487)"><tspan x="0" y="0" font-family="'ArialMT'" font-size="3.6826">Os05g20700</tspan></text>
				</switch>
				<switch i:isolated="yes" i:knockout="Off" i:objectNS="&ns_flows;" i:objectType="pointText" enable-background="new    ">
					<foreignObject requiredExtensions="&ns_flows;" x="0" y="0" width="1" height="1" overflow="visible">
						<flowDef  xmlns="&ns_flows;">
							<region>
								<path d="M2613.789,1188.304"/>
							</region>
							<flow  xmlns="&ns_flows;"  font-family="'ArialMT'" font-size="3.6826" a:adobe-horizontal-scale="1.0916"  a:adobe-consecutive-hyphens="99">
								<p><span>Os08g04720</span></p>
							</flow>
						</flowDef>
						<x:targetRef  xlink:href="#XMLID_351_" />
					</foreignObject>
					<text id="XMLID_351_" transform="matrix(1.0916 0 0 1 2613.7891 1188.3037)"><tspan x="0" y="0" font-family="'ArialMT'" font-size="3.6826">Os08g04720</tspan></text>
				</switch>
				<switch i:isolated="yes" i:knockout="Off" i:objectNS="&ns_flows;" i:objectType="pointText" enable-background="new    ">
					<foreignObject requiredExtensions="&ns_flows;" x="0" y="0" width="1" height="1" overflow="visible">
						<flowDef  xmlns="&ns_flows;">
							<region>
								<path d="M2613.789,1191.157"/>
							</region>
							<flow  xmlns="&ns_flows;"  font-family="'ArialMT'" font-size="3.6826" a:adobe-horizontal-scale="1.0916"  a:adobe-consecutive-hyphens="99">
								<p><span>Os02g53650</span></p>
							</flow>
						</flowDef>
						<x:targetRef  xlink:href="#XMLID_352_" />
					</foreignObject>
					<text id="XMLID_352_" transform="matrix(1.0916 0 0 1 2613.7891 1191.1572)"><tspan x="0" y="0" font-family="'ArialMT'" font-size="3.6826">Os02g53650</tspan></text>
				</switch>
				<switch i:isolated="yes" i:knockout="Off" i:objectNS="&ns_flows;" i:objectType="pointText" enable-background="new    ">
					<foreignObject requiredExtensions="&ns_flows;" x="0" y="0" width="1" height="1" overflow="visible">
						<flowDef  xmlns="&ns_flows;">
							<region>
								<path d="M2613.789,1194.012"/>
							</region>
							<flow  xmlns="&ns_flows;"  font-family="'ArialMT'" font-size="3.6826" a:adobe-horizontal-scale="1.0916"  a:adobe-consecutive-hyphens="99">
								<p><span>Os12g35860</span></p>
							</flow>
						</flowDef>
						<x:targetRef  xlink:href="#XMLID_353_" />
					</foreignObject>
					<text id="XMLID_353_" transform="matrix(1.0916 0 0 1 2613.7891 1194.0117)"><tspan x="0" y="0" font-family="'ArialMT'" font-size="3.6826">Os12g35860</tspan></text>
				</switch>
				<switch i:isolated="yes" i:knockout="Off" i:objectNS="&ns_flows;" i:objectType="pointText" enable-background="new    ">
					<foreignObject requiredExtensions="&ns_flows;" x="0" y="0" width="1" height="1" overflow="visible">
						<flowDef  xmlns="&ns_flows;">
							<region>
								<path d="M2613.789,1196.865"/>
							</region>
							<flow  xmlns="&ns_flows;"  font-family="'ArialMT'" font-size="3.6826" a:adobe-horizontal-scale="1.0916"  a:adobe-consecutive-hyphens="99">
								<p><span>Os10g38390</span></p>
							</flow>
						</flowDef>
						<x:targetRef  xlink:href="#XMLID_354_" />
					</foreignObject>
					<text id="XMLID_354_" transform="matrix(1.0916 0 0 1 2613.7891 1196.8652)"><tspan x="0" y="0" font-family="'ArialMT'" font-size="3.6826">Os10g38390</tspan></text>
				</switch>
				<path i:knockout="Off" stroke="#000000" stroke-width="2.9819" d="M1397.716,1199.351h75.376"/>
				<path i:knockout="Off" fill="#FFFFFF" stroke="#FFFFFF" stroke-width="2.7895" d="M1397.867,1199.351h75.075"/>
				<path i:knockout="Off" stroke="#000000" stroke-width="2.9819" d="M1473.092,1199.351h75.376"/>
				<path i:knockout="Off" fill="#FFFFFF" stroke="#FFFFFF" stroke-width="2.7895" d="M1473.243,1199.351h75.075"/>
				<path i:knockout="Off" stroke="#000000" stroke-width="2.9819" d="M1548.469,1199.351h75.376"/>
				<path i:knockout="Off" fill="#FFFFFF" stroke="#FFFFFF" stroke-width="2.7895" d="M1548.62,1199.351h75.074"/>
				<path i:knockout="Off" stroke="#000000" stroke-width="2.9819" d="M1623.845,1199.351h75.376"/>
				<path i:knockout="Off" fill="#FFFFFF" stroke="#FFFFFF" stroke-width="2.7895" d="M1623.997,1199.351h75.075"/>
				<path i:knockout="Off" stroke="#000000" stroke-width="2.9819" d="M1699.222,1199.351h75.376"/>
				<path i:knockout="Off" fill="#FFFFFF" stroke="#FFFFFF" stroke-width="2.7895" d="M1699.373,1199.351h75.075"/>
				<path i:knockout="Off" stroke="#000000" stroke-width="2.9819" d="M1774.598,1199.351h75.376"/>
				<path i:knockout="Off" fill="#FFFFFF" stroke="#FFFFFF" stroke-width="2.7895" d="M1774.749,1199.351h75.075"/>
				<path i:knockout="Off" stroke="#000000" stroke-width="2.9819" d="M1849.975,1199.351h75.377"/>
				<path i:knockout="Off" fill="#FFFFFF" stroke="#FFFFFF" stroke-width="2.7895" d="M1850.125,1199.351h75.075"/>
				<path i:knockout="Off" stroke="#000000" stroke-width="2.9819" d="M1925.352,1199.351h75.376"/>
				<path i:knockout="Off" fill="#FFFFFF" stroke="#FFFFFF" stroke-width="2.7895" d="M1925.502,1199.351h75.074"/>
				<path i:knockout="Off" stroke="#000000" stroke-width="2.9819" d="M2000.728,1199.351h75.377"/>
				<path i:knockout="Off" fill="#FFFFFF" stroke="#FFFFFF" stroke-width="2.7895" d="M2000.878,1199.351h75.074"/>
				<path i:knockout="Off" stroke="#000000" stroke-width="2.9819" d="M2076.104,1199.351h75.376"/>
				<path i:knockout="Off" fill="#FFFFFF" stroke="#FFFFFF" stroke-width="2.7895" d="M2076.255,1199.351h75.074"/>
				<path i:knockout="Off" stroke="#000000" stroke-width="2.9819" d="M2151.48,1199.351h75.376"/>
				<path i:knockout="Off" fill="#FFFFFF" stroke="#FFFFFF" stroke-width="2.7895" d="M2151.631,1199.351h75.074"/>
				<path i:knockout="Off" stroke="#000000" stroke-width="2.9819" d="M2226.856,1199.351h75.376"/>
				<path i:knockout="Off" fill="#FFFFFF" stroke="#FFFFFF" stroke-width="2.7895" d="M2227.008,1199.351h75.074"/>
				<path i:knockout="Off" stroke="#000000" stroke-width="2.9819" d="M2302.232,1199.351h75.378"/>
				<path i:knockout="Off" fill="#FFFFFF" stroke="#FFFFFF" stroke-width="2.7895" d="M2302.384,1199.351h75.074"/>
				<path i:knockout="Off" stroke="#000000" stroke-width="2.9819" d="M2377.61,1199.351h75.376"/>
				<path i:knockout="Off" fill="#FFFFFF" stroke="#FFFFFF" stroke-width="2.7895" d="M2377.761,1199.351h75.074"/>
				<path i:knockout="Off" stroke="#000000" stroke-width="2.9819" d="M2452.986,1199.351h75.376"/>
				<path i:knockout="Off" fill="#FFFFFF" stroke="#FFFFFF" stroke-width="2.7895" d="M2453.137,1199.351h75.074"/>
				<switch i:isolated="yes" i:knockout="Off" i:objectNS="&ns_flows;" i:objectType="pointText" enable-background="new    ">
					<foreignObject requiredExtensions="&ns_flows;" x="0" y="0" width="1" height="1" overflow="visible">
						<flowDef  xmlns="&ns_flows;">
							<region>
								<path d="M2613.789,1199.719"/>
							</region>
							<flow  xmlns="&ns_flows;"  font-family="'ArialMT'" font-size="3.6826" a:adobe-horizontal-scale="1.0916"  a:adobe-consecutive-hyphens="99">
								<p><span>Os08g22690</span></p>
							</flow>
						</flowDef>
						<x:targetRef  xlink:href="#XMLID_355_" />
					</foreignObject>
					<text id="XMLID_355_" transform="matrix(1.0916 0 0 1 2613.7891 1199.7188)"><tspan x="0" y="0" font-family="'ArialMT'" font-size="3.6826">Os08g22690</tspan></text>
				</switch>
				<switch i:isolated="yes" i:knockout="Off" i:objectNS="&ns_flows;" i:objectType="pointText" enable-background="new    ">
					<foreignObject requiredExtensions="&ns_flows;" x="0" y="0" width="1" height="1" overflow="visible">
						<flowDef  xmlns="&ns_flows;">
							<region>
								<path d="M2613.789,1202.574"/>
							</region>
							<flow  xmlns="&ns_flows;"  font-family="'ArialMT'" font-size="3.6826" a:adobe-horizontal-scale="1.0916"  a:adobe-consecutive-hyphens="99">
								<p><span>Os03g30040</span></p>
							</flow>
						</flowDef>
						<x:targetRef  xlink:href="#XMLID_356_" />
					</foreignObject>
					<text id="XMLID_356_" transform="matrix(1.0916 0 0 1 2613.7891 1202.5737)"><tspan x="0" y="0" font-family="'ArialMT'" font-size="3.6826">Os03g30040</tspan></text>
				</switch>
				<switch i:isolated="yes" i:knockout="Off" i:objectNS="&ns_flows;" i:objectType="pointText" enable-background="new    ">
					<foreignObject requiredExtensions="&ns_flows;" x="0" y="0" width="1" height="1" overflow="visible">
						<flowDef  xmlns="&ns_flows;">
							<region>
								<path d="M2613.789,1205.427"/>
							</region>
							<flow  xmlns="&ns_flows;"  font-family="'ArialMT'" font-size="3.6826" a:adobe-horizontal-scale="1.0916"  a:adobe-consecutive-hyphens="99">
								<p><span>Os08g20840</span></p>
							</flow>
						</flowDef>
						<x:targetRef  xlink:href="#XMLID_357_" />
					</foreignObject>
					<text id="XMLID_357_" transform="matrix(1.0916 0 0 1 2613.7891 1205.4272)"><tspan x="0" y="0" font-family="'ArialMT'" font-size="3.6826">Os08g20840</tspan></text>
				</switch>
				<switch i:isolated="yes" i:knockout="Off" i:objectNS="&ns_flows;" i:objectType="pointText" enable-background="new    ">
					<foreignObject requiredExtensions="&ns_flows;" x="0" y="0" width="1" height="1" overflow="visible">
						<flowDef  xmlns="&ns_flows;">
							<region>
								<path d="M2613.789,1208.282"/>
							</region>
							<flow  xmlns="&ns_flows;"  font-family="'ArialMT'" font-size="3.6826" a:adobe-horizontal-scale="1.0916"  a:adobe-consecutive-hyphens="99">
								<p><span>Os05g17760</span></p>
							</flow>
						</flowDef>
						<x:targetRef  xlink:href="#XMLID_358_" />
					</foreignObject>
					<text id="XMLID_358_" transform="matrix(1.0916 0 0 1 2613.7891 1208.2817)"><tspan x="0" y="0" font-family="'ArialMT'" font-size="3.6826">Os05g17760</tspan></text>
				</switch>
				<switch i:isolated="yes" i:knockout="Off" i:objectNS="&ns_flows;" i:objectType="pointText" enable-background="new    ">
					<foreignObject requiredExtensions="&ns_flows;" x="0" y="0" width="1" height="1" overflow="visible">
						<flowDef  xmlns="&ns_flows;">
							<region>
								<path d="M2613.789,1211.135"/>
							</region>
							<flow  xmlns="&ns_flows;"  font-family="'ArialMT'" font-size="3.6826" a:adobe-horizontal-scale="1.0916"  a:adobe-consecutive-hyphens="99">
								<p><span>Os08g20830</span></p>
							</flow>
						</flowDef>
						<x:targetRef  xlink:href="#XMLID_359_" />
					</foreignObject>
					<text id="XMLID_359_" transform="matrix(1.0916 0 0 1 2613.7891 1211.1353)"><tspan x="0" y="0" font-family="'ArialMT'" font-size="3.6826">Os08g20830</tspan></text>
				</switch>
				<switch i:isolated="yes" i:knockout="Off" i:objectNS="&ns_flows;" i:objectType="pointText" enable-background="new    ">
					<foreignObject requiredExtensions="&ns_flows;" x="0" y="0" width="1" height="1" overflow="visible">
						<flowDef  xmlns="&ns_flows;">
							<region>
								<path d="M2613.789,1213.989"/>
							</region>
							<flow  xmlns="&ns_flows;"  font-family="'ArialMT'" font-size="3.6826" a:adobe-horizontal-scale="1.0916"  a:adobe-consecutive-hyphens="99">
								<p><span>Os06g21990</span></p>
							</flow>
						</flowDef>
						<x:targetRef  xlink:href="#XMLID_360_" />
					</foreignObject>
					<text id="XMLID_360_" transform="matrix(1.0916 0 0 1 2613.7891 1213.9888)"><tspan x="0" y="0" font-family="'ArialMT'" font-size="3.6826">Os06g21990</tspan></text>
				</switch>
				<switch i:isolated="yes" i:knockout="Off" i:objectNS="&ns_flows;" i:objectType="pointText" enable-background="new    ">
					<foreignObject requiredExtensions="&ns_flows;" x="0" y="0" width="1" height="1" overflow="visible">
						<flowDef  xmlns="&ns_flows;">
							<region>
								<path d="M2613.789,1216.844"/>
							</region>
							<flow  xmlns="&ns_flows;"  font-family="'ArialMT'" font-size="3.6826" a:adobe-horizontal-scale="1.0916"  a:adobe-consecutive-hyphens="99">
								<p><span>Os03g42950</span></p>
							</flow>
						</flowDef>
						<x:targetRef  xlink:href="#XMLID_361_" />
					</foreignObject>
					<text id="XMLID_361_" transform="matrix(1.0916 0 0 1 2613.7891 1216.8438)"><tspan x="0" y="0" font-family="'ArialMT'" font-size="3.6826">Os03g42950</tspan></text>
				</switch>
				<switch i:isolated="yes" i:knockout="Off" i:objectNS="&ns_flows;" i:objectType="pointText" enable-background="new    ">
					<foreignObject requiredExtensions="&ns_flows;" x="0" y="0" width="1" height="1" overflow="visible">
						<flowDef  xmlns="&ns_flows;">
							<region>
								<path d="M2613.789,1219.697"/>
							</region>
							<flow  xmlns="&ns_flows;"  font-family="'ArialMT'" font-size="3.6826" a:adobe-horizontal-scale="1.0916"  a:adobe-consecutive-hyphens="99">
								<p><span>Os03g36290</span></p>
							</flow>
						</flowDef>
						<x:targetRef  xlink:href="#XMLID_362_" />
					</foreignObject>
					<text id="XMLID_362_" transform="matrix(1.0916 0 0 1 2613.7891 1219.6973)"><tspan x="0" y="0" font-family="'ArialMT'" font-size="3.6826">Os03g36290</tspan></text>
				</switch>
				<switch i:isolated="yes" i:knockout="Off" i:objectNS="&ns_flows;" i:objectType="pointText" enable-background="new    ">
					<foreignObject requiredExtensions="&ns_flows;" x="0" y="0" width="1" height="1" overflow="visible">
						<flowDef  xmlns="&ns_flows;">
							<region>
								<path d="M2613.789,1222.552"/>
							</region>
							<flow  xmlns="&ns_flows;"  font-family="'ArialMT'" font-size="3.6826" a:adobe-horizontal-scale="1.0916"  a:adobe-consecutive-hyphens="99">
								<p><span>Os08g11370</span></p>
							</flow>
						</flowDef>
						<x:targetRef  xlink:href="#XMLID_363_" />
					</foreignObject>
					<text id="XMLID_363_" transform="matrix(1.0916 0 0 1 2613.7891 1222.5518)"><tspan x="0" y="0" font-family="'ArialMT'" font-size="3.6826">Os08g11370</tspan></text>
				</switch>
				<path i:knockout="Off" stroke="#000000" stroke-width="2.9819" d="M1397.716,1225.037h75.376"/>
				<path i:knockout="Off" fill="#BABABA" stroke="#BABABA" stroke-width="2.7895" d="M1397.867,1225.037h75.075"/>
				<path i:knockout="Off" stroke="#000000" stroke-width="2.9819" d="M1473.092,1225.037h75.376"/>
				<path i:knockout="Off" fill="#FFFFFF" stroke="#FFFFFF" stroke-width="2.7895" d="M1473.243,1225.037h75.075"/>
				<path i:knockout="Off" stroke="#000000" stroke-width="2.9819" d="M1548.469,1225.037h75.376"/>
				<path i:knockout="Off" fill="#FFFFFF" stroke="#FFFFFF" stroke-width="2.7895" d="M1548.62,1225.037h75.074"/>
				<path i:knockout="Off" stroke="#000000" stroke-width="2.9819" d="M1623.845,1225.037h75.376"/>
				<path i:knockout="Off" fill="#FFFFFF" stroke="#FFFFFF" stroke-width="2.7895" d="M1623.997,1225.037h75.075"/>
				<path i:knockout="Off" stroke="#000000" stroke-width="2.9819" d="M1699.222,1225.037h75.376"/>
				<path i:knockout="Off" fill="#BABABA" stroke="#BABABA" stroke-width="2.7895" d="M1699.373,1225.037h75.075"/>
				<path i:knockout="Off" stroke="#000000" stroke-width="2.9819" d="M1774.598,1225.037h75.376"/>
				<path i:knockout="Off" fill="#FFFFFF" stroke="#FFFFFF" stroke-width="2.7895" d="M1774.749,1225.037h75.075"/>
				<path i:knockout="Off" stroke="#000000" stroke-width="2.9819" d="M1849.975,1225.037h75.377"/>
				<path i:knockout="Off" fill="#FFFFFF" stroke="#FFFFFF" stroke-width="2.7895" d="M1850.125,1225.037h75.075"/>
				<path i:knockout="Off" stroke="#000000" stroke-width="2.9819" d="M1925.352,1225.037h75.376"/>
				<path i:knockout="Off" fill="#BABABA" stroke="#BABABA" stroke-width="2.7895" d="M1925.502,1225.037h75.074"/>
				<path i:knockout="Off" stroke="#000000" stroke-width="2.9819" d="M2000.728,1225.037h75.377"/>
				<path i:knockout="Off" fill="#FFFFFF" stroke="#FFFFFF" stroke-width="2.7895" d="M2000.878,1225.037h75.074"/>
				<path i:knockout="Off" stroke="#000000" stroke-width="2.9819" d="M2076.104,1225.037h75.376"/>
				<path i:knockout="Off" fill="#BABABA" stroke="#BABABA" stroke-width="2.7895" d="M2076.255,1225.037h75.074"/>
				<path i:knockout="Off" stroke="#000000" stroke-width="2.9819" d="M2151.48,1225.037h75.376"/>
				<path i:knockout="Off" fill="#FFFFFF" stroke="#FFFFFF" stroke-width="2.7895" d="M2151.631,1225.037h75.074"/>
				<path i:knockout="Off" stroke="#000000" stroke-width="2.9819" d="M2226.856,1225.037h75.376"/>
				<path i:knockout="Off" fill="#FFFFFF" stroke="#FFFFFF" stroke-width="2.7895" d="M2227.008,1225.037h75.074"/>
				<path i:knockout="Off" stroke="#000000" stroke-width="2.9819" d="M2302.232,1225.037h75.378"/>
				<path i:knockout="Off" fill="#FFFFFF" stroke="#FFFFFF" stroke-width="2.7895" d="M2302.384,1225.037h75.074"/>
				<path i:knockout="Off" stroke="#000000" stroke-width="2.9819" d="M2377.61,1225.037h75.376"/>
				<path i:knockout="Off" fill="#BABABA" stroke="#BABABA" stroke-width="2.7895" d="M2377.761,1225.037h75.074"/>
				<path i:knockout="Off" stroke="#000000" stroke-width="2.9819" d="M2452.986,1225.037h75.376"/>
				<path i:knockout="Off" fill="#FFFFFF" stroke="#FFFFFF" stroke-width="2.7895" d="M2453.137,1225.037h75.074"/>
				<switch i:isolated="yes" i:knockout="Off" i:objectNS="&ns_flows;" i:objectType="pointText" enable-background="new    ">
					<foreignObject requiredExtensions="&ns_flows;" x="0" y="0" width="1" height="1" overflow="visible">
						<flowDef  xmlns="&ns_flows;">
							<region>
								<path d="M2613.789,1225.405"/>
							</region>
							<flow  xmlns="&ns_flows;"  font-family="'ArialMT'" font-size="3.6826" a:adobe-horizontal-scale="1.0916"  a:adobe-consecutive-hyphens="99">
								<p><span>Os02g24550</span></p>
							</flow>
						</flowDef>
						<x:targetRef  xlink:href="#XMLID_364_" />
					</foreignObject>
					<text id="XMLID_364_" transform="matrix(1.0916 0 0 1 2613.7891 1225.4053)"><tspan x="0" y="0" font-family="'ArialMT'" font-size="3.6826">Os02g24550</tspan></text>
				</switch>
				<path i:knockout="Off" stroke="#000000" stroke-width="2.9819" d="M1397.716,1227.891h75.376"/>
				<path i:knockout="Off" fill="#FFFFFF" stroke="#FFFFFF" stroke-width="2.7895" d="M1397.867,1227.891h75.075"/>
				<path i:knockout="Off" stroke="#000000" stroke-width="2.9819" d="M1473.092,1227.891h75.376"/>
				<path i:knockout="Off" fill="#FFFFFF" stroke="#FFFFFF" stroke-width="2.7895" d="M1473.243,1227.891h75.075"/>
				<path i:knockout="Off" stroke="#000000" stroke-width="2.9819" d="M1548.469,1227.891h75.376"/>
				<path i:knockout="Off" fill="#FFFFFF" stroke="#FFFFFF" stroke-width="2.7895" d="M1548.62,1227.891h75.074"/>
				<path i:knockout="Off" stroke="#000000" stroke-width="2.9819" d="M1623.845,1227.891h75.376"/>
				<path i:knockout="Off" fill="#FFFFFF" stroke="#FFFFFF" stroke-width="2.7895" d="M1623.997,1227.891h75.075"/>
				<path i:knockout="Off" stroke="#000000" stroke-width="2.9819" d="M1699.222,1227.891h75.376"/>
				<path i:knockout="Off" fill="#FFFFFF" stroke="#FFFFFF" stroke-width="2.7895" d="M1699.373,1227.891h75.075"/>
				<path i:knockout="Off" stroke="#000000" stroke-width="2.9819" d="M1774.598,1227.891h75.376"/>
				<path i:knockout="Off" fill="#FFFFFF" stroke="#FFFFFF" stroke-width="2.7895" d="M1774.749,1227.891h75.075"/>
				<path i:knockout="Off" stroke="#000000" stroke-width="2.9819" d="M1849.975,1227.891h75.377"/>
				<path i:knockout="Off" fill="#FFFFFF" stroke="#FFFFFF" stroke-width="2.7895" d="M1850.125,1227.891h75.075"/>
				<path i:knockout="Off" stroke="#000000" stroke-width="2.9819" d="M1925.352,1227.891h75.376"/>
				<path i:knockout="Off" fill="#FFFFFF" stroke="#FFFFFF" stroke-width="2.7895" d="M1925.502,1227.891h75.074"/>
				<path i:knockout="Off" stroke="#000000" stroke-width="2.9819" d="M2000.728,1227.891h75.377"/>
				<path i:knockout="Off" fill="#FFFFFF" stroke="#FFFFFF" stroke-width="2.7895" d="M2000.878,1227.891h75.074"/>
				<path i:knockout="Off" stroke="#000000" stroke-width="2.9819" d="M2076.104,1227.891h75.376"/>
				<path i:knockout="Off" fill="#FFFFFF" stroke="#FFFFFF" stroke-width="2.7895" d="M2076.255,1227.891h75.074"/>
				<path i:knockout="Off" stroke="#000000" stroke-width="2.9819" d="M2151.48,1227.891h75.376"/>
				<path i:knockout="Off" fill="#AAAAAA" stroke="#AAAAAA" stroke-width="2.7895" d="M2151.631,1227.891h75.074"/>
				<path i:knockout="Off" stroke="#000000" stroke-width="2.9819" d="M2226.856,1227.891h75.376"/>
				<path i:knockout="Off" fill="#FFFFFF" stroke="#FFFFFF" stroke-width="2.7895" d="M2227.008,1227.891h75.074"/>
				<path i:knockout="Off" stroke="#000000" stroke-width="2.9819" d="M2302.232,1227.891h75.378"/>
				<path i:knockout="Off" fill="#FFFFFF" stroke="#FFFFFF" stroke-width="2.7895" d="M2302.384,1227.891h75.074"/>
				<path i:knockout="Off" stroke="#000000" stroke-width="2.9819" d="M2377.61,1227.891h75.376"/>
				<path i:knockout="Off" fill="#FFFFFF" stroke="#FFFFFF" stroke-width="2.7895" d="M2377.761,1227.891h75.074"/>
				<path i:knockout="Off" stroke="#000000" stroke-width="2.9819" d="M2452.986,1227.891h75.376"/>
				<path i:knockout="Off" fill="#FFFFFF" stroke="#FFFFFF" stroke-width="2.7895" d="M2453.137,1227.891h75.074"/>
				<switch i:isolated="yes" i:knockout="Off" i:objectNS="&ns_flows;" i:objectType="pointText" enable-background="new    ">
					<foreignObject requiredExtensions="&ns_flows;" x="0" y="0" width="1" height="1" overflow="visible">
						<flowDef  xmlns="&ns_flows;">
							<region>
								<path d="M2613.789,1228.259"/>
							</region>
							<flow  xmlns="&ns_flows;"  font-family="'ArialMT'" font-size="3.6826" a:adobe-horizontal-scale="1.0916"  a:adobe-consecutive-hyphens="99">
								<p><span>Os01g35440</span></p>
							</flow>
						</flowDef>
						<x:targetRef  xlink:href="#XMLID_365_" />
					</foreignObject>
					<text id="XMLID_365_" transform="matrix(1.0916 0 0 1 2613.7891 1228.2588)"><tspan x="0" y="0" font-family="'ArialMT'" font-size="3.6826">Os01g35440</tspan></text>
				</switch>
				<switch i:isolated="yes" i:knockout="Off" i:objectNS="&ns_flows;" i:objectType="pointText" enable-background="new    ">
					<foreignObject requiredExtensions="&ns_flows;" x="0" y="0" width="1" height="1" overflow="visible">
						<flowDef  xmlns="&ns_flows;">
							<region>
								<path d="M2613.789,1231.114"/>
							</region>
							<flow  xmlns="&ns_flows;"  font-family="'ArialMT'" font-size="3.6826" a:adobe-horizontal-scale="1.0916"  a:adobe-consecutive-hyphens="99">
								<p><span>Os02g12320</span></p>
							</flow>
						</flowDef>
						<x:targetRef  xlink:href="#XMLID_366_" />
					</foreignObject>
					<text id="XMLID_366_" transform="matrix(1.0916 0 0 1 2613.7891 1231.1138)"><tspan x="0" y="0" font-family="'ArialMT'" font-size="3.6826">Os02g12320</tspan></text>
				</switch>
				<switch i:isolated="yes" i:knockout="Off" i:objectNS="&ns_flows;" i:objectType="pointText" enable-background="new    ">
					<foreignObject requiredExtensions="&ns_flows;" x="0" y="0" width="1" height="1" overflow="visible">
						<flowDef  xmlns="&ns_flows;">
							<region>
								<path d="M2613.789,1233.967"/>
							</region>
							<flow  xmlns="&ns_flows;"  font-family="'ArialMT'" font-size="3.6826" a:adobe-horizontal-scale="1.0916"  a:adobe-consecutive-hyphens="99">
								<p><span>Os06g36150</span></p>
							</flow>
						</flowDef>
						<x:targetRef  xlink:href="#XMLID_367_" />
					</foreignObject>
					<text id="XMLID_367_" transform="matrix(1.0916 0 0 1 2613.7891 1233.9673)"><tspan x="0" y="0" font-family="'ArialMT'" font-size="3.6826">Os06g36150</tspan></text>
				</switch>
				<switch i:isolated="yes" i:knockout="Off" i:objectNS="&ns_flows;" i:objectType="pointText" enable-background="new    ">
					<foreignObject requiredExtensions="&ns_flows;" x="0" y="0" width="1" height="1" overflow="visible">
						<flowDef  xmlns="&ns_flows;">
							<region>
								<path d="M2613.789,1236.822"/>
							</region>
							<flow  xmlns="&ns_flows;"  font-family="'ArialMT'" font-size="3.6826" a:adobe-horizontal-scale="1.0916"  a:adobe-consecutive-hyphens="99">
								<p><span>Os11g34050</span></p>
							</flow>
						</flowDef>
						<x:targetRef  xlink:href="#XMLID_368_" />
					</foreignObject>
					<text id="XMLID_368_" transform="matrix(1.0916 0 0 1 2613.7891 1236.8218)"><tspan x="0" y="0" font-family="'ArialMT'" font-size="3.6826">Os11g34050</tspan></text>
				</switch>
				<switch i:isolated="yes" i:knockout="Off" i:objectNS="&ns_flows;" i:objectType="pointText" enable-background="new    ">
					<foreignObject requiredExtensions="&ns_flows;" x="0" y="0" width="1" height="1" overflow="visible">
						<flowDef  xmlns="&ns_flows;">
							<region>
								<path d="M2613.789,1239.675"/>
							</region>
							<flow  xmlns="&ns_flows;"  font-family="'ArialMT'" font-size="3.6826" a:adobe-horizontal-scale="1.0916"  a:adobe-consecutive-hyphens="99">
								<p><span>Os11g26650</span></p>
							</flow>
						</flowDef>
						<x:targetRef  xlink:href="#XMLID_369_" />
					</foreignObject>
					<text id="XMLID_369_" transform="matrix(1.0916 0 0 1 2613.7891 1239.6753)"><tspan x="0" y="0" font-family="'ArialMT'" font-size="3.6826">Os11g26650</tspan></text>
				</switch>
				<path i:knockout="Off" stroke="#000000" stroke-width="2.9819" d="M1397.716,1242.161h75.376"/>
				<path i:knockout="Off" fill="#BABABA" stroke="#BABABA" stroke-width="2.7895" d="M1397.867,1242.161h75.075"/>
				<path i:knockout="Off" stroke="#000000" stroke-width="2.9819" d="M1473.092,1242.161h75.376"/>
				<path i:knockout="Off" fill="#BABABA" stroke="#BABABA" stroke-width="2.7895" d="M1473.243,1242.161h75.075"/>
				<path i:knockout="Off" stroke="#000000" stroke-width="2.9819" d="M1548.469,1242.161h75.376"/>
				<path i:knockout="Off" fill="#AAAAAA" stroke="#AAAAAA" stroke-width="2.7895" d="M1548.62,1242.161h75.074"/>
				<path i:knockout="Off" stroke="#000000" stroke-width="2.9819" d="M1623.845,1242.161h75.376"/>
				<path i:knockout="Off" fill="#A3A3A3" stroke="#A3A3A3" stroke-width="2.7895" d="M1623.997,1242.161h75.075"/>
				<path i:knockout="Off" stroke="#000000" stroke-width="2.9819" d="M1699.222,1242.161h75.376"/>
				<path i:knockout="Off" fill="#AAAAAA" stroke="#AAAAAA" stroke-width="2.7895" d="M1699.373,1242.161h75.075"/>
				<path i:knockout="Off" stroke="#000000" stroke-width="2.9819" d="M1774.598,1242.161h75.376"/>
				<path i:knockout="Off" fill="#A3A3A3" stroke="#A3A3A3" stroke-width="2.7895" d="M1774.749,1242.161h75.075"/>
				<path i:knockout="Off" stroke="#000000" stroke-width="2.9819" d="M1849.975,1242.161h75.377"/>
				<path i:knockout="Off" fill="#949494" stroke="#949494" stroke-width="2.7895" d="M1850.125,1242.161h75.075"/>
				<path i:knockout="Off" stroke="#000000" stroke-width="2.9819" d="M1925.352,1242.161h75.376"/>
				<path i:knockout="Off" fill="#949494" stroke="#949494" stroke-width="2.7895" d="M1925.502,1242.161h75.074"/>
				<path i:knockout="Off" stroke="#000000" stroke-width="2.9819" d="M2000.728,1242.161h75.377"/>
				<path i:knockout="Off" fill="#A3A3A3" stroke="#A3A3A3" stroke-width="2.7895" d="M2000.878,1242.161h75.074"/>
				<path i:knockout="Off" stroke="#000000" stroke-width="2.9819" d="M2076.104,1242.161h75.376"/>
				<path i:knockout="Off" fill="#A3A3A3" stroke="#A3A3A3" stroke-width="2.7895" d="M2076.255,1242.161h75.074"/>
				<path i:knockout="Off" stroke="#000000" stroke-width="2.9819" d="M2151.48,1242.161h75.376"/>
				<path i:knockout="Off" fill="#BABABA" stroke="#BABABA" stroke-width="2.7895" d="M2151.631,1242.161h75.074"/>
				<path i:knockout="Off" stroke="#000000" stroke-width="2.9819" d="M2226.856,1242.161h75.376"/>
				<path i:knockout="Off" fill="#A3A3A3" stroke="#A3A3A3" stroke-width="2.7895" d="M2227.008,1242.161h75.074"/>
				<path i:knockout="Off" stroke="#000000" stroke-width="2.9819" d="M2302.232,1242.161h75.378"/>
				<path i:knockout="Off" fill="#A3A3A3" stroke="#A3A3A3" stroke-width="2.7895" d="M2302.384,1242.161h75.074"/>
				<path i:knockout="Off" stroke="#000000" stroke-width="2.9819" d="M2377.61,1242.161h75.376"/>
				<path i:knockout="Off" fill="#949494" stroke="#949494" stroke-width="2.7895" d="M2377.761,1242.161h75.074"/>
				<path i:knockout="Off" stroke="#000000" stroke-width="2.9819" d="M2452.986,1242.161h75.376"/>
				<path i:knockout="Off" fill="#A3A3A3" stroke="#A3A3A3" stroke-width="2.7895" d="M2453.137,1242.161h75.074"/>
				<switch i:isolated="yes" i:knockout="Off" i:objectNS="&ns_flows;" i:objectType="pointText" enable-background="new    ">
					<foreignObject requiredExtensions="&ns_flows;" x="0" y="0" width="1" height="1" overflow="visible">
						<flowDef  xmlns="&ns_flows;">
							<region>
								<path d="M2613.789,1242.529"/>
							</region>
							<flow  xmlns="&ns_flows;"  font-family="'ArialMT'" font-size="3.6826" a:adobe-horizontal-scale="1.0916"  a:adobe-consecutive-hyphens="99">
								<p><span>Os01g19100</span></p>
							</flow>
						</flowDef>
						<x:targetRef  xlink:href="#XMLID_370_" />
					</foreignObject>
					<text id="XMLID_370_" transform="matrix(1.0916 0 0 1 2613.7891 1242.5288)"><tspan x="0" y="0" font-family="'ArialMT'" font-size="3.6826">Os01g19100</tspan></text>
				</switch>
				<switch i:isolated="yes" i:knockout="Off" i:objectNS="&ns_flows;" i:objectType="pointText" enable-background="new    ">
					<foreignObject requiredExtensions="&ns_flows;" x="0" y="0" width="1" height="1" overflow="visible">
						<flowDef  xmlns="&ns_flows;">
							<region>
								<path d="M2613.789,1245.384"/>
							</region>
							<flow  xmlns="&ns_flows;"  font-family="'ArialMT'" font-size="3.6826" a:adobe-horizontal-scale="1.0916"  a:adobe-consecutive-hyphens="99">
								<p><span>Os12g26790</span></p>
							</flow>
						</flowDef>
						<x:targetRef  xlink:href="#XMLID_371_" />
					</foreignObject>
					<text id="XMLID_371_" transform="matrix(1.0916 0 0 1 2613.7891 1245.3838)"><tspan x="0" y="0" font-family="'ArialMT'" font-size="3.6826">Os12g26790</tspan></text>
				</switch>
				<switch i:isolated="yes" i:knockout="Off" i:objectNS="&ns_flows;" i:objectType="pointText" enable-background="new    ">
					<foreignObject requiredExtensions="&ns_flows;" x="0" y="0" width="1" height="1" overflow="visible">
						<flowDef  xmlns="&ns_flows;">
							<region>
								<path d="M2613.789,1248.237"/>
							</region>
							<flow  xmlns="&ns_flows;"  font-family="'ArialMT'" font-size="3.6826" a:adobe-horizontal-scale="1.0916"  a:adobe-consecutive-hyphens="99">
								<p><span>Os10g28930</span></p>
							</flow>
						</flowDef>
						<x:targetRef  xlink:href="#XMLID_372_" />
					</foreignObject>
					<text id="XMLID_372_" transform="matrix(1.0916 0 0 1 2613.7891 1248.2373)"><tspan x="0" y="0" font-family="'ArialMT'" font-size="3.6826">Os10g28930</tspan></text>
				</switch>
				<switch i:isolated="yes" i:knockout="Off" i:objectNS="&ns_flows;" i:objectType="pointText" enable-background="new    ">
					<foreignObject requiredExtensions="&ns_flows;" x="0" y="0" width="1" height="1" overflow="visible">
						<flowDef  xmlns="&ns_flows;">
							<region>
								<path d="M2613.789,1251.092"/>
							</region>
							<flow  xmlns="&ns_flows;"  font-family="'ArialMT'" font-size="3.6826" a:adobe-horizontal-scale="1.0916"  a:adobe-consecutive-hyphens="99">
								<p><span>Os04g11310</span></p>
							</flow>
						</flowDef>
						<x:targetRef  xlink:href="#XMLID_373_" />
					</foreignObject>
					<text id="XMLID_373_" transform="matrix(1.0916 0 0 1 2613.7891 1251.0918)"><tspan x="0" y="0" font-family="'ArialMT'" font-size="3.6826">Os04g11310</tspan></text>
				</switch>
				<switch i:isolated="yes" i:knockout="Off" i:objectNS="&ns_flows;" i:objectType="pointText" enable-background="new    ">
					<foreignObject requiredExtensions="&ns_flows;" x="0" y="0" width="1" height="1" overflow="visible">
						<flowDef  xmlns="&ns_flows;">
							<region>
								<path d="M2613.789,1253.945"/>
							</region>
							<flow  xmlns="&ns_flows;"  font-family="'ArialMT'" font-size="3.6826" a:adobe-horizontal-scale="1.0916"  a:adobe-consecutive-hyphens="99">
								<p><span>Os09g08750</span></p>
							</flow>
						</flowDef>
						<x:targetRef  xlink:href="#XMLID_374_" />
					</foreignObject>
					<text id="XMLID_374_" transform="matrix(1.0916 0 0 1 2613.7891 1253.9453)"><tspan x="0" y="0" font-family="'ArialMT'" font-size="3.6826">Os09g08750</tspan></text>
				</switch>
				<switch i:isolated="yes" i:knockout="Off" i:objectNS="&ns_flows;" i:objectType="pointText" enable-background="new    ">
					<foreignObject requiredExtensions="&ns_flows;" x="0" y="0" width="1" height="1" overflow="visible">
						<flowDef  xmlns="&ns_flows;">
							<region>
								<path d="M2613.789,1256.799"/>
							</region>
							<flow  xmlns="&ns_flows;"  font-family="'ArialMT'" font-size="3.6826" a:adobe-horizontal-scale="1.0916"  a:adobe-consecutive-hyphens="99">
								<p><span>Os07g20330</span></p>
							</flow>
						</flowDef>
						<x:targetRef  xlink:href="#XMLID_375_" />
					</foreignObject>
					<text id="XMLID_375_" transform="matrix(1.0916 0 0 1 2613.7891 1256.7988)"><tspan x="0" y="0" font-family="'ArialMT'" font-size="3.6826">Os07g20330</tspan></text>
				</switch>
				<switch i:isolated="yes" i:knockout="Off" i:objectNS="&ns_flows;" i:objectType="pointText" enable-background="new    ">
					<foreignObject requiredExtensions="&ns_flows;" x="0" y="0" width="1" height="1" overflow="visible">
						<flowDef  xmlns="&ns_flows;">
							<region>
								<path d="M2613.789,1259.654"/>
							</region>
							<flow  xmlns="&ns_flows;"  font-family="'ArialMT'" font-size="3.6826" a:adobe-horizontal-scale="1.0916"  a:adobe-consecutive-hyphens="99">
								<p><span>Os11g24400</span></p>
							</flow>
						</flowDef>
						<x:targetRef  xlink:href="#XMLID_376_" />
					</foreignObject>
					<text id="XMLID_376_" transform="matrix(1.0916 0 0 1 2613.7891 1259.6538)"><tspan x="0" y="0" font-family="'ArialMT'" font-size="3.6826">Os11g24400</tspan></text>
				</switch>
				<switch i:isolated="yes" i:knockout="Off" i:objectNS="&ns_flows;" i:objectType="pointText" enable-background="new    ">
					<foreignObject requiredExtensions="&ns_flows;" x="0" y="0" width="1" height="1" overflow="visible">
						<flowDef  xmlns="&ns_flows;">
							<region>
								<path d="M2613.789,1262.507"/>
							</region>
							<flow  xmlns="&ns_flows;"  font-family="'ArialMT'" font-size="3.6826" a:adobe-horizontal-scale="1.0916"  a:adobe-consecutive-hyphens="99">
								<p><span>Os02g34450</span></p>
							</flow>
						</flowDef>
						<x:targetRef  xlink:href="#XMLID_377_" />
					</foreignObject>
					<text id="XMLID_377_" transform="matrix(1.0916 0 0 1 2613.7891 1262.5073)"><tspan x="0" y="0" font-family="'ArialMT'" font-size="3.6826">Os02g34450</tspan></text>
				</switch>
				<switch i:isolated="yes" i:knockout="Off" i:objectNS="&ns_flows;" i:objectType="pointText" enable-background="new    ">
					<foreignObject requiredExtensions="&ns_flows;" x="0" y="0" width="1" height="1" overflow="visible">
						<flowDef  xmlns="&ns_flows;">
							<region>
								<path d="M2613.789,1265.362"/>
							</region>
							<flow  xmlns="&ns_flows;"  font-family="'ArialMT'" font-size="3.6826" a:adobe-horizontal-scale="1.0916"  a:adobe-consecutive-hyphens="99">
								<p><span>Os07g33500</span></p>
							</flow>
						</flowDef>
						<x:targetRef  xlink:href="#XMLID_378_" />
					</foreignObject>
					<text id="XMLID_378_" transform="matrix(1.0916 0 0 1 2613.7891 1265.3618)"><tspan x="0" y="0" font-family="'ArialMT'" font-size="3.6826">Os07g33500</tspan></text>
				</switch>
				<switch i:isolated="yes" i:knockout="Off" i:objectNS="&ns_flows;" i:objectType="pointText" enable-background="new    ">
					<foreignObject requiredExtensions="&ns_flows;" x="0" y="0" width="1" height="1" overflow="visible">
						<flowDef  xmlns="&ns_flows;">
							<region>
								<path d="M2613.789,1268.215"/>
							</region>
							<flow  xmlns="&ns_flows;"  font-family="'ArialMT'" font-size="3.6826" a:adobe-horizontal-scale="1.0916"  a:adobe-consecutive-hyphens="99">
								<p><span>Os11g27050</span></p>
							</flow>
						</flowDef>
						<x:targetRef  xlink:href="#XMLID_379_" />
					</foreignObject>
					<text id="XMLID_379_" transform="matrix(1.0916 0 0 1 2613.7891 1268.2153)"><tspan x="0" y="0" font-family="'ArialMT'" font-size="3.6826">Os11g27050</tspan></text>
				</switch>
				<switch i:isolated="yes" i:knockout="Off" i:objectNS="&ns_flows;" i:objectType="pointText" enable-background="new    ">
					<foreignObject requiredExtensions="&ns_flows;" x="0" y="0" width="1" height="1" overflow="visible">
						<flowDef  xmlns="&ns_flows;">
							<region>
								<path d="M2613.789,1271.069"/>
							</region>
							<flow  xmlns="&ns_flows;"  font-family="'ArialMT'" font-size="3.6826" a:adobe-horizontal-scale="1.0916"  a:adobe-consecutive-hyphens="99">
								<p><span>Os07g30430</span></p>
							</flow>
						</flowDef>
						<x:targetRef  xlink:href="#XMLID_380_" />
					</foreignObject>
					<text id="XMLID_380_" transform="matrix(1.0916 0 0 1 2613.7891 1271.0688)"><tspan x="0" y="0" font-family="'ArialMT'" font-size="3.6826">Os07g30430</tspan></text>
				</switch>
				<path i:knockout="Off" stroke="#000000" stroke-width="2.9819" d="M1397.716,1273.555h75.376"/>
				<path i:knockout="Off" fill="#FFFFFF" stroke="#FFFFFF" stroke-width="2.7895" d="M1397.867,1273.555h75.075"/>
				<path i:knockout="Off" stroke="#000000" stroke-width="2.9819" d="M1473.092,1273.555h75.376"/>
				<path i:knockout="Off" fill="#FFFFFF" stroke="#FFFFFF" stroke-width="2.7895" d="M1473.243,1273.555h75.075"/>
				<path i:knockout="Off" stroke="#000000" stroke-width="2.9819" d="M1548.469,1273.555h75.376"/>
				<path i:knockout="Off" fill="#FFFFFF" stroke="#FFFFFF" stroke-width="2.7895" d="M1548.62,1273.555h75.074"/>
				<path i:knockout="Off" stroke="#000000" stroke-width="2.9819" d="M1623.845,1273.555h75.376"/>
				<path i:knockout="Off" fill="#FFFFFF" stroke="#FFFFFF" stroke-width="2.7895" d="M1623.997,1273.555h75.075"/>
				<path i:knockout="Off" stroke="#000000" stroke-width="2.9819" d="M1699.222,1273.555h75.376"/>
				<path i:knockout="Off" fill="#FFFFFF" stroke="#FFFFFF" stroke-width="2.7895" d="M1699.373,1273.555h75.075"/>
				<path i:knockout="Off" stroke="#000000" stroke-width="2.9819" d="M1774.598,1273.555h75.376"/>
				<path i:knockout="Off" fill="#FFFFFF" stroke="#FFFFFF" stroke-width="2.7895" d="M1774.749,1273.555h75.075"/>
				<path i:knockout="Off" stroke="#000000" stroke-width="2.9819" d="M1849.975,1273.555h75.377"/>
				<path i:knockout="Off" fill="#FFFFFF" stroke="#FFFFFF" stroke-width="2.7895" d="M1850.125,1273.555h75.075"/>
				<path i:knockout="Off" stroke="#000000" stroke-width="2.9819" d="M1925.352,1273.555h75.376"/>
				<path i:knockout="Off" fill="#FFFFFF" stroke="#FFFFFF" stroke-width="2.7895" d="M1925.502,1273.555h75.074"/>
				<path i:knockout="Off" stroke="#000000" stroke-width="2.9819" d="M2000.728,1273.555h75.377"/>
				<path i:knockout="Off" fill="#FFFFFF" stroke="#FFFFFF" stroke-width="2.7895" d="M2000.878,1273.555h75.074"/>
				<path i:knockout="Off" stroke="#000000" stroke-width="2.9819" d="M2076.104,1273.555h75.376"/>
				<path i:knockout="Off" fill="#FFFFFF" stroke="#FFFFFF" stroke-width="2.7895" d="M2076.255,1273.555h75.074"/>
				<path i:knockout="Off" stroke="#000000" stroke-width="2.9819" d="M2151.48,1273.555h75.376"/>
				<path i:knockout="Off" fill="#FFFFFF" stroke="#FFFFFF" stroke-width="2.7895" d="M2151.631,1273.555h75.074"/>
				<path i:knockout="Off" stroke="#000000" stroke-width="2.9819" d="M2226.856,1273.555h75.376"/>
				<path i:knockout="Off" fill="#FFFFFF" stroke="#FFFFFF" stroke-width="2.7895" d="M2227.008,1273.555h75.074"/>
				<path i:knockout="Off" stroke="#000000" stroke-width="2.9819" d="M2302.232,1273.555h75.378"/>
				<path i:knockout="Off" fill="#FFFFFF" stroke="#FFFFFF" stroke-width="2.7895" d="M2302.384,1273.555h75.074"/>
				<path i:knockout="Off" stroke="#000000" stroke-width="2.9819" d="M2377.61,1273.555h75.376"/>
				<path i:knockout="Off" fill="#FFFFFF" stroke="#FFFFFF" stroke-width="2.7895" d="M2377.761,1273.555h75.074"/>
				<path i:knockout="Off" stroke="#000000" stroke-width="2.9819" d="M2452.986,1273.555h75.376"/>
				<path i:knockout="Off" fill="#FFFFFF" stroke="#FFFFFF" stroke-width="2.7895" d="M2453.137,1273.555h75.074"/>
				<switch i:isolated="yes" i:knockout="Off" i:objectNS="&ns_flows;" i:objectType="pointText" enable-background="new    ">
					<foreignObject requiredExtensions="&ns_flows;" x="0" y="0" width="1" height="1" overflow="visible">
						<flowDef  xmlns="&ns_flows;">
							<region>
								<path d="M2613.789,1273.924"/>
							</region>
							<flow  xmlns="&ns_flows;"  font-family="'ArialMT'" font-size="3.6826" a:adobe-horizontal-scale="1.0916"  a:adobe-consecutive-hyphens="99">
								<p><span>Os01g25680</span></p>
							</flow>
						</flowDef>
						<x:targetRef  xlink:href="#XMLID_381_" />
					</foreignObject>
					<text id="XMLID_381_" transform="matrix(1.0916 0 0 1 2613.7891 1273.9238)"><tspan x="0" y="0" font-family="'ArialMT'" font-size="3.6826">Os01g25680</tspan></text>
				</switch>
				<switch i:isolated="yes" i:knockout="Off" i:objectNS="&ns_flows;" i:objectType="pointText" enable-background="new    ">
					<foreignObject requiredExtensions="&ns_flows;" x="0" y="0" width="1" height="1" overflow="visible">
						<flowDef  xmlns="&ns_flows;">
							<region>
								<path d="M2613.789,1276.777"/>
							</region>
							<flow  xmlns="&ns_flows;"  font-family="'ArialMT'" font-size="3.6826" a:adobe-horizontal-scale="1.0916"  a:adobe-consecutive-hyphens="99">
								<p><span>Os11g03250</span></p>
							</flow>
						</flowDef>
						<x:targetRef  xlink:href="#XMLID_382_" />
					</foreignObject>
					<text id="XMLID_382_" transform="matrix(1.0916 0 0 1 2613.7891 1276.7773)"><tspan x="0" y="0" font-family="'ArialMT'" font-size="3.6826">Os11g03250</tspan></text>
				</switch>
				<switch i:isolated="yes" i:knockout="Off" i:objectNS="&ns_flows;" i:objectType="pointText" enable-background="new    ">
					<foreignObject requiredExtensions="&ns_flows;" x="0" y="0" width="1" height="1" overflow="visible">
						<flowDef  xmlns="&ns_flows;">
							<region>
								<path d="M2613.789,1279.632"/>
							</region>
							<flow  xmlns="&ns_flows;"  font-family="'ArialMT'" font-size="3.6826" a:adobe-horizontal-scale="1.0916"  a:adobe-consecutive-hyphens="99">
								<p><span>Os03g59810</span></p>
							</flow>
						</flowDef>
						<x:targetRef  xlink:href="#XMLID_383_" />
					</foreignObject>
					<text id="XMLID_383_" transform="matrix(1.0916 0 0 1 2613.7891 1279.6318)"><tspan x="0" y="0" font-family="'ArialMT'" font-size="3.6826">Os03g59810</tspan></text>
				</switch>
				<switch i:isolated="yes" i:knockout="Off" i:objectNS="&ns_flows;" i:objectType="pointText" enable-background="new    ">
					<foreignObject requiredExtensions="&ns_flows;" x="0" y="0" width="1" height="1" overflow="visible">
						<flowDef  xmlns="&ns_flows;">
							<region>
								<path d="M2613.789,1282.485"/>
							</region>
							<flow  xmlns="&ns_flows;"  font-family="'ArialMT'" font-size="3.6826" a:adobe-horizontal-scale="1.0916"  a:adobe-consecutive-hyphens="99">
								<p><span>Os01g23200</span></p>
							</flow>
						</flowDef>
						<x:targetRef  xlink:href="#XMLID_384_" />
					</foreignObject>
					<text id="XMLID_384_" transform="matrix(1.0916 0 0 1 2613.7891 1282.4854)"><tspan x="0" y="0" font-family="'ArialMT'" font-size="3.6826">Os01g23200</tspan></text>
				</switch>
				<switch i:isolated="yes" i:knockout="Off" i:objectNS="&ns_flows;" i:objectType="pointText" enable-background="new    ">
					<foreignObject requiredExtensions="&ns_flows;" x="0" y="0" width="1" height="1" overflow="visible">
						<flowDef  xmlns="&ns_flows;">
							<region>
								<path d="M2613.789,1285.339"/>
							</region>
							<flow  xmlns="&ns_flows;"  font-family="'ArialMT'" font-size="3.6826" a:adobe-horizontal-scale="1.0916"  a:adobe-consecutive-hyphens="99">
								<p><span>Os06g24960</span></p>
							</flow>
						</flowDef>
						<x:targetRef  xlink:href="#XMLID_385_" />
					</foreignObject>
					<text id="XMLID_385_" transform="matrix(1.0916 0 0 1 2613.7891 1285.3389)"><tspan x="0" y="0" font-family="'ArialMT'" font-size="3.6826">Os06g24960</tspan></text>
				</switch>
				<path i:knockout="Off" stroke="#000000" stroke-width="2.9819" d="M1397.716,1287.825h75.376"/>
				<path i:knockout="Off" fill="#FFFFFF" stroke="#FFFFFF" stroke-width="2.7895" d="M1397.867,1287.825h75.075"/>
				<path i:knockout="Off" stroke="#000000" stroke-width="2.9819" d="M1473.092,1287.825h75.376"/>
				<path i:knockout="Off" fill="#FFFFFF" stroke="#FFFFFF" stroke-width="2.7895" d="M1473.243,1287.825h75.075"/>
				<path i:knockout="Off" stroke="#000000" stroke-width="2.9819" d="M1548.469,1287.825h75.376"/>
				<path i:knockout="Off" fill="#FFFFFF" stroke="#FFFFFF" stroke-width="2.7895" d="M1548.62,1287.825h75.074"/>
				<path i:knockout="Off" stroke="#000000" stroke-width="2.9819" d="M1623.845,1287.825h75.376"/>
				<path i:knockout="Off" fill="#FFFFFF" stroke="#FFFFFF" stroke-width="2.7895" d="M1623.997,1287.825h75.075"/>
				<path i:knockout="Off" stroke="#000000" stroke-width="2.9819" d="M1699.222,1287.825h75.376"/>
				<path i:knockout="Off" fill="#FFFFFF" stroke="#FFFFFF" stroke-width="2.7895" d="M1699.373,1287.825h75.075"/>
				<path i:knockout="Off" stroke="#000000" stroke-width="2.9819" d="M1774.598,1287.825h75.376"/>
				<path i:knockout="Off" fill="#FFFFFF" stroke="#FFFFFF" stroke-width="2.7895" d="M1774.749,1287.825h75.075"/>
				<path i:knockout="Off" stroke="#000000" stroke-width="2.9819" d="M1849.975,1287.825h75.377"/>
				<path i:knockout="Off" fill="#FFFFFF" stroke="#FFFFFF" stroke-width="2.7895" d="M1850.125,1287.825h75.075"/>
				<path i:knockout="Off" stroke="#000000" stroke-width="2.9819" d="M1925.352,1287.825h75.376"/>
				<path i:knockout="Off" fill="#FFFFFF" stroke="#FFFFFF" stroke-width="2.7895" d="M1925.502,1287.825h75.074"/>
				<path i:knockout="Off" stroke="#000000" stroke-width="2.9819" d="M2000.728,1287.825h75.377"/>
				<path i:knockout="Off" fill="#FFFFFF" stroke="#FFFFFF" stroke-width="2.7895" d="M2000.878,1287.825h75.074"/>
				<path i:knockout="Off" stroke="#000000" stroke-width="2.9819" d="M2076.104,1287.825h75.376"/>
				<path i:knockout="Off" fill="#FFFFFF" stroke="#FFFFFF" stroke-width="2.7895" d="M2076.255,1287.825h75.074"/>
				<path i:knockout="Off" stroke="#000000" stroke-width="2.9819" d="M2151.48,1287.825h75.376"/>
				<path i:knockout="Off" fill="#FFFFFF" stroke="#FFFFFF" stroke-width="2.7895" d="M2151.631,1287.825h75.074"/>
				<path i:knockout="Off" stroke="#000000" stroke-width="2.9819" d="M2226.856,1287.825h75.376"/>
				<path i:knockout="Off" fill="#FFFFFF" stroke="#FFFFFF" stroke-width="2.7895" d="M2227.008,1287.825h75.074"/>
				<path i:knockout="Off" stroke="#000000" stroke-width="2.9819" d="M2302.232,1287.825h75.378"/>
				<path i:knockout="Off" fill="#FFFFFF" stroke="#FFFFFF" stroke-width="2.7895" d="M2302.384,1287.825h75.074"/>
				<path i:knockout="Off" stroke="#000000" stroke-width="2.9819" d="M2377.61,1287.825h75.376"/>
				<path i:knockout="Off" fill="#FFFFFF" stroke="#FFFFFF" stroke-width="2.7895" d="M2377.761,1287.825h75.074"/>
				<path i:knockout="Off" stroke="#000000" stroke-width="2.9819" d="M2452.986,1287.825h75.376"/>
				<path i:knockout="Off" fill="#FFFFFF" stroke="#FFFFFF" stroke-width="2.7895" d="M2453.137,1287.825h75.074"/>
				<switch i:isolated="yes" i:knockout="Off" i:objectNS="&ns_flows;" i:objectType="pointText" enable-background="new    ">
					<foreignObject requiredExtensions="&ns_flows;" x="0" y="0" width="1" height="1" overflow="visible">
						<flowDef  xmlns="&ns_flows;">
							<region>
								<path d="M2613.789,1288.194"/>
							</region>
							<flow  xmlns="&ns_flows;"  font-family="'ArialMT'" font-size="3.6826" a:adobe-horizontal-scale="1.0916"  a:adobe-consecutive-hyphens="99">
								<p><span>Os01g34250</span></p>
							</flow>
						</flowDef>
						<x:targetRef  xlink:href="#XMLID_386_" />
					</foreignObject>
					<text id="XMLID_386_" transform="matrix(1.0916 0 0 1 2613.7891 1288.1938)"><tspan x="0" y="0" font-family="'ArialMT'" font-size="3.6826">Os01g34250</tspan></text>
				</switch>
				<switch i:isolated="yes" i:knockout="Off" i:objectNS="&ns_flows;" i:objectType="pointText" enable-background="new    ">
					<foreignObject requiredExtensions="&ns_flows;" x="0" y="0" width="1" height="1" overflow="visible">
						<flowDef  xmlns="&ns_flows;">
							<region>
								<path d="M2613.789,1291.047"/>
							</region>
							<flow  xmlns="&ns_flows;"  font-family="'ArialMT'" font-size="3.6826" a:adobe-horizontal-scale="1.0916"  a:adobe-consecutive-hyphens="99">
								<p><span>Os04g05710</span></p>
							</flow>
						</flowDef>
						<x:targetRef  xlink:href="#XMLID_387_" />
					</foreignObject>
					<text id="XMLID_387_" transform="matrix(1.0916 0 0 1 2613.7891 1291.0474)"><tspan x="0" y="0" font-family="'ArialMT'" font-size="3.6826">Os04g05710</tspan></text>
				</switch>
				<switch i:isolated="yes" i:knockout="Off" i:objectNS="&ns_flows;" i:objectType="pointText" enable-background="new    ">
					<foreignObject requiredExtensions="&ns_flows;" x="0" y="0" width="1" height="1" overflow="visible">
						<flowDef  xmlns="&ns_flows;">
							<region>
								<path d="M2613.789,1293.902"/>
							</region>
							<flow  xmlns="&ns_flows;"  font-family="'ArialMT'" font-size="3.6826" a:adobe-horizontal-scale="1.0916"  a:adobe-consecutive-hyphens="99">
								<p><span>Os08g38940</span></p>
							</flow>
						</flowDef>
						<x:targetRef  xlink:href="#XMLID_388_" />
					</foreignObject>
					<text id="XMLID_388_" transform="matrix(1.0916 0 0 1 2613.7891 1293.9019)"><tspan x="0" y="0" font-family="'ArialMT'" font-size="3.6826">Os08g38940</tspan></text>
				</switch>
				<switch i:isolated="yes" i:knockout="Off" i:objectNS="&ns_flows;" i:objectType="pointText" enable-background="new    ">
					<foreignObject requiredExtensions="&ns_flows;" x="0" y="0" width="1" height="1" overflow="visible">
						<flowDef  xmlns="&ns_flows;">
							<region>
								<path d="M2613.789,1296.755"/>
							</region>
							<flow  xmlns="&ns_flows;"  font-family="'ArialMT'" font-size="3.6826" a:adobe-horizontal-scale="1.0916"  a:adobe-consecutive-hyphens="99">
								<p><span>Os07g16000</span></p>
							</flow>
						</flowDef>
						<x:targetRef  xlink:href="#XMLID_389_" />
					</foreignObject>
					<text id="XMLID_389_" transform="matrix(1.0916 0 0 1 2613.7891 1296.7554)"><tspan x="0" y="0" font-family="'ArialMT'" font-size="3.6826">Os07g16000</tspan></text>
				</switch>
				<switch i:isolated="yes" i:knockout="Off" i:objectNS="&ns_flows;" i:objectType="pointText" enable-background="new    ">
					<foreignObject requiredExtensions="&ns_flows;" x="0" y="0" width="1" height="1" overflow="visible">
						<flowDef  xmlns="&ns_flows;">
							<region>
								<path d="M2613.789,1299.609"/>
							</region>
							<flow  xmlns="&ns_flows;"  font-family="'ArialMT'" font-size="3.6826" a:adobe-horizontal-scale="1.0916"  a:adobe-consecutive-hyphens="99">
								<p><span>Os04g05730</span></p>
							</flow>
						</flowDef>
						<x:targetRef  xlink:href="#XMLID_390_" />
					</foreignObject>
					<text id="XMLID_390_" transform="matrix(1.0916 0 0 1 2613.7891 1299.6089)"><tspan x="0" y="0" font-family="'ArialMT'" font-size="3.6826">Os04g05730</tspan></text>
				</switch>
				<switch i:isolated="yes" i:knockout="Off" i:objectNS="&ns_flows;" i:objectType="pointText" enable-background="new    ">
					<foreignObject requiredExtensions="&ns_flows;" x="0" y="0" width="1" height="1" overflow="visible">
						<flowDef  xmlns="&ns_flows;">
							<region>
								<path d="M2613.789,1302.464"/>
							</region>
							<flow  xmlns="&ns_flows;"  font-family="'ArialMT'" font-size="3.6826" a:adobe-horizontal-scale="1.0916"  a:adobe-consecutive-hyphens="99">
								<p><span>Os01g64070</span></p>
							</flow>
						</flowDef>
						<x:targetRef  xlink:href="#XMLID_391_" />
					</foreignObject>
					<text id="XMLID_391_" transform="matrix(1.0916 0 0 1 2613.7891 1302.4639)"><tspan x="0" y="0" font-family="'ArialMT'" font-size="3.6826">Os01g64070</tspan></text>
				</switch>
				<switch i:isolated="yes" i:knockout="Off" i:objectNS="&ns_flows;" i:objectType="pointText" enable-background="new    ">
					<foreignObject requiredExtensions="&ns_flows;" x="0" y="0" width="1" height="1" overflow="visible">
						<flowDef  xmlns="&ns_flows;">
							<region>
								<path d="M2613.789,1305.317"/>
							</region>
							<flow  xmlns="&ns_flows;"  font-family="'ArialMT'" font-size="3.6826" a:adobe-horizontal-scale="1.0916"  a:adobe-consecutive-hyphens="99">
								<p><span>Os07g26220</span></p>
							</flow>
						</flowDef>
						<x:targetRef  xlink:href="#XMLID_392_" />
					</foreignObject>
					<text id="XMLID_392_" transform="matrix(1.0916 0 0 1 2613.7891 1305.3174)"><tspan x="0" y="0" font-family="'ArialMT'" font-size="3.6826">Os07g26220</tspan></text>
				</switch>
				<switch i:isolated="yes" i:knockout="Off" i:objectNS="&ns_flows;" i:objectType="pointText" enable-background="new    ">
					<foreignObject requiredExtensions="&ns_flows;" x="0" y="0" width="1" height="1" overflow="visible">
						<flowDef  xmlns="&ns_flows;">
							<region>
								<path d="M2613.789,1308.172"/>
							</region>
							<flow  xmlns="&ns_flows;"  font-family="'ArialMT'" font-size="3.6826" a:adobe-horizontal-scale="1.0916"  a:adobe-consecutive-hyphens="99">
								<p><span>Os11g30860</span></p>
							</flow>
						</flowDef>
						<x:targetRef  xlink:href="#XMLID_393_" />
					</foreignObject>
					<text id="XMLID_393_" transform="matrix(1.0916 0 0 1 2613.7891 1308.1719)"><tspan x="0" y="0" font-family="'ArialMT'" font-size="3.6826">Os11g30860</tspan></text>
				</switch>
				<switch i:isolated="yes" i:knockout="Off" i:objectNS="&ns_flows;" i:objectType="pointText" enable-background="new    ">
					<foreignObject requiredExtensions="&ns_flows;" x="0" y="0" width="1" height="1" overflow="visible">
						<flowDef  xmlns="&ns_flows;">
							<region>
								<path d="M2613.789,1311.025"/>
							</region>
							<flow  xmlns="&ns_flows;"  font-family="'ArialMT'" font-size="3.6826" a:adobe-horizontal-scale="1.0916"  a:adobe-consecutive-hyphens="99">
								<p><span>Os04g07510</span></p>
							</flow>
						</flowDef>
						<x:targetRef  xlink:href="#XMLID_394_" />
					</foreignObject>
					<text id="XMLID_394_" transform="matrix(1.0916 0 0 1 2613.7891 1311.0254)"><tspan x="0" y="0" font-family="'ArialMT'" font-size="3.6826">Os04g07510</tspan></text>
				</switch>
				<switch i:isolated="yes" i:knockout="Off" i:objectNS="&ns_flows;" i:objectType="pointText" enable-background="new    ">
					<foreignObject requiredExtensions="&ns_flows;" x="0" y="0" width="1" height="1" overflow="visible">
						<flowDef  xmlns="&ns_flows;">
							<region>
								<path d="M2613.789,1313.879"/>
							</region>
							<flow  xmlns="&ns_flows;"  font-family="'ArialMT'" font-size="3.6826" a:adobe-horizontal-scale="1.0916"  a:adobe-consecutive-hyphens="99">
								<p><span>Os12g23060</span></p>
							</flow>
						</flowDef>
						<x:targetRef  xlink:href="#XMLID_395_" />
					</foreignObject>
					<text id="XMLID_395_" transform="matrix(1.0916 0 0 1 2613.7891 1313.8789)"><tspan x="0" y="0" font-family="'ArialMT'" font-size="3.6826">Os12g23060</tspan></text>
				</switch>
				<switch i:isolated="yes" i:knockout="Off" i:objectNS="&ns_flows;" i:objectType="pointText" enable-background="new    ">
					<foreignObject requiredExtensions="&ns_flows;" x="0" y="0" width="1" height="1" overflow="visible">
						<flowDef  xmlns="&ns_flows;">
							<region>
								<path d="M2613.789,1316.734"/>
							</region>
							<flow  xmlns="&ns_flows;"  font-family="'ArialMT'" font-size="3.6826" a:adobe-horizontal-scale="1.0916"  a:adobe-consecutive-hyphens="99">
								<p><span>Os05g29120</span></p>
							</flow>
						</flowDef>
						<x:targetRef  xlink:href="#XMLID_396_" />
					</foreignObject>
					<text id="XMLID_396_" transform="matrix(1.0916 0 0 1 2613.7891 1316.7339)"><tspan x="0" y="0" font-family="'ArialMT'" font-size="3.6826">Os05g29120</tspan></text>
				</switch>
				<switch i:isolated="yes" i:knockout="Off" i:objectNS="&ns_flows;" i:objectType="pointText" enable-background="new    ">
					<foreignObject requiredExtensions="&ns_flows;" x="0" y="0" width="1" height="1" overflow="visible">
						<flowDef  xmlns="&ns_flows;">
							<region>
								<path d="M2613.789,1319.587"/>
							</region>
							<flow  xmlns="&ns_flows;"  font-family="'ArialMT'" font-size="3.6826" a:adobe-horizontal-scale="1.0916"  a:adobe-consecutive-hyphens="99">
								<p><span>Os12g43180</span></p>
							</flow>
						</flowDef>
						<x:targetRef  xlink:href="#XMLID_397_" />
					</foreignObject>
					<text id="XMLID_397_" transform="matrix(1.0916 0 0 1 2613.7891 1319.5874)"><tspan x="0" y="0" font-family="'ArialMT'" font-size="3.6826">Os12g43180</tspan></text>
				</switch>
				<switch i:isolated="yes" i:knockout="Off" i:objectNS="&ns_flows;" i:objectType="pointText" enable-background="new    ">
					<foreignObject requiredExtensions="&ns_flows;" x="0" y="0" width="1" height="1" overflow="visible">
						<flowDef  xmlns="&ns_flows;">
							<region>
								<path d="M2613.789,1322.442"/>
							</region>
							<flow  xmlns="&ns_flows;"  font-family="'ArialMT'" font-size="3.6826" a:adobe-horizontal-scale="1.0916"  a:adobe-consecutive-hyphens="99">
								<p><span>Os04g43950</span></p>
							</flow>
						</flowDef>
						<x:targetRef  xlink:href="#XMLID_398_" />
					</foreignObject>
					<text id="XMLID_398_" transform="matrix(1.0916 0 0 1 2613.7891 1322.4419)"><tspan x="0" y="0" font-family="'ArialMT'" font-size="3.6826">Os04g43950</tspan></text>
				</switch>
				<switch i:isolated="yes" i:knockout="Off" i:objectNS="&ns_flows;" i:objectType="pointText" enable-background="new    ">
					<foreignObject requiredExtensions="&ns_flows;" x="0" y="0" width="1" height="1" overflow="visible">
						<flowDef  xmlns="&ns_flows;">
							<region>
								<path d="M2613.789,1325.295"/>
							</region>
							<flow  xmlns="&ns_flows;"  font-family="'ArialMT'" font-size="3.6826" a:adobe-horizontal-scale="1.0916"  a:adobe-consecutive-hyphens="99">
								<p><span>Os11g39950</span></p>
							</flow>
						</flowDef>
						<x:targetRef  xlink:href="#XMLID_399_" />
					</foreignObject>
					<text id="XMLID_399_" transform="matrix(1.0916 0 0 1 2613.7891 1325.2954)"><tspan x="0" y="0" font-family="'ArialMT'" font-size="3.6826">Os11g39950</tspan></text>
				</switch>
				<switch i:isolated="yes" i:knockout="Off" i:objectNS="&ns_flows;" i:objectType="pointText" enable-background="new    ">
					<foreignObject requiredExtensions="&ns_flows;" x="0" y="0" width="1" height="1" overflow="visible">
						<flowDef  xmlns="&ns_flows;">
							<region>
								<path d="M2613.789,1328.149"/>
							</region>
							<flow  xmlns="&ns_flows;"  font-family="'ArialMT'" font-size="3.6826" a:adobe-horizontal-scale="1.0916"  a:adobe-consecutive-hyphens="99">
								<p><span>Os07g15080</span></p>
							</flow>
						</flowDef>
						<x:targetRef  xlink:href="#XMLID_400_" />
					</foreignObject>
					<text id="XMLID_400_" transform="matrix(1.0916 0 0 1 2613.7891 1328.1489)"><tspan x="0" y="0" font-family="'ArialMT'" font-size="3.6826">Os07g15080</tspan></text>
				</switch>
				<switch i:isolated="yes" i:knockout="Off" i:objectNS="&ns_flows;" i:objectType="pointText" enable-background="new    ">
					<foreignObject requiredExtensions="&ns_flows;" x="0" y="0" width="1" height="1" overflow="visible">
						<flowDef  xmlns="&ns_flows;">
							<region>
								<path d="M2613.789,1331.004"/>
							</region>
							<flow  xmlns="&ns_flows;"  font-family="'ArialMT'" font-size="3.6826" a:adobe-horizontal-scale="1.0916"  a:adobe-consecutive-hyphens="99">
								<p><span>Os11g38820</span></p>
							</flow>
						</flowDef>
						<x:targetRef  xlink:href="#XMLID_401_" />
					</foreignObject>
					<text id="XMLID_401_" transform="matrix(1.0916 0 0 1 2613.7891 1331.0039)"><tspan x="0" y="0" font-family="'ArialMT'" font-size="3.6826">Os11g38820</tspan></text>
				</switch>
				<switch i:isolated="yes" i:knockout="Off" i:objectNS="&ns_flows;" i:objectType="pointText" enable-background="new    ">
					<foreignObject requiredExtensions="&ns_flows;" x="0" y="0" width="1" height="1" overflow="visible">
						<flowDef  xmlns="&ns_flows;">
							<region>
								<path d="M2613.789,1333.857"/>
							</region>
							<flow  xmlns="&ns_flows;"  font-family="'ArialMT'" font-size="3.6826" a:adobe-horizontal-scale="1.0916"  a:adobe-consecutive-hyphens="99">
								<p><span>Os12g28690</span></p>
							</flow>
						</flowDef>
						<x:targetRef  xlink:href="#XMLID_402_" />
					</foreignObject>
					<text id="XMLID_402_" transform="matrix(1.0916 0 0 1 2613.7891 1333.8574)"><tspan x="0" y="0" font-family="'ArialMT'" font-size="3.6826">Os12g28690</tspan></text>
				</switch>
				<switch i:isolated="yes" i:knockout="Off" i:objectNS="&ns_flows;" i:objectType="pointText" enable-background="new    ">
					<foreignObject requiredExtensions="&ns_flows;" x="0" y="0" width="1" height="1" overflow="visible">
						<flowDef  xmlns="&ns_flows;">
							<region>
								<path d="M2613.789,1336.712"/>
							</region>
							<flow  xmlns="&ns_flows;"  font-family="'ArialMT'" font-size="3.6826" a:adobe-horizontal-scale="1.0916"  a:adobe-consecutive-hyphens="99">
								<p><span>Os07g17090</span></p>
							</flow>
						</flowDef>
						<x:targetRef  xlink:href="#XMLID_403_" />
					</foreignObject>
					<text id="XMLID_403_" transform="matrix(1.0916 0 0 1 2613.7891 1336.7119)"><tspan x="0" y="0" font-family="'ArialMT'" font-size="3.6826">Os07g17090</tspan></text>
				</switch>
				<switch i:isolated="yes" i:knockout="Off" i:objectNS="&ns_flows;" i:objectType="pointText" enable-background="new    ">
					<foreignObject requiredExtensions="&ns_flows;" x="0" y="0" width="1" height="1" overflow="visible">
						<flowDef  xmlns="&ns_flows;">
							<region>
								<path d="M2613.789,1339.565"/>
							</region>
							<flow  xmlns="&ns_flows;"  font-family="'ArialMT'" font-size="3.6826" a:adobe-horizontal-scale="1.0916"  a:adobe-consecutive-hyphens="99">
								<p><span>Os07g11860</span></p>
							</flow>
						</flowDef>
						<x:targetRef  xlink:href="#XMLID_404_" />
					</foreignObject>
					<text id="XMLID_404_" transform="matrix(1.0916 0 0 1 2613.7891 1339.5654)"><tspan x="0" y="0" font-family="'ArialMT'" font-size="3.6826">Os07g11860</tspan></text>
				</switch>
				<switch i:isolated="yes" i:knockout="Off" i:objectNS="&ns_flows;" i:objectType="pointText" enable-background="new    ">
					<foreignObject requiredExtensions="&ns_flows;" x="0" y="0" width="1" height="1" overflow="visible">
						<flowDef  xmlns="&ns_flows;">
							<region>
								<path d="M2613.789,1342.419"/>
							</region>
							<flow  xmlns="&ns_flows;"  font-family="'ArialMT'" font-size="3.6826" a:adobe-horizontal-scale="1.0916"  a:adobe-consecutive-hyphens="99">
								<p><span>Os11g19910</span></p>
							</flow>
						</flowDef>
						<x:targetRef  xlink:href="#XMLID_405_" />
					</foreignObject>
					<text id="XMLID_405_" transform="matrix(1.0916 0 0 1 2613.7891 1342.4189)"><tspan x="0" y="0" font-family="'ArialMT'" font-size="3.6826">Os11g19910</tspan></text>
				</switch>
				<switch i:isolated="yes" i:knockout="Off" i:objectNS="&ns_flows;" i:objectType="pointText" enable-background="new    ">
					<foreignObject requiredExtensions="&ns_flows;" x="0" y="0" width="1" height="1" overflow="visible">
						<flowDef  xmlns="&ns_flows;">
							<region>
								<path d="M2613.789,1345.273"/>
							</region>
							<flow  xmlns="&ns_flows;"  font-family="'ArialMT'" font-size="3.6826" a:adobe-horizontal-scale="1.0916"  a:adobe-consecutive-hyphens="99">
								<p><span>Os11g24000</span></p>
							</flow>
						</flowDef>
						<x:targetRef  xlink:href="#XMLID_406_" />
					</foreignObject>
					<text id="XMLID_406_" transform="matrix(1.0916 0 0 1 2613.7891 1345.2734)"><tspan x="0" y="0" font-family="'ArialMT'" font-size="3.6826">Os11g24000</tspan></text>
				</switch>
				<switch i:isolated="yes" i:knockout="Off" i:objectNS="&ns_flows;" i:objectType="pointText" enable-background="new    ">
					<foreignObject requiredExtensions="&ns_flows;" x="0" y="0" width="1" height="1" overflow="visible">
						<flowDef  xmlns="&ns_flows;">
							<region>
								<path d="M2613.789,1348.127"/>
							</region>
							<flow  xmlns="&ns_flows;"  font-family="'ArialMT'" font-size="3.6826" a:adobe-horizontal-scale="1.0916"  a:adobe-consecutive-hyphens="99">
								<p><span>Os04g48660</span></p>
							</flow>
						</flowDef>
						<x:targetRef  xlink:href="#XMLID_407_" />
					</foreignObject>
					<text id="XMLID_407_" transform="matrix(1.0916 0 0 1 2613.7891 1348.1274)"><tspan x="0" y="0" font-family="'ArialMT'" font-size="3.6826">Os04g48660</tspan></text>
				</switch>
				<switch i:isolated="yes" i:knockout="Off" i:objectNS="&ns_flows;" i:objectType="pointText" enable-background="new    ">
					<foreignObject requiredExtensions="&ns_flows;" x="0" y="0" width="1" height="1" overflow="visible">
						<flowDef  xmlns="&ns_flows;">
							<region>
								<path d="M2613.789,1350.982"/>
							</region>
							<flow  xmlns="&ns_flows;"  font-family="'ArialMT'" font-size="3.6826" a:adobe-horizontal-scale="1.0916"  a:adobe-consecutive-hyphens="99">
								<p><span>Os07g25340</span></p>
							</flow>
						</flowDef>
						<x:targetRef  xlink:href="#XMLID_408_" />
					</foreignObject>
					<text id="XMLID_408_" transform="matrix(1.0916 0 0 1 2613.7891 1350.9819)"><tspan x="0" y="0" font-family="'ArialMT'" font-size="3.6826">Os07g25340</tspan></text>
				</switch>
				<switch i:isolated="yes" i:knockout="Off" i:objectNS="&ns_flows;" i:objectType="pointText" enable-background="new    ">
					<foreignObject requiredExtensions="&ns_flows;" x="0" y="0" width="1" height="1" overflow="visible">
						<flowDef  xmlns="&ns_flows;">
							<region>
								<path d="M2613.789,1353.835"/>
							</region>
							<flow  xmlns="&ns_flows;"  font-family="'ArialMT'" font-size="3.6826" a:adobe-horizontal-scale="1.0916"  a:adobe-consecutive-hyphens="99">
								<p><span>Os03g44360</span></p>
							</flow>
						</flowDef>
						<x:targetRef  xlink:href="#XMLID_409_" />
					</foreignObject>
					<text id="XMLID_409_" transform="matrix(1.0916 0 0 1 2613.7891 1353.8354)"><tspan x="0" y="0" font-family="'ArialMT'" font-size="3.6826">Os03g44360</tspan></text>
				</switch>
				<switch i:isolated="yes" i:knockout="Off" i:objectNS="&ns_flows;" i:objectType="pointText" enable-background="new    ">
					<foreignObject requiredExtensions="&ns_flows;" x="0" y="0" width="1" height="1" overflow="visible">
						<flowDef  xmlns="&ns_flows;">
							<region>
								<path d="M2613.789,1356.689"/>
							</region>
							<flow  xmlns="&ns_flows;"  font-family="'ArialMT'" font-size="3.6826" a:adobe-horizontal-scale="1.0916"  a:adobe-consecutive-hyphens="99">
								<p><span>Os10g06430</span></p>
							</flow>
						</flowDef>
						<x:targetRef  xlink:href="#XMLID_410_" />
					</foreignObject>
					<text id="XMLID_410_" transform="matrix(1.0916 0 0 1 2613.7891 1356.689)"><tspan x="0" y="0" font-family="'ArialMT'" font-size="3.6826">Os10g06430</tspan></text>
				</switch>
				<switch i:isolated="yes" i:knockout="Off" i:objectNS="&ns_flows;" i:objectType="pointText" enable-background="new    ">
					<foreignObject requiredExtensions="&ns_flows;" x="0" y="0" width="1" height="1" overflow="visible">
						<flowDef  xmlns="&ns_flows;">
							<region>
								<path d="M2613.789,1359.543"/>
							</region>
							<flow  xmlns="&ns_flows;"  font-family="'ArialMT'" font-size="3.6826" a:adobe-horizontal-scale="1.0916"  a:adobe-consecutive-hyphens="99">
								<p><span>Os12g18320</span></p>
							</flow>
						</flowDef>
						<x:targetRef  xlink:href="#XMLID_411_" />
					</foreignObject>
					<text id="XMLID_411_" transform="matrix(1.0916 0 0 1 2613.7891 1359.5435)"><tspan x="0" y="0" font-family="'ArialMT'" font-size="3.6826">Os12g18320</tspan></text>
				</switch>
				<switch i:isolated="yes" i:knockout="Off" i:objectNS="&ns_flows;" i:objectType="pointText" enable-background="new    ">
					<foreignObject requiredExtensions="&ns_flows;" x="0" y="0" width="1" height="1" overflow="visible">
						<flowDef  xmlns="&ns_flows;">
							<region>
								<path d="M2613.789,1362.397"/>
							</region>
							<flow  xmlns="&ns_flows;"  font-family="'ArialMT'" font-size="3.6826" a:adobe-horizontal-scale="1.0916"  a:adobe-consecutive-hyphens="99">
								<p><span>Os11g18600</span></p>
							</flow>
						</flowDef>
						<x:targetRef  xlink:href="#XMLID_412_" />
					</foreignObject>
					<text id="XMLID_412_" transform="matrix(1.0916 0 0 1 2613.7891 1362.3975)"><tspan x="0" y="0" font-family="'ArialMT'" font-size="3.6826">Os11g18600</tspan></text>
				</switch>
				<switch i:isolated="yes" i:knockout="Off" i:objectNS="&ns_flows;" i:objectType="pointText" enable-background="new    ">
					<foreignObject requiredExtensions="&ns_flows;" x="0" y="0" width="1" height="1" overflow="visible">
						<flowDef  xmlns="&ns_flows;">
							<region>
								<path d="M2613.789,1365.252"/>
							</region>
							<flow  xmlns="&ns_flows;"  font-family="'ArialMT'" font-size="3.6826" a:adobe-horizontal-scale="1.0916"  a:adobe-consecutive-hyphens="99">
								<p><span>Os02g44190</span></p>
							</flow>
						</flowDef>
						<x:targetRef  xlink:href="#XMLID_413_" />
					</foreignObject>
					<text id="XMLID_413_" transform="matrix(1.0916 0 0 1 2613.7891 1365.252)"><tspan x="0" y="0" font-family="'ArialMT'" font-size="3.6826">Os02g44190</tspan></text>
				</switch>
				<switch i:isolated="yes" i:knockout="Off" i:objectNS="&ns_flows;" i:objectType="pointText" enable-background="new    ">
					<foreignObject requiredExtensions="&ns_flows;" x="0" y="0" width="1" height="1" overflow="visible">
						<flowDef  xmlns="&ns_flows;">
							<region>
								<path d="M2613.789,1368.105"/>
[truncated: 7,407,694 more chars]
