# Supplementary material for: A genome-wide transcriptional activity survey of rice transposable element-related genes
Source: Genome Biol. 2007 Feb 27;8(2):R28. doi: 10.1186/gb-2007-8-2-r28 (PMC1852403; doi:10.1186/gb-2007-8-2-r28)
Supplement: Additional data file 3 — The phylogenetic tree was generated from a multiple alignment of conceptually translated sequences by using neighbor-joining methods and rooted with soybean Soymar1. Bootstrap values were calculated from 300 replicates. Sample numbers are identical to those in Table 2. Shades of gray indicate the magnitude of transcription signals, which are based on microarray hybridization signals without units. Names of previously reported members are shown. Names in parenthesis indicate members not covered by microarray. *Previously reported members with transcription or transposition. [file gb-2007-8-2-r28-S3.xml]

<?xml version="1.0" encoding="utf-8"?>
<!-- Generator: Adobe Illustrator 10.0, SVG Export Plug-In . SVG Version: 3.0.0 Build 77)  -->
<!DOCTYPE svg PUBLIC "-//W3C//DTD SVG 1.0//EN"    "http://www.w3.org/TR/2001/REC-SVG-20010904/DTD/svg10.dtd" [
	<!ENTITY ns_flows "http://ns.adobe.com/Flows/1.0/">
	<!ENTITY ns_extend "http://ns.adobe.com/Extensibility/1.0/">
	<!ENTITY ns_ai "http://ns.adobe.com/AdobeIllustrator/10.0/">
	<!ENTITY ns_graphs "http://ns.adobe.com/Graphs/1.0/">
	<!ENTITY ns_vars "http://ns.adobe.com/Variables/1.0/">
	<!ENTITY ns_imrep "http://ns.adobe.com/ImageReplacement/1.0/">
	<!ENTITY ns_sfw "http://ns.adobe.com/SaveForWeb/1.0/">
	<!ENTITY ns_custom "http://ns.adobe.com/GenericCustomNamespace/1.0/">
	<!ENTITY ns_adobe_xpath "http://ns.adobe.com/XPath/1.0/">
	<!ENTITY ns_svg "http://www.w3.org/2000/svg">
	<!ENTITY ns_xlink "http://www.w3.org/1999/xlink">
]>
<svg 
	 xmlns:x="&ns_extend;" xmlns:i="&ns_ai;" xmlns:graph="&ns_graphs;" i:viewOrigin="-2018.0181 4004.6426" i:rulerOrigin="0 0" i:pageBounds="0 792 612 0"
	 xmlns="&ns_svg;" xmlns:xlink="&ns_xlink;" xmlns:a="http://ns.adobe.com/AdobeSVGViewerExtensions/3.0/"
	 width="2997.426" height="7285.615" viewBox="0 0 2997.426 7285.615"
	 overflow="visible" enable-background="new 0 0 2997.426 7285.615" xml:space="preserve">
	<style type="text/css">
	<![CDATA[
@font-face{font-family:'ArialMT';src:url("data:;base64,\
T1RUTwADACAAAQAQQ0ZGIBoRxTQAAAA8AAAP2EdQT1OvBr8GAAAQoAAAAGRjbWFwA5wCfQAAEBQA\
AACMAQAEAgABAQEIQXJpYWxNVAABAQE3+BsB+BgEHPqv/S0cEAAcCAwFHqAASIKBJf+Lix6gAEiC\
gSX/i4sMB/dKD/dyEPd0EZIcD9ESAAEBAWVBcmlhbChSKSBUcmFkZW1hcmsgb2YgVGhlIE1vbm90\
eXBlIENvcnBvcmF0aW9uIHBsYyByZWdpc3RlcmVkIGluIHRoZSBVUyBQYXQgJiBUTSBPZmYuIGFu\
ZCBlbHNld2hlcmUuAAABAAEAAAkCAA8LACYAADAAADMBAEIAAEYAAEgCAE4AAFABAFMBAFoAAAAA\
IAIAAQAcAB4AcADFAR8BKwE+AdQB/gKIA0cDcQP2BL4FBAXkBrYG1AeICBUI/AniCnALLQt8C5kM\
JgynDTENcA5DDq358PeUFhwFAPqUHPsAB/50qxX6VBwEwP5UBg4gDpH4c/xDFSj3ETf3J0b3PAhG\
9zxp90L3SBr3M6X3LL73JR7H9z3o9zz3Efc7CPcVBjr7H1YocVBiL2srdCcIbvsRffsR+xIa+9Xv\
+9T3W/vUHg6R95H8QxX7FQb3W/fU7/fU99Ua9xF99xFu9w8edO9s62LnccdV7zr3IAj3FQb3Efs7\
6Ps8x/s9CL77JaX7LPszGvtIaftCRvs8Hkb7PDf7Jyj7EQgO9w3LHAStFbn3IvVm2Gq7cBl+9w2F\
3oq4CPclBolJgzh+KNCu2avkqLn7Ihg2bzh4OoK0aMRM1TD7DDYYZMBe0lbmWi1fQ2Za+wrgGNjq\
w8qsqjWcOZ0+oAgOIPdOFvdh92H7YQcOIHIE+D0cBewF9yQG/Dwc+hQFDuD5ZxX3QZ33IK/1Hq70\
wN3SxAjE0eOo9hva0Htsxh/Ga7xdslCyT6lCoTYIoTWW+wj7JRr7QHn7H2giHmghVjlFUghRRDJu\
IBv7IfsDvvA6Hyr3Dlv3W/enGvdNFvuFp/s0xDweO8PQY94b3tCz28Qfw9un9zT3hBr3hW/3NVPa\
HtpSRbM3GzhJaEVaH00ybPs5+4UaDvmPFvtIHAR7BmBiUmFFYkRiTGxTdgj3QgfwuuPF1s7WzsHN\
qsoI9wgGDvqb90EV+0H+XQeKtpK1mrOkzbLMwsvBy9nV8t/3M/cX9wDyw9gIw9en088a0nLIWLwe\
vFhIozkbNEZxV1cfV1dxQ4ov+02eGJj3Hrr03tQI0973A6/3Hxv3IfcDZD3dH909tCr7BxpQf1Jz\
Uh5zUmNQVExTTC41+xX7AfsAMEZObGtsanJrd2oIDuH4FxX3SKOgJa5CvV4ZXrzIdNIb4NKoxsYf\
xcao0+Ia3nDPVcEewFVGpjgbaWGEflgfn/cyBYqXlYqSG9jQn7PIH8izqsneGs11wl62HrZeUqFE\
G0VRdV9cH1xfbUl+M/tIqxih9w296NnOCM3Z7Kz3CBvb1Xppzh/OaL9cr1AIrlCdTEgaTHpRaVce\
aVdZYkhs4nfOYrtMCLtMozwsGvsUXPsALjIeMi77Cl77Ixv7FSGx2DYfNtha7n/3DggO+SoW9/P9\
EPc5B/kx+koF9yf+Svda+zn7WvvzBvtI+JgV+SkH/F/9KQUO4PgUFfdRm5kvrEa+XRlcvsh00xvi\
1KzMxx/HzKni9wAa8m7cUsYexlE/qS4bUVd+cVwfXHBnaXBh+z2hGPci+YUF+W37QPzdBjz8HgXI\
4+eq7Bv3FPcAXzLjH+Myt/sG+x8a+xlk+wY+Kh77Cy37FFD7Nxv7GfsBsNY3HzbWW+5/9w8IDvqP\
+ucV+0d9e9J0vm6rGb5aT6VEG1JYe2tgH1JiX05qPGo8evsFivsnts3AvMqrCKvKzJvQG/cM8V8z\
4B/fMrX7BvsgGi93NmQ8HmM8VE5GYQhhRjx2Mxv7KvsOwvcDLB8s9wJc90r3kRr3r7/3YvT3FR73\
BOb3D8P3Lxv3B+prStUf1Eq3Mpr7Bgj9c/0MFU2YUKZSHqVSsGC6bghtur18vxvXzKrIwh/CyKbf\
9BrwcNtVxh7FVUeoORs6Rm5RUh9SUG8/LBoO7BwE+hX3QfpJ+yAHLigu+xgw+zkv+zlE+z1Z+0Jn\
+w90+xqB+yYI+00GjfcHovcgtvc3tvc3yvcy3Pcs3Pcr4fcU5vMIDvf++a8VQKZUsme+CGe+ecfS\
Gvax5NjUHtTY8a/3Exv3FPJmQdkf2UCyMSAaR3lQaFkeZ1hVZEJw5W7QW7pKCLpKoj0wGvsRXyEy\
Nh42MvsIYPslG/sl+wi24TIfMuBf9vcUGuqj27zMHrvL0Lfkoghn98UVRqFSuF8eX7jFddIb0MSh\
t7gft7ahwcoazXTDXrgeuF1SoUcbRlJ1X14fXl90Vk4aUf05FViXWaRbHqNbr2a7cQhwu79+whvh\
0qfCwx/DwqfS4BribtJSxB7EUUOnNBs2RW9TVB9TU29FNxoO9wT35xX3QZuaOqdQtGYZZrTAecwb\
wryYpLUftKStraa2prWhxJ3TCJ3TlNTWGpOLl4qbHmdSWlxNaAhnTEh5Qhv7DSS34zcfN+Nh9wj3\
JBr3Kbf3C+PmHubi9wK49xgb6uNxWNof2ljHQrQsCLQsn/se+0ga+093+yli+wMeYvsDTzY7UQhR\
Oi1u+wAb+wcuq8tCH0LKYOV89wcI+XX5GxXycN1UyB7IVEipPhs7RWpKUB9QSm02Ixoupz/EUR5Q\
w9Bu3hve0KjGwR/Axabc8hoO+Ub3NhYcBbr6uPtB/fb8Vfm/+0D9v/yH+hj7QQcO+inu+V4V94fM\
91P3F/ceHvcd9xf3PND3Yxv3G/cOa0r3AR/3AUreMcT7BwjE+win+xf7Jxr7KW37GU/7CR5P+wk2\
MvsCTwhO+wL7C237Exv7HvsPrM77AR/7Ac455lP3BwhT9wdv9w73FRr3XIgV+0W7+x/qJh4l6vcL\
WPcjG/cm9wy+8uof6fK69yX3URr3C3f0Y+QeYuRQ0D68CLw9NKMqG/sd+wpcLSgfKCxZ+zH7cRoO\
+bf3NRYcBbr5Hgf3F+5+cc8fz3DBXbRICLRIn0I6GiNpM0hEHkhEI137IXi+crJzpnPEV8BKvj33\
k/wjGPuIBvtW98VS413OZroZZrprq26ebp5tmG2SCJB1Z41ZG/t1/R8G+ccE+DUG5NCUnr0fvZ2x\
qKW0CKWzmLe6GtByxFm4HrhYPKH7ARv8ZAYO+Ubn+GsV90ublEKfT6tcGapcvGXObghuztZ83hvV\
zJahxB/EobWpp7IIprGZtbgauX6zcK4ecK1fqE6iZJo0o/sbrPsbqy2pVahFsFe4acIIaMF6yM4a\
1aDQtcwetcvIvNysCKzc5JzuG/cB63po3h/eaMpXuEe4R6M+jjX7Tn0Ygehp0VK6CLpRNqP7BRv7\
CTV2YFYfVWBwV04aVp5gsWkesGntaPcyaPcxZ/cAbMZw4GTKWbRPCLROn0Y8Gj11Ql5GHl5GS1U4\
ZQhkNy14Ihv7GfsDnrIyHzGyRcVY2VjYcOOI7QgO+dD3FxVIUktjTnQIdE1Jf0Qb+wkyqMRMH0zE\
bNPkGr+Xu6O2HqK2qq2ypbGltp+7mK6UwZTSlPclnPag0KMIjKSLmpIa1Hq/aaketF1HnzAbNk18\
bmMfYm1tVnhA+0SjGJvWpciwurC5wK/QpAik0NyX5hvm1IB2xB/EdrRwpmumap1illoIkWyOVDsa\
+4QH+zuPIZNfHpJemmGiYgj7UAZ4sH+3hr0IfPgmFUpwKXX7F3hBgFd/bH5sfnR3enIIenGDbmwa\
W51jsGsea6/Ae9Eb0MmaqsEfwamztKTACJ60lcfaGg758vfqFfdOdG77AVQ3PE8ZTzwlbfsPG/sv\
+w+76zAfMOpd9xr3QRr3R7n3HufuHu7n9wu89ycb9yL3CFsq5R/lKrj7HPtDGoCLe4p2Hv2sBpL7\
Cawyxk0ITcbVbOQbzcOcrrofuq6wwqbXCPzj97cV+OUGg+R0zma4CNBSQK4wGzhGb1RTH1JUbEGF\
LggO8TMV90NxklWgZKxyGWq4yHrYG97MnKy4H7isqrqbx5SwkNiK9wkILjwpXfsJG/sm+wXA9Dsf\
O/Rj9xP3Jxrwnemw4R6w4MDN0boIutDdoukb9xHzWCbcH/cU9zr+Kgf7OXr7CmpHHmlGVlRCYwhj\
QjF3IBv7EyWnxT0fPcRl4I73Bwj3KfkSFfsfpyXCSx5LwtFr3hve0KvLwx/Dyqfv9xwa9xZu7VLN\
Hs1RRaw6GztHa0pTH1NKbyr7FBoO9xsWHAW690j8ogfs3/W89xQb2s98bMUfxWy1YKRUCKRUlzwj\
Gv01+0j5NQfleM1ktB60ZFOfRBtWWX1wXB9cb2lld1wId1yBSTga/NkHDvtx9xwcBOsV92P3SPtj\
B/tIHPsVFfq690j+ugcO+pr3Gxb6uvc1+ykHrL+4tcKrCKrCypvSG9rLe2q+H71qrl6gUAj3EN/3\
Acn3Gxv03G5RxB/EUKcx+w0a/W37R/kxB9OFv4CrHn+qdqVsngiebGeVYhtATXJaWh9aWXI7+wEa\
/P37SPlGB9t8x26zHrNuW59IG1hdfnBgH2Bwa2R4WAh4WIFBKhr8uwcOz/inFfdZwvcl9wHqHtrm\
9wSy9xcb9yb3C1ss6B/oK7n7GPs9GvsddyBiPR5iPE9OPWAIYDw2dS4b+yn7DLvqMB8v6l33HvdH\
GvdNFvscqSXGSB5HxtZp5Rvk1q3Pxh/Gz6nz9x8a9xdt71DPHs5PQa0yGzFAaUhQH1BIbSX7HBoO\
9xv8KxUcBb33OPseB7LBtrS8pgimvMaY0Bvm23Rc0B/QXMBKrjYIrjadLSYa+wF4KmQ0HmQ0UkhB\
XQhcQD10ORtPVZikXB9bpGSrbLII/JkHevo4FfsdpybCSh5Kws5q2hvb0K3PxB/Ezqf09yIa9xtv\
8VTOHs5TSK0+Gz5IZ0RQH1BDbSP7HRoOkfcZFvq69zb7NQe01rK9rqMIo66xl7UbyMh4ZMofTfs7\
BaVfX5hfG2Rnf3RsH2xzdGp+YQh3S4FFPxr8wAcO9/DK99EV90anlUSnVLllGWW4y3jdG97InK2z\
H7Osn7O4GrR5q2iiHnKbTp8ppPsYrDCoWKRYo2StcbYIcLZ+ur8aupa3obQeoLOprLCmp6CxnLya\
CJm7v5LCG97Vf3PKH8pzuWupYqlioFSWRvtEcxiDwnS1ZaoIqmRVmkUbOFB9cGgfaHB5a2YadJJ2\
mngemniie6p+nYTAfONz9xNp5G++dr11smuoYgioYplXThpPelNoVh5oVlhiSW4IbklAfDgb+x4i\
qMRDH0LEXeB39wUIDvfw9xP8LRV39z0FgLKuhqgbs6uSmKMfo5ifnpqjlp2euKTSjpWRmpKe/Cf6\
vBj3Vgb3cfz7qD2kOaI1GaDeo9uo2vd3+P8Y90gG/Cj+zGD7CWk7c18Za1BmX2JwCG9iWX1SG2hl\
kppgHw4cBHMU+TgVAAAAAQAAAAMAAAAMAAQAgAAAABwAEAADAAwAIAAqADkARQBPAFMAYQBlAGkA\
bQBwAHMAef//AAAAIAAoAC4ARQBPAFIAYQBlAGcAbQBvAHIAef///+H/2v/X/8z/w//B/7T/sf+w\
/63/rP+r/6YAAQAAAAAAAAAAAAAAAAAAAAAAAAAAAAAAAAAAAAAAAQAAAAoAHgAsAAFERkxUAAgA\
BAAAAAD//wABAAAAAWtlcm4ACAAAAAEAAAABAAQAAgAAAAEACAABACIABAAAAAMAEAAWABwAAQAI\
/2gAAQAF/48AAQAF/2gAAQADAAgAHQAf")}
	]]>
	</style>
	<metadata>
		<variableSets  xmlns="&ns_vars;">
			<variableSet  varSetName="binding1" locked="none">
				<variables></variables>
				<v:sampleDataSets  xmlns="&ns_custom;" xmlns:v="&ns_vars;"></v:sampleDataSets>
			</variableSet>
		</variableSets>
		<sfw  xmlns="&ns_sfw;">
			<slices></slices>
			<sliceSourceBounds  x="-2018.018" y="-3280.973" width="2997.426" height="7285.615" bottomLeftOrigin="true">
				</sliceSourceBounds>
		</sfw>
	</metadata>
	<switch>
		<foreignObject requiredExtensions="&ns_ai;" x="0" y="0" width="1" height="1">
			<i:pgfRef  xlink:href="#adobe_illustrator_pgf">
			</i:pgfRef>
		</foreignObject>
		<g i:extraneous="self">
			<g id="Layer_1" i:layer="yes" i:dimmedPercent="50" i:rgbTrio="#4F008000FFFF">
				<switch i:isolated="yes" i:knockout="Off" i:objectNS="&ns_flows;" i:objectType="pointText" enable-background="new    ">
					<foreignObject requiredExtensions="&ns_flows;" x="0" y="0" width="1" height="1" overflow="visible">
						<flowDef  xmlns="&ns_flows;">
							<region>
								<path d="M2974.518,120.099"/>
							</region>
							<flow  xmlns="&ns_flows;"  font-family="'ArialMT'" font-size="4">
								<p><span>Os10g01990</span></p>
							</flow>
						</flowDef>
						<x:targetRef  xlink:href="#XMLID_1_" />
					</foreignObject>
					<text id="XMLID_1_" transform="matrix(1 0 0 1 2974.5181 120.0986)"><tspan x="0" y="0" font-family="'ArialMT'" font-size="4">Os10g01990</tspan></text>
				</switch>
				<path i:knockout="Off" stroke="#000000" stroke-width="3.1" d="M1764.518,122.799h75"/>
				<path i:knockout="Off" fill="#FFFFFF" stroke="#FFFFFF" stroke-width="2.9" d="M1764.668,122.799h74.7"/>
				<path i:knockout="Off" stroke="#000000" stroke-width="3.1" d="M1839.518,122.799h75"/>
				<path i:knockout="Off" fill="#FFFFFF" stroke="#FFFFFF" stroke-width="2.9" d="M1839.668,122.799h74.7"/>
				<path i:knockout="Off" stroke="#000000" stroke-width="3.1" d="M1914.518,122.799h75"/>
				<path i:knockout="Off" fill="#FFFFFF" stroke="#FFFFFF" stroke-width="2.9" d="M1914.668,122.799h74.7"/>
				<path i:knockout="Off" stroke="#000000" stroke-width="3.1" d="M1989.518,122.799h75"/>
				<path i:knockout="Off" fill="#FFFFFF" stroke="#FFFFFF" stroke-width="2.9" d="M1989.668,122.799h74.699"/>
				<path i:knockout="Off" stroke="#000000" stroke-width="3.1" d="M2064.518,122.799h75"/>
				<path i:knockout="Off" fill="#FFFFFF" stroke="#FFFFFF" stroke-width="2.9" d="M2064.668,122.799h74.699"/>
				<path i:knockout="Off" stroke="#000000" stroke-width="3.1" d="M2139.518,122.799h75"/>
				<path i:knockout="Off" fill="#FFFFFF" stroke="#FFFFFF" stroke-width="2.9" d="M2139.668,122.799h74.699"/>
				<path i:knockout="Off" stroke="#000000" stroke-width="3.1" d="M2214.518,122.799h75"/>
				<path i:knockout="Off" fill="#FFFFFF" stroke="#FFFFFF" stroke-width="2.9" d="M2214.668,122.799h74.699"/>
				<path i:knockout="Off" stroke="#000000" stroke-width="3.1" d="M2289.518,122.799h75"/>
				<path i:knockout="Off" fill="#FFFFFF" stroke="#FFFFFF" stroke-width="2.9" d="M2289.668,122.799h74.699"/>
				<path i:knockout="Off" stroke="#000000" stroke-width="3.1" d="M2364.518,122.799h75"/>
				<path i:knockout="Off" fill="#FFFFFF" stroke="#FFFFFF" stroke-width="2.9" d="M2364.668,122.799h74.699"/>
				<path i:knockout="Off" stroke="#000000" stroke-width="3.1" d="M2439.518,122.799h75"/>
				<path i:knockout="Off" fill="#BABABA" stroke="#BABABA" stroke-width="2.9" d="M2439.668,122.799h74.699"/>
				<path i:knockout="Off" stroke="#000000" stroke-width="3.1" d="M2514.518,122.799h75"/>
				<path i:knockout="Off" fill="#FFFFFF" stroke="#FFFFFF" stroke-width="2.9" d="M2514.668,122.799h74.699"/>
				<path i:knockout="Off" stroke="#000000" stroke-width="3.1" d="M2589.518,122.799h75"/>
				<path i:knockout="Off" fill="#FFFFFF" stroke="#FFFFFF" stroke-width="2.9" d="M2589.668,122.799h74.699"/>
				<path i:knockout="Off" stroke="#000000" stroke-width="3.1" d="M2664.518,122.799h75"/>
				<path i:knockout="Off" fill="#FFFFFF" stroke="#FFFFFF" stroke-width="2.9" d="M2664.668,122.799h74.699"/>
				<path i:knockout="Off" stroke="#000000" stroke-width="3.1" d="M2739.518,122.799h75"/>
				<path i:knockout="Off" fill="#BABABA" stroke="#BABABA" stroke-width="2.9" d="M2739.668,122.799h74.699"/>
				<path i:knockout="Off" stroke="#000000" stroke-width="3.1" d="M2814.518,122.799h75"/>
				<path i:knockout="Off" fill="#FFFFFF" stroke="#FFFFFF" stroke-width="2.9" d="M2814.668,122.799h74.699"/>
				<switch i:isolated="yes" i:knockout="Off" i:objectNS="&ns_flows;" i:objectType="pointText" enable-background="new    ">
					<foreignObject requiredExtensions="&ns_flows;" x="0" y="0" width="1" height="1" overflow="visible">
						<flowDef  xmlns="&ns_flows;">
							<region>
								<path d="M2974.518,123.199"/>
							</region>
							<flow  xmlns="&ns_flows;"  font-family="'ArialMT'" font-size="4">
								<p><span>Os12g11340</span></p>
							</flow>
						</flowDef>
						<x:targetRef  xlink:href="#XMLID_2_" />
					</foreignObject>
					<text id="XMLID_2_" transform="matrix(1 0 0 1 2974.5181 123.1987)"><tspan x="0" y="0" font-family="'ArialMT'" font-size="4">Os12g11340</tspan></text>
				</switch>
				<switch i:isolated="yes" i:knockout="Off" i:objectNS="&ns_flows;" i:objectType="pointText" enable-background="new    ">
					<foreignObject requiredExtensions="&ns_flows;" x="0" y="0" width="1" height="1" overflow="visible">
						<flowDef  xmlns="&ns_flows;">
							<region>
								<path d="M2974.518,126.299"/>
							</region>
							<flow  xmlns="&ns_flows;"  font-family="'ArialMT'" font-size="4">
								<p><span>Os11g45480</span></p>
							</flow>
						</flowDef>
						<x:targetRef  xlink:href="#XMLID_3_" />
					</foreignObject>
					<text id="XMLID_3_" transform="matrix(1 0 0 1 2974.5181 126.2988)"><tspan x="0" y="0" font-family="'ArialMT'" font-size="4">Os11g45480</tspan></text>
				</switch>
				<switch i:isolated="yes" i:knockout="Off" i:objectNS="&ns_flows;" i:objectType="pointText" enable-background="new    ">
					<foreignObject requiredExtensions="&ns_flows;" x="0" y="0" width="1" height="1" overflow="visible">
						<flowDef  xmlns="&ns_flows;">
							<region>
								<path d="M2974.518,129.399"/>
							</region>
							<flow  xmlns="&ns_flows;"  font-family="'ArialMT'" font-size="4">
								<p><span>Os05g44240</span></p>
							</flow>
						</flowDef>
						<x:targetRef  xlink:href="#XMLID_4_" />
					</foreignObject>
					<text id="XMLID_4_" transform="matrix(1 0 0 1 2974.5181 129.3989)"><tspan x="0" y="0" font-family="'ArialMT'" font-size="4">Os05g44240</tspan></text>
				</switch>
				<switch i:isolated="yes" i:knockout="Off" i:objectNS="&ns_flows;" i:objectType="pointText" enable-background="new    ">
					<foreignObject requiredExtensions="&ns_flows;" x="0" y="0" width="1" height="1" overflow="visible">
						<flowDef  xmlns="&ns_flows;">
							<region>
								<path d="M2974.518,132.499"/>
							</region>
							<flow  xmlns="&ns_flows;"  font-family="'ArialMT'" font-size="4">
								<p><span>Os01g32600</span></p>
							</flow>
						</flowDef>
						<x:targetRef  xlink:href="#XMLID_5_" />
					</foreignObject>
					<text id="XMLID_5_" transform="matrix(1 0 0 1 2974.5181 132.4985)"><tspan x="0" y="0" font-family="'ArialMT'" font-size="4">Os01g32600</tspan></text>
				</switch>
				<switch i:isolated="yes" i:knockout="Off" i:objectNS="&ns_flows;" i:objectType="pointText" enable-background="new    ">
					<foreignObject requiredExtensions="&ns_flows;" x="0" y="0" width="1" height="1" overflow="visible">
						<flowDef  xmlns="&ns_flows;">
							<region>
								<path d="M2974.518,135.599"/>
							</region>
							<flow  xmlns="&ns_flows;"  font-family="'ArialMT'" font-size="4">
								<p><span>Os08g08680</span></p>
							</flow>
						</flowDef>
						<x:targetRef  xlink:href="#XMLID_6_" />
					</foreignObject>
					<text id="XMLID_6_" transform="matrix(1 0 0 1 2974.5181 135.5986)"><tspan x="0" y="0" font-family="'ArialMT'" font-size="4">Os08g08680</tspan></text>
				</switch>
				<switch i:isolated="yes" i:knockout="Off" i:objectNS="&ns_flows;" i:objectType="pointText" enable-background="new    ">
					<foreignObject requiredExtensions="&ns_flows;" x="0" y="0" width="1" height="1" overflow="visible">
						<flowDef  xmlns="&ns_flows;">
							<region>
								<path d="M2974.518,138.699"/>
							</region>
							<flow  xmlns="&ns_flows;"  font-family="'ArialMT'" font-size="4">
								<p><span>Os10g18040</span></p>
							</flow>
						</flowDef>
						<x:targetRef  xlink:href="#XMLID_7_" />
					</foreignObject>
					<text id="XMLID_7_" transform="matrix(1 0 0 1 2974.5181 138.6987)"><tspan x="0" y="0" font-family="'ArialMT'" font-size="4">Os10g18040</tspan></text>
				</switch>
				<switch i:isolated="yes" i:knockout="Off" i:objectNS="&ns_flows;" i:objectType="pointText" enable-background="new    ">
					<foreignObject requiredExtensions="&ns_flows;" x="0" y="0" width="1" height="1" overflow="visible">
						<flowDef  xmlns="&ns_flows;">
							<region>
								<path d="M2974.518,141.799"/>
							</region>
							<flow  xmlns="&ns_flows;"  font-family="'ArialMT'" font-size="4">
								<p><span>Os01g36420</span></p>
							</flow>
						</flowDef>
						<x:targetRef  xlink:href="#XMLID_8_" />
					</foreignObject>
					<text id="XMLID_8_" transform="matrix(1 0 0 1 2974.5181 141.7988)"><tspan x="0" y="0" font-family="'ArialMT'" font-size="4">Os01g36420</tspan></text>
				</switch>
				<switch i:isolated="yes" i:knockout="Off" i:objectNS="&ns_flows;" i:objectType="pointText" enable-background="new    ">
					<foreignObject requiredExtensions="&ns_flows;" x="0" y="0" width="1" height="1" overflow="visible">
						<flowDef  xmlns="&ns_flows;">
							<region>
								<path d="M2974.518,144.899"/>
							</region>
							<flow  xmlns="&ns_flows;"  font-family="'ArialMT'" font-size="4">
								<p><span>Os09g06710</span></p>
							</flow>
						</flowDef>
						<x:targetRef  xlink:href="#XMLID_9_" />
					</foreignObject>
					<text id="XMLID_9_" transform="matrix(1 0 0 1 2974.5181 144.8989)"><tspan x="0" y="0" font-family="'ArialMT'" font-size="4">Os09g06710</tspan></text>
				</switch>
				<switch i:isolated="yes" i:knockout="Off" i:objectNS="&ns_flows;" i:objectType="pointText" enable-background="new    ">
					<foreignObject requiredExtensions="&ns_flows;" x="0" y="0" width="1" height="1" overflow="visible">
						<flowDef  xmlns="&ns_flows;">
							<region>
								<path d="M2974.518,147.999"/>
							</region>
							<flow  xmlns="&ns_flows;"  font-family="'ArialMT'" font-size="4">
								<p><span>Os06g28350</span></p>
							</flow>
						</flowDef>
						<x:targetRef  xlink:href="#XMLID_10_" />
					</foreignObject>
					<text id="XMLID_10_" transform="matrix(1 0 0 1 2974.5181 147.9985)"><tspan x="0" y="0" font-family="'ArialMT'" font-size="4">Os06g28350</tspan></text>
				</switch>
				<switch i:isolated="yes" i:knockout="Off" i:objectNS="&ns_flows;" i:objectType="pointText" enable-background="new    ">
					<foreignObject requiredExtensions="&ns_flows;" x="0" y="0" width="1" height="1" overflow="visible">
						<flowDef  xmlns="&ns_flows;">
							<region>
								<path d="M2974.518,151.099"/>
							</region>
							<flow  xmlns="&ns_flows;"  font-family="'ArialMT'" font-size="4">
								<p><span>Os11g19560</span></p>
							</flow>
						</flowDef>
						<x:targetRef  xlink:href="#XMLID_11_" />
					</foreignObject>
					<text id="XMLID_11_" transform="matrix(1 0 0 1 2974.5181 151.0986)"><tspan x="0" y="0" font-family="'ArialMT'" font-size="4">Os11g19560</tspan></text>
				</switch>
				<switch i:isolated="yes" i:knockout="Off" i:objectNS="&ns_flows;" i:objectType="pointText" enable-background="new    ">
					<foreignObject requiredExtensions="&ns_flows;" x="0" y="0" width="1" height="1" overflow="visible">
						<flowDef  xmlns="&ns_flows;">
							<region>
								<path d="M2974.518,154.199"/>
							</region>
							<flow  xmlns="&ns_flows;"  font-family="'ArialMT'" font-size="4">
								<p><span>Os06g15350</span></p>
							</flow>
						</flowDef>
						<x:targetRef  xlink:href="#XMLID_12_" />
					</foreignObject>
					<text id="XMLID_12_" transform="matrix(1 0 0 1 2974.5181 154.1987)"><tspan x="0" y="0" font-family="'ArialMT'" font-size="4">Os06g15350</tspan></text>
				</switch>
				<switch i:isolated="yes" i:knockout="Off" i:objectNS="&ns_flows;" i:objectType="pointText" enable-background="new    ">
					<foreignObject requiredExtensions="&ns_flows;" x="0" y="0" width="1" height="1" overflow="visible">
						<flowDef  xmlns="&ns_flows;">
							<region>
								<path d="M2974.518,157.299"/>
							</region>
							<flow  xmlns="&ns_flows;"  font-family="'ArialMT'" font-size="4">
								<p><span>Os11g27520</span></p>
							</flow>
						</flowDef>
						<x:targetRef  xlink:href="#XMLID_13_" />
					</foreignObject>
					<text id="XMLID_13_" transform="matrix(1 0 0 1 2974.5181 157.2988)"><tspan x="0" y="0" font-family="'ArialMT'" font-size="4">Os11g27520</tspan></text>
				</switch>
				<switch i:isolated="yes" i:knockout="Off" i:objectNS="&ns_flows;" i:objectType="pointText" enable-background="new    ">
					<foreignObject requiredExtensions="&ns_flows;" x="0" y="0" width="1" height="1" overflow="visible">
						<flowDef  xmlns="&ns_flows;">
							<region>
								<path d="M2974.518,160.399"/>
							</region>
							<flow  xmlns="&ns_flows;"  font-family="'ArialMT'" font-size="4">
								<p><span>Os03g31890</span></p>
							</flow>
						</flowDef>
						<x:targetRef  xlink:href="#XMLID_14_" />
					</foreignObject>
					<text id="XMLID_14_" transform="matrix(1 0 0 1 2974.5181 160.3989)"><tspan x="0" y="0" font-family="'ArialMT'" font-size="4">Os03g31890</tspan></text>
				</switch>
				<switch i:isolated="yes" i:knockout="Off" i:objectNS="&ns_flows;" i:objectType="pointText" enable-background="new    ">
					<foreignObject requiredExtensions="&ns_flows;" x="0" y="0" width="1" height="1" overflow="visible">
						<flowDef  xmlns="&ns_flows;">
							<region>
								<path d="M2974.518,163.499"/>
							</region>
							<flow  xmlns="&ns_flows;"  font-family="'ArialMT'" font-size="4">
								<p><span>Os02g30740</span></p>
							</flow>
						</flowDef>
						<x:targetRef  xlink:href="#XMLID_15_" />
					</foreignObject>
					<text id="XMLID_15_" transform="matrix(1 0 0 1 2974.5181 163.4985)"><tspan x="0" y="0" font-family="'ArialMT'" font-size="4">Os02g30740</tspan></text>
				</switch>
				<switch i:isolated="yes" i:knockout="Off" i:objectNS="&ns_flows;" i:objectType="pointText" enable-background="new    ">
					<foreignObject requiredExtensions="&ns_flows;" x="0" y="0" width="1" height="1" overflow="visible">
						<flowDef  xmlns="&ns_flows;">
							<region>
								<path d="M2974.518,166.599"/>
							</region>
							<flow  xmlns="&ns_flows;"  font-family="'ArialMT'" font-size="4">
								<p><span>Os11g17840</span></p>
							</flow>
						</flowDef>
						<x:targetRef  xlink:href="#XMLID_16_" />
					</foreignObject>
					<text id="XMLID_16_" transform="matrix(1 0 0 1 2974.5181 166.5986)"><tspan x="0" y="0" font-family="'ArialMT'" font-size="4">Os11g17840</tspan></text>
				</switch>
				<switch i:isolated="yes" i:knockout="Off" i:objectNS="&ns_flows;" i:objectType="pointText" enable-background="new    ">
					<foreignObject requiredExtensions="&ns_flows;" x="0" y="0" width="1" height="1" overflow="visible">
						<flowDef  xmlns="&ns_flows;">
							<region>
								<path d="M2974.518,169.699"/>
							</region>
							<flow  xmlns="&ns_flows;"  font-family="'ArialMT'" font-size="4">
								<p><span>Os09g09160</span></p>
							</flow>
						</flowDef>
						<x:targetRef  xlink:href="#XMLID_17_" />
					</foreignObject>
					<text id="XMLID_17_" transform="matrix(1 0 0 1 2974.5181 169.6987)"><tspan x="0" y="0" font-family="'ArialMT'" font-size="4">Os09g09160</tspan></text>
				</switch>
				<path i:knockout="Off" stroke="#000000" stroke-width="3.1" d="M1764.518,172.399h75"/>
				<path i:knockout="Off" fill="#FFFFFF" stroke="#FFFFFF" stroke-width="2.9" d="M1764.668,172.399h74.7"/>
				<path i:knockout="Off" stroke="#000000" stroke-width="3.1" d="M1839.518,172.399h75"/>
				<path i:knockout="Off" fill="#FFFFFF" stroke="#FFFFFF" stroke-width="2.9" d="M1839.668,172.399h74.7"/>
				<path i:knockout="Off" stroke="#000000" stroke-width="3.1" d="M1914.518,172.399h75"/>
				<path i:knockout="Off" fill="#BABABA" stroke="#BABABA" stroke-width="2.9" d="M1914.668,172.399h74.7"/>
				<path i:knockout="Off" stroke="#000000" stroke-width="3.1" d="M1989.518,172.399h75"/>
				<path i:knockout="Off" fill="#FFFFFF" stroke="#FFFFFF" stroke-width="2.9" d="M1989.668,172.399h74.699"/>
				<path i:knockout="Off" stroke="#000000" stroke-width="3.1" d="M2064.518,172.399h75"/>
				<path i:knockout="Off" fill="#BABABA" stroke="#BABABA" stroke-width="2.9" d="M2064.668,172.399h74.699"/>
				<path i:knockout="Off" stroke="#000000" stroke-width="3.1" d="M2139.518,172.399h75"/>
				<path i:knockout="Off" fill="#FFFFFF" stroke="#FFFFFF" stroke-width="2.9" d="M2139.668,172.399h74.699"/>
				<path i:knockout="Off" stroke="#000000" stroke-width="3.1" d="M2214.518,172.399h75"/>
				<path i:knockout="Off" fill="#FFFFFF" stroke="#FFFFFF" stroke-width="2.9" d="M2214.668,172.399h74.699"/>
				<path i:knockout="Off" stroke="#000000" stroke-width="3.1" d="M2289.518,172.399h75"/>
				<path i:knockout="Off" fill="#FFFFFF" stroke="#FFFFFF" stroke-width="2.9" d="M2289.668,172.399h74.699"/>
				<path i:knockout="Off" stroke="#000000" stroke-width="3.1" d="M2364.518,172.399h75"/>
				<path i:knockout="Off" fill="#FFFFFF" stroke="#FFFFFF" stroke-width="2.9" d="M2364.668,172.399h74.699"/>
				<path i:knockout="Off" stroke="#000000" stroke-width="3.1" d="M2439.518,172.399h75"/>
				<path i:knockout="Off" fill="#FFFFFF" stroke="#FFFFFF" stroke-width="2.9" d="M2439.668,172.399h74.699"/>
				<path i:knockout="Off" stroke="#000000" stroke-width="3.1" d="M2514.518,172.399h75"/>
				<path i:knockout="Off" fill="#BABABA" stroke="#BABABA" stroke-width="2.9" d="M2514.668,172.399h74.699"/>
				<path i:knockout="Off" stroke="#000000" stroke-width="3.1" d="M2589.518,172.399h75"/>
				<path i:knockout="Off" fill="#FFFFFF" stroke="#FFFFFF" stroke-width="2.9" d="M2589.668,172.399h74.699"/>
				<path i:knockout="Off" stroke="#000000" stroke-width="3.1" d="M2664.518,172.399h75"/>
				<path i:knockout="Off" fill="#FFFFFF" stroke="#FFFFFF" stroke-width="2.9" d="M2664.668,172.399h74.699"/>
				<path i:knockout="Off" stroke="#000000" stroke-width="3.1" d="M2739.518,172.399h75"/>
				<path i:knockout="Off" fill="#BABABA" stroke="#BABABA" stroke-width="2.9" d="M2739.668,172.399h74.699"/>
				<path i:knockout="Off" stroke="#000000" stroke-width="3.1" d="M2814.518,172.399h75"/>
				<path i:knockout="Off" fill="#FFFFFF" stroke="#FFFFFF" stroke-width="2.9" d="M2814.668,172.399h74.699"/>
				<switch i:isolated="yes" i:knockout="Off" i:objectNS="&ns_flows;" i:objectType="pointText" enable-background="new    ">
					<foreignObject requiredExtensions="&ns_flows;" x="0" y="0" width="1" height="1" overflow="visible">
						<flowDef  xmlns="&ns_flows;">
							<region>
								<path d="M2974.518,172.799"/>
							</region>
							<flow  xmlns="&ns_flows;"  font-family="'ArialMT'" font-size="4">
								<p><span>Os01g26220</span></p>
							</flow>
						</flowDef>
						<x:targetRef  xlink:href="#XMLID_18_" />
					</foreignObject>
					<text id="XMLID_18_" transform="matrix(1 0 0 1 2974.5181 172.7988)"><tspan x="0" y="0" font-family="'ArialMT'" font-size="4">Os01g26220</tspan></text>
				</switch>
				<switch i:isolated="yes" i:knockout="Off" i:objectNS="&ns_flows;" i:objectType="pointText" enable-background="new    ">
					<foreignObject requiredExtensions="&ns_flows;" x="0" y="0" width="1" height="1" overflow="visible">
						<flowDef  xmlns="&ns_flows;">
							<region>
								<path d="M2974.518,175.899"/>
							</region>
							<flow  xmlns="&ns_flows;"  font-family="'ArialMT'" font-size="4">
								<p><span>Os12g11210</span></p>
							</flow>
						</flowDef>
						<x:targetRef  xlink:href="#XMLID_19_" />
					</foreignObject>
					<text id="XMLID_19_" transform="matrix(1 0 0 1 2974.5181 175.8989)"><tspan x="0" y="0" font-family="'ArialMT'" font-size="4">Os12g11210</tspan></text>
				</switch>
				<switch i:isolated="yes" i:knockout="Off" i:objectNS="&ns_flows;" i:objectType="pointText" enable-background="new    ">
					<foreignObject requiredExtensions="&ns_flows;" x="0" y="0" width="1" height="1" overflow="visible">
						<flowDef  xmlns="&ns_flows;">
							<region>
								<path d="M2974.518,178.999"/>
							</region>
							<flow  xmlns="&ns_flows;"  font-family="'ArialMT'" font-size="4">
								<p><span>Os07g06040</span></p>
							</flow>
						</flowDef>
						<x:targetRef  xlink:href="#XMLID_20_" />
					</foreignObject>
					<text id="XMLID_20_" transform="matrix(1 0 0 1 2974.5181 178.9985)"><tspan x="0" y="0" font-family="'ArialMT'" font-size="4">Os07g06040</tspan></text>
				</switch>
				<switch i:isolated="yes" i:knockout="Off" i:objectNS="&ns_flows;" i:objectType="pointText" enable-background="new    ">
					<foreignObject requiredExtensions="&ns_flows;" x="0" y="0" width="1" height="1" overflow="visible">
						<flowDef  xmlns="&ns_flows;">
							<region>
								<path d="M2974.518,182.099"/>
							</region>
							<flow  xmlns="&ns_flows;"  font-family="'ArialMT'" font-size="4">
								<p><span>Os03g07670</span></p>
							</flow>
						</flowDef>
						<x:targetRef  xlink:href="#XMLID_21_" />
					</foreignObject>
					<text id="XMLID_21_" transform="matrix(1 0 0 1 2974.5181 182.0986)"><tspan x="0" y="0" font-family="'ArialMT'" font-size="4">Os03g07670</tspan></text>
				</switch>
				<switch i:isolated="yes" i:knockout="Off" i:objectNS="&ns_flows;" i:objectType="pointText" enable-background="new    ">
					<foreignObject requiredExtensions="&ns_flows;" x="0" y="0" width="1" height="1" overflow="visible">
						<flowDef  xmlns="&ns_flows;">
							<region>
								<path d="M2974.518,185.199"/>
							</region>
							<flow  xmlns="&ns_flows;"  font-family="'ArialMT'" font-size="4">
								<p><span>Os04g25640</span></p>
							</flow>
						</flowDef>
						<x:targetRef  xlink:href="#XMLID_22_" />
					</foreignObject>
					<text id="XMLID_22_" transform="matrix(1 0 0 1 2974.5181 185.1987)"><tspan x="0" y="0" font-family="'ArialMT'" font-size="4">Os04g25640</tspan></text>
				</switch>
				<switch i:isolated="yes" i:knockout="Off" i:objectNS="&ns_flows;" i:objectType="pointText" enable-background="new    ">
					<foreignObject requiredExtensions="&ns_flows;" x="0" y="0" width="1" height="1" overflow="visible">
						<flowDef  xmlns="&ns_flows;">
							<region>
								<path d="M2974.518,188.299"/>
							</region>
							<flow  xmlns="&ns_flows;"  font-family="'ArialMT'" font-size="4">
								<p><span>Os12g11580</span></p>
							</flow>
						</flowDef>
						<x:targetRef  xlink:href="#XMLID_23_" />
					</foreignObject>
					<text id="XMLID_23_" transform="matrix(1 0 0 1 2974.5181 188.2988)"><tspan x="0" y="0" font-family="'ArialMT'" font-size="4">Os12g11580</tspan></text>
				</switch>
				<switch i:isolated="yes" i:knockout="Off" i:objectNS="&ns_flows;" i:objectType="pointText" enable-background="new    ">
					<foreignObject requiredExtensions="&ns_flows;" x="0" y="0" width="1" height="1" overflow="visible">
						<flowDef  xmlns="&ns_flows;">
							<region>
								<path d="M2974.518,191.399"/>
							</region>
							<flow  xmlns="&ns_flows;"  font-family="'ArialMT'" font-size="4">
								<p><span>Os06g38070</span></p>
							</flow>
						</flowDef>
						<x:targetRef  xlink:href="#XMLID_24_" />
					</foreignObject>
					<text id="XMLID_24_" transform="matrix(1 0 0 1 2974.5181 191.3989)"><tspan x="0" y="0" font-family="'ArialMT'" font-size="4">Os06g38070</tspan></text>
				</switch>
				<switch i:isolated="yes" i:knockout="Off" i:objectNS="&ns_flows;" i:objectType="pointText" enable-background="new    ">
					<foreignObject requiredExtensions="&ns_flows;" x="0" y="0" width="1" height="1" overflow="visible">
						<flowDef  xmlns="&ns_flows;">
							<region>
								<path d="M2974.518,194.499"/>
							</region>
							<flow  xmlns="&ns_flows;"  font-family="'ArialMT'" font-size="4">
								<p><span>Os01g25400</span></p>
							</flow>
						</flowDef>
						<x:targetRef  xlink:href="#XMLID_25_" />
					</foreignObject>
					<text id="XMLID_25_" transform="matrix(1 0 0 1 2974.5181 194.4985)"><tspan x="0" y="0" font-family="'ArialMT'" font-size="4">Os01g25400</tspan></text>
				</switch>
				<switch i:isolated="yes" i:knockout="Off" i:objectNS="&ns_flows;" i:objectType="pointText" enable-background="new    ">
					<foreignObject requiredExtensions="&ns_flows;" x="0" y="0" width="1" height="1" overflow="visible">
						<flowDef  xmlns="&ns_flows;">
							<region>
								<path d="M2974.518,197.599"/>
							</region>
							<flow  xmlns="&ns_flows;"  font-family="'ArialMT'" font-size="4">
								<p><span>Os03g43290</span></p>
							</flow>
						</flowDef>
						<x:targetRef  xlink:href="#XMLID_26_" />
					</foreignObject>
					<text id="XMLID_26_" transform="matrix(1 0 0 1 2974.5181 197.5986)"><tspan x="0" y="0" font-family="'ArialMT'" font-size="4">Os03g43290</tspan></text>
				</switch>
				<switch i:isolated="yes" i:knockout="Off" i:objectNS="&ns_flows;" i:objectType="pointText" enable-background="new    ">
					<foreignObject requiredExtensions="&ns_flows;" x="0" y="0" width="1" height="1" overflow="visible">
						<flowDef  xmlns="&ns_flows;">
							<region>
								<path d="M2974.518,200.699"/>
							</region>
							<flow  xmlns="&ns_flows;"  font-family="'ArialMT'" font-size="4">
								<p><span>Os09g21980</span></p>
							</flow>
						</flowDef>
						<x:targetRef  xlink:href="#XMLID_27_" />
					</foreignObject>
					<text id="XMLID_27_" transform="matrix(1 0 0 1 2974.5181 200.6987)"><tspan x="0" y="0" font-family="'ArialMT'" font-size="4">Os09g21980</tspan></text>
				</switch>
				<switch i:isolated="yes" i:knockout="Off" i:objectNS="&ns_flows;" i:objectType="pointText" enable-background="new    ">
					<foreignObject requiredExtensions="&ns_flows;" x="0" y="0" width="1" height="1" overflow="visible">
						<flowDef  xmlns="&ns_flows;">
							<region>
								<path d="M2974.518,203.799"/>
							</region>
							<flow  xmlns="&ns_flows;"  font-family="'ArialMT'" font-size="4">
								<p><span>Os04g07990</span></p>
							</flow>
						</flowDef>
						<x:targetRef  xlink:href="#XMLID_28_" />
					</foreignObject>
					<text id="XMLID_28_" transform="matrix(1 0 0 1 2974.5181 203.7988)"><tspan x="0" y="0" font-family="'ArialMT'" font-size="4">Os04g07990</tspan></text>
				</switch>
				<switch i:isolated="yes" i:knockout="Off" i:objectNS="&ns_flows;" i:objectType="pointText" enable-background="new    ">
					<foreignObject requiredExtensions="&ns_flows;" x="0" y="0" width="1" height="1" overflow="visible">
						<flowDef  xmlns="&ns_flows;">
							<region>
								<path d="M2974.518,206.899"/>
							</region>
							<flow  xmlns="&ns_flows;"  font-family="'ArialMT'" font-size="4">
								<p><span>Os05g09230</span></p>
							</flow>
						</flowDef>
						<x:targetRef  xlink:href="#XMLID_29_" />
					</foreignObject>
					<text id="XMLID_29_" transform="matrix(1 0 0 1 2974.5181 206.8989)"><tspan x="0" y="0" font-family="'ArialMT'" font-size="4">Os05g09230</tspan></text>
				</switch>
				<switch i:isolated="yes" i:knockout="Off" i:objectNS="&ns_flows;" i:objectType="pointText" enable-background="new    ">
					<foreignObject requiredExtensions="&ns_flows;" x="0" y="0" width="1" height="1" overflow="visible">
						<flowDef  xmlns="&ns_flows;">
							<region>
								<path d="M2974.518,209.999"/>
							</region>
							<flow  xmlns="&ns_flows;"  font-family="'ArialMT'" font-size="4">
								<p><span>Os10g37810</span></p>
							</flow>
						</flowDef>
						<x:targetRef  xlink:href="#XMLID_30_" />
					</foreignObject>
					<text id="XMLID_30_" transform="matrix(1 0 0 1 2974.5181 209.9985)"><tspan x="0" y="0" font-family="'ArialMT'" font-size="4">Os10g37810</tspan></text>
				</switch>
				<switch i:isolated="yes" i:knockout="Off" i:objectNS="&ns_flows;" i:objectType="pointText" enable-background="new    ">
					<foreignObject requiredExtensions="&ns_flows;" x="0" y="0" width="1" height="1" overflow="visible">
						<flowDef  xmlns="&ns_flows;">
							<region>
								<path d="M2974.518,213.099"/>
							</region>
							<flow  xmlns="&ns_flows;"  font-family="'ArialMT'" font-size="4">
								<p><span>Os05g23210</span></p>
							</flow>
						</flowDef>
						<x:targetRef  xlink:href="#XMLID_31_" />
					</foreignObject>
					<text id="XMLID_31_" transform="matrix(1 0 0 1 2974.5181 213.0986)"><tspan x="0" y="0" font-family="'ArialMT'" font-size="4">Os05g23210</tspan></text>
				</switch>
				<switch i:isolated="yes" i:knockout="Off" i:objectNS="&ns_flows;" i:objectType="pointText" enable-background="new    ">
					<foreignObject requiredExtensions="&ns_flows;" x="0" y="0" width="1" height="1" overflow="visible">
						<flowDef  xmlns="&ns_flows;">
							<region>
								<path d="M2974.518,216.199"/>
							</region>
							<flow  xmlns="&ns_flows;"  font-family="'ArialMT'" font-size="4">
								<p><span>Os02g24320</span></p>
							</flow>
						</flowDef>
						<x:targetRef  xlink:href="#XMLID_32_" />
					</foreignObject>
					<text id="XMLID_32_" transform="matrix(1 0 0 1 2974.5181 216.1987)"><tspan x="0" y="0" font-family="'ArialMT'" font-size="4">Os02g24320</tspan></text>
				</switch>
				<switch i:isolated="yes" i:knockout="Off" i:objectNS="&ns_flows;" i:objectType="pointText" enable-background="new    ">
					<foreignObject requiredExtensions="&ns_flows;" x="0" y="0" width="1" height="1" overflow="visible">
						<flowDef  xmlns="&ns_flows;">
							<region>
								<path d="M2974.518,219.299"/>
							</region>
							<flow  xmlns="&ns_flows;"  font-family="'ArialMT'" font-size="4">
								<p><span>Os11g17170</span></p>
							</flow>
						</flowDef>
						<x:targetRef  xlink:href="#XMLID_33_" />
					</foreignObject>
					<text id="XMLID_33_" transform="matrix(1 0 0 1 2974.5181 219.2988)"><tspan x="0" y="0" font-family="'ArialMT'" font-size="4">Os11g17170</tspan></text>
				</switch>
				<switch i:isolated="yes" i:knockout="Off" i:objectNS="&ns_flows;" i:objectType="pointText" enable-background="new    ">
					<foreignObject requiredExtensions="&ns_flows;" x="0" y="0" width="1" height="1" overflow="visible">
						<flowDef  xmlns="&ns_flows;">
							<region>
								<path d="M2974.518,222.399"/>
							</region>
							<flow  xmlns="&ns_flows;"  font-family="'ArialMT'" font-size="4">
								<p><span>Os05g16620</span></p>
							</flow>
						</flowDef>
						<x:targetRef  xlink:href="#XMLID_34_" />
					</foreignObject>
					<text id="XMLID_34_" transform="matrix(1 0 0 1 2974.5181 222.3989)"><tspan x="0" y="0" font-family="'ArialMT'" font-size="4">Os05g16620</tspan></text>
				</switch>
				<switch i:isolated="yes" i:knockout="Off" i:objectNS="&ns_flows;" i:objectType="pointText" enable-background="new    ">
					<foreignObject requiredExtensions="&ns_flows;" x="0" y="0" width="1" height="1" overflow="visible">
						<flowDef  xmlns="&ns_flows;">
							<region>
								<path d="M2974.518,225.499"/>
							</region>
							<flow  xmlns="&ns_flows;"  font-family="'ArialMT'" font-size="4">
								<p><span>Os09g18500</span></p>
							</flow>
						</flowDef>
						<x:targetRef  xlink:href="#XMLID_35_" />
					</foreignObject>
					<text id="XMLID_35_" transform="matrix(1 0 0 1 2974.5181 225.4985)"><tspan x="0" y="0" font-family="'ArialMT'" font-size="4">Os09g18500</tspan></text>
				</switch>
				<switch i:isolated="yes" i:knockout="Off" i:objectNS="&ns_flows;" i:objectType="pointText" enable-background="new    ">
					<foreignObject requiredExtensions="&ns_flows;" x="0" y="0" width="1" height="1" overflow="visible">
						<flowDef  xmlns="&ns_flows;">
							<region>
								<path d="M2974.518,228.599"/>
							</region>
							<flow  xmlns="&ns_flows;"  font-family="'ArialMT'" font-size="4">
								<p><span>Os04g03700</span></p>
							</flow>
						</flowDef>
						<x:targetRef  xlink:href="#XMLID_36_" />
					</foreignObject>
					<text id="XMLID_36_" transform="matrix(1 0 0 1 2974.5181 228.5986)"><tspan x="0" y="0" font-family="'ArialMT'" font-size="4">Os04g03700</tspan></text>
				</switch>
				<switch i:isolated="yes" i:knockout="Off" i:objectNS="&ns_flows;" i:objectType="pointText" enable-background="new    ">
					<foreignObject requiredExtensions="&ns_flows;" x="0" y="0" width="1" height="1" overflow="visible">
						<flowDef  xmlns="&ns_flows;">
							<region>
								<path d="M2974.518,231.699"/>
							</region>
							<flow  xmlns="&ns_flows;"  font-family="'ArialMT'" font-size="4">
								<p><span>Os07g03430</span></p>
							</flow>
						</flowDef>
						<x:targetRef  xlink:href="#XMLID_37_" />
					</foreignObject>
					<text id="XMLID_37_" transform="matrix(1 0 0 1 2974.5181 231.6987)"><tspan x="0" y="0" font-family="'ArialMT'" font-size="4">Os07g03430</tspan></text>
				</switch>
				<switch i:isolated="yes" i:knockout="Off" i:objectNS="&ns_flows;" i:objectType="pointText" enable-background="new    ">
					<foreignObject requiredExtensions="&ns_flows;" x="0" y="0" width="1" height="1" overflow="visible">
						<flowDef  xmlns="&ns_flows;">
							<region>
								<path d="M2974.518,234.799"/>
							</region>
							<flow  xmlns="&ns_flows;"  font-family="'ArialMT'" font-size="4">
								<p><span>Os07g03520</span></p>
							</flow>
						</flowDef>
						<x:targetRef  xlink:href="#XMLID_38_" />
					</foreignObject>
					<text id="XMLID_38_" transform="matrix(1 0 0 1 2974.5181 234.7988)"><tspan x="0" y="0" font-family="'ArialMT'" font-size="4">Os07g03520</tspan></text>
				</switch>
				<switch i:isolated="yes" i:knockout="Off" i:objectNS="&ns_flows;" i:objectType="pointText" enable-background="new    ">
					<foreignObject requiredExtensions="&ns_flows;" x="0" y="0" width="1" height="1" overflow="visible">
						<flowDef  xmlns="&ns_flows;">
							<region>
								<path d="M2974.518,237.899"/>
							</region>
							<flow  xmlns="&ns_flows;"  font-family="'ArialMT'" font-size="4">
								<p><span>Os07g03340</span></p>
							</flow>
						</flowDef>
						<x:targetRef  xlink:href="#XMLID_39_" />
					</foreignObject>
					<text id="XMLID_39_" transform="matrix(1 0 0 1 2974.5181 237.8989)"><tspan x="0" y="0" font-family="'ArialMT'" font-size="4">Os07g03340</tspan></text>
				</switch>
				<path i:knockout="Off" stroke="#000000" stroke-width="3.1" d="M1764.518,240.599h75"/>
				<path i:knockout="Off" fill="#FFFFFF" stroke="#FFFFFF" stroke-width="2.9" d="M1764.668,240.599h74.7"/>
				<path i:knockout="Off" stroke="#000000" stroke-width="3.1" d="M1839.518,240.599h75"/>
				<path i:knockout="Off" fill="#FFFFFF" stroke="#FFFFFF" stroke-width="2.9" d="M1839.668,240.599h74.7"/>
				<path i:knockout="Off" stroke="#000000" stroke-width="3.1" d="M1914.518,240.599h75"/>
				<path i:knockout="Off" fill="#FFFFFF" stroke="#FFFFFF" stroke-width="2.9" d="M1914.668,240.599h74.7"/>
				<path i:knockout="Off" stroke="#000000" stroke-width="3.1" d="M1989.518,240.599h75"/>
				<path i:knockout="Off" fill="#FFFFFF" stroke="#FFFFFF" stroke-width="2.9" d="M1989.668,240.599h74.699"/>
				<path i:knockout="Off" stroke="#000000" stroke-width="3.1" d="M2064.518,240.599h75"/>
				<path i:knockout="Off" fill="#FFFFFF" stroke="#FFFFFF" stroke-width="2.9" d="M2064.668,240.599h74.699"/>
				<path i:knockout="Off" stroke="#000000" stroke-width="3.1" d="M2139.518,240.599h75"/>
				<path i:knockout="Off" fill="#FFFFFF" stroke="#FFFFFF" stroke-width="2.9" d="M2139.668,240.599h74.699"/>
				<path i:knockout="Off" stroke="#000000" stroke-width="3.1" d="M2214.518,240.599h75"/>
				<path i:knockout="Off" fill="#FFFFFF" stroke="#FFFFFF" stroke-width="2.9" d="M2214.668,240.599h74.699"/>
				<path i:knockout="Off" stroke="#000000" stroke-width="3.1" d="M2289.518,240.599h75"/>
				<path i:knockout="Off" fill="#FFFFFF" stroke="#FFFFFF" stroke-width="2.9" d="M2289.668,240.599h74.699"/>
				<path i:knockout="Off" stroke="#000000" stroke-width="3.1" d="M2364.518,240.599h75"/>
				<path i:knockout="Off" fill="#FFFFFF" stroke="#FFFFFF" stroke-width="2.9" d="M2364.668,240.599h74.699"/>
				<path i:knockout="Off" stroke="#000000" stroke-width="3.1" d="M2439.518,240.599h75"/>
				<path i:knockout="Off" fill="#FFFFFF" stroke="#FFFFFF" stroke-width="2.9" d="M2439.668,240.599h74.699"/>
				<path i:knockout="Off" stroke="#000000" stroke-width="3.1" d="M2514.518,240.599h75"/>
				<path i:knockout="Off" fill="#FFFFFF" stroke="#FFFFFF" stroke-width="2.9" d="M2514.668,240.599h74.699"/>
				<path i:knockout="Off" stroke="#000000" stroke-width="3.1" d="M2589.518,240.599h75"/>
				<path i:knockout="Off" fill="#FFFFFF" stroke="#FFFFFF" stroke-width="2.9" d="M2589.668,240.599h74.699"/>
				<path i:knockout="Off" stroke="#000000" stroke-width="3.1" d="M2664.518,240.599h75"/>
				<path i:knockout="Off" fill="#BABABA" stroke="#BABABA" stroke-width="2.9" d="M2664.668,240.599h74.699"/>
				<path i:knockout="Off" stroke="#000000" stroke-width="3.1" d="M2739.518,240.599h75"/>
				<path i:knockout="Off" fill="#FFFFFF" stroke="#FFFFFF" stroke-width="2.9" d="M2739.668,240.599h74.699"/>
				<path i:knockout="Off" stroke="#000000" stroke-width="3.1" d="M2814.518,240.599h75"/>
				<path i:knockout="Off" fill="#AAAAAA" stroke="#AAAAAA" stroke-width="2.9" d="M2814.668,240.599h74.699"/>
				<switch i:isolated="yes" i:knockout="Off" i:objectNS="&ns_flows;" i:objectType="pointText" enable-background="new    ">
					<foreignObject requiredExtensions="&ns_flows;" x="0" y="0" width="1" height="1" overflow="visible">
						<flowDef  xmlns="&ns_flows;">
							<region>
								<path d="M2974.518,240.999"/>
							</region>
							<flow  xmlns="&ns_flows;"  font-family="'ArialMT'" font-size="4">
								<p><span>Os01g18180</span></p>
							</flow>
						</flowDef>
						<x:targetRef  xlink:href="#XMLID_40_" />
					</foreignObject>
					<text id="XMLID_40_" transform="matrix(1 0 0 1 2974.5181 240.9985)"><tspan x="0" y="0" font-family="'ArialMT'" font-size="4">Os01g18180</tspan></text>
				</switch>
				<switch i:isolated="yes" i:knockout="Off" i:objectNS="&ns_flows;" i:objectType="pointText" enable-background="new    ">
					<foreignObject requiredExtensions="&ns_flows;" x="0" y="0" width="1" height="1" overflow="visible">
						<flowDef  xmlns="&ns_flows;">
							<region>
								<path d="M2974.518,244.099"/>
							</region>
							<flow  xmlns="&ns_flows;"  font-family="'ArialMT'" font-size="4">
								<p><span>Os04g06030</span></p>
							</flow>
						</flowDef>
						<x:targetRef  xlink:href="#XMLID_41_" />
					</foreignObject>
					<text id="XMLID_41_" transform="matrix(1 0 0 1 2974.5181 244.0986)"><tspan x="0" y="0" font-family="'ArialMT'" font-size="4">Os04g06030</tspan></text>
				</switch>
				<switch i:isolated="yes" i:knockout="Off" i:objectNS="&ns_flows;" i:objectType="pointText" enable-background="new    ">
					<foreignObject requiredExtensions="&ns_flows;" x="0" y="0" width="1" height="1" overflow="visible">
						<flowDef  xmlns="&ns_flows;">
							<region>
								<path d="M2974.518,247.199"/>
							</region>
							<flow  xmlns="&ns_flows;"  font-family="'ArialMT'" font-size="4">
								<p><span>Os04g29370</span></p>
							</flow>
						</flowDef>
						<x:targetRef  xlink:href="#XMLID_42_" />
					</foreignObject>
					<text id="XMLID_42_" transform="matrix(1 0 0 1 2974.5181 247.1987)"><tspan x="0" y="0" font-family="'ArialMT'" font-size="4">Os04g29370</tspan></text>
				</switch>
				<switch i:isolated="yes" i:knockout="Off" i:objectNS="&ns_flows;" i:objectType="pointText" enable-background="new    ">
					<foreignObject requiredExtensions="&ns_flows;" x="0" y="0" width="1" height="1" overflow="visible">
						<flowDef  xmlns="&ns_flows;">
							<region>
								<path d="M2974.518,250.299"/>
							</region>
							<flow  xmlns="&ns_flows;"  font-family="'ArialMT'" font-size="4">
								<p><span>Os06g05500</span></p>
							</flow>
						</flowDef>
						<x:targetRef  xlink:href="#XMLID_43_" />
					</foreignObject>
					<text id="XMLID_43_" transform="matrix(1 0 0 1 2974.5181 250.2988)"><tspan x="0" y="0" font-family="'ArialMT'" font-size="4">Os06g05500</tspan></text>
				</switch>
				<path i:knockout="Off" stroke="#000000" stroke-width="3.1" d="M1764.518,252.999h75"/>
				<path i:knockout="Off" fill="#FFFFFF" stroke="#FFFFFF" stroke-width="2.9" d="M1764.668,252.999h74.7"/>
				<path i:knockout="Off" stroke="#000000" stroke-width="3.1" d="M1839.518,252.999h75"/>
				<path i:knockout="Off" fill="#FFFFFF" stroke="#FFFFFF" stroke-width="2.9" d="M1839.668,252.999h74.7"/>
				<path i:knockout="Off" stroke="#000000" stroke-width="3.1" d="M1914.518,252.999h75"/>
				<path i:knockout="Off" fill="#FFFFFF" stroke="#FFFFFF" stroke-width="2.9" d="M1914.668,252.999h74.7"/>
				<path i:knockout="Off" stroke="#000000" stroke-width="3.1" d="M1989.518,252.999h75"/>
				<path i:knockout="Off" fill="#FFFFFF" stroke="#FFFFFF" stroke-width="2.9" d="M1989.668,252.999h74.699"/>
				<path i:knockout="Off" stroke="#000000" stroke-width="3.1" d="M2064.518,252.999h75"/>
				<path i:knockout="Off" fill="#FFFFFF" stroke="#FFFFFF" stroke-width="2.9" d="M2064.668,252.999h74.699"/>
				<path i:knockout="Off" stroke="#000000" stroke-width="3.1" d="M2139.518,252.999h75"/>
				<path i:knockout="Off" fill="#FFFFFF" stroke="#FFFFFF" stroke-width="2.9" d="M2139.668,252.999h74.699"/>
				<path i:knockout="Off" stroke="#000000" stroke-width="3.1" d="M2214.518,252.999h75"/>
				<path i:knockout="Off" fill="#FFFFFF" stroke="#FFFFFF" stroke-width="2.9" d="M2214.668,252.999h74.699"/>
				<path i:knockout="Off" stroke="#000000" stroke-width="3.1" d="M2289.518,252.999h75"/>
				<path i:knockout="Off" fill="#FFFFFF" stroke="#FFFFFF" stroke-width="2.9" d="M2289.668,252.999h74.699"/>
				<path i:knockout="Off" stroke="#000000" stroke-width="3.1" d="M2364.518,252.999h75"/>
				<path i:knockout="Off" fill="#FFFFFF" stroke="#FFFFFF" stroke-width="2.9" d="M2364.668,252.999h74.699"/>
				<path i:knockout="Off" stroke="#000000" stroke-width="3.1" d="M2439.518,252.999h75"/>
				<path i:knockout="Off" fill="#FFFFFF" stroke="#FFFFFF" stroke-width="2.9" d="M2439.668,252.999h74.699"/>
				<path i:knockout="Off" stroke="#000000" stroke-width="3.1" d="M2514.518,252.999h75"/>
				<path i:knockout="Off" fill="#FFFFFF" stroke="#FFFFFF" stroke-width="2.9" d="M2514.668,252.999h74.699"/>
				<path i:knockout="Off" stroke="#000000" stroke-width="3.1" d="M2589.518,252.999h75"/>
				<path i:knockout="Off" fill="#FFFFFF" stroke="#FFFFFF" stroke-width="2.9" d="M2589.668,252.999h74.699"/>
				<path i:knockout="Off" stroke="#000000" stroke-width="3.1" d="M2664.518,252.999h75"/>
				<path i:knockout="Off" fill="#FFFFFF" stroke="#FFFFFF" stroke-width="2.9" d="M2664.668,252.999h74.699"/>
				<path i:knockout="Off" stroke="#000000" stroke-width="3.1" d="M2739.518,252.999h75"/>
				<path i:knockout="Off" fill="#FFFFFF" stroke="#FFFFFF" stroke-width="2.9" d="M2739.668,252.999h74.699"/>
				<path i:knockout="Off" stroke="#000000" stroke-width="3.1" d="M2814.518,252.999h75"/>
				<path i:knockout="Off" fill="#FFFFFF" stroke="#FFFFFF" stroke-width="2.9" d="M2814.668,252.999h74.699"/>
				<switch i:isolated="yes" i:knockout="Off" i:objectNS="&ns_flows;" i:objectType="pointText" enable-background="new    ">
					<foreignObject requiredExtensions="&ns_flows;" x="0" y="0" width="1" height="1" overflow="visible">
						<flowDef  xmlns="&ns_flows;">
							<region>
								<path d="M2974.518,253.399"/>
							</region>
							<flow  xmlns="&ns_flows;"  font-family="'ArialMT'" font-size="4">
								<p><span>Os01g28370</span></p>
							</flow>
						</flowDef>
						<x:targetRef  xlink:href="#XMLID_44_" />
					</foreignObject>
					<text id="XMLID_44_" transform="matrix(1 0 0 1 2974.5181 253.3989)"><tspan x="0" y="0" font-family="'ArialMT'" font-size="4">Os01g28370</tspan></text>
				</switch>
				<switch i:isolated="yes" i:knockout="Off" i:objectNS="&ns_flows;" i:objectType="pointText" enable-background="new    ">
					<foreignObject requiredExtensions="&ns_flows;" x="0" y="0" width="1" height="1" overflow="visible">
						<flowDef  xmlns="&ns_flows;">
							<region>
								<path d="M2974.518,256.499"/>
							</region>
							<flow  xmlns="&ns_flows;"  font-family="'ArialMT'" font-size="4">
								<p><span>Os06g33000</span></p>
							</flow>
						</flowDef>
						<x:targetRef  xlink:href="#XMLID_45_" />
					</foreignObject>
					<text id="XMLID_45_" transform="matrix(1 0 0 1 2974.5181 256.4985)"><tspan x="0" y="0" font-family="'ArialMT'" font-size="4">Os06g33000</tspan></text>
				</switch>
				<path i:knockout="Off" stroke="#000000" stroke-width="3.1" d="M1764.518,259.199h75"/>
				<path i:knockout="Off" fill="#FFFFFF" stroke="#FFFFFF" stroke-width="2.9" d="M1764.668,259.199h74.7"/>
				<path i:knockout="Off" stroke="#000000" stroke-width="3.1" d="M1839.518,259.199h75"/>
				<path i:knockout="Off" fill="#FFFFFF" stroke="#FFFFFF" stroke-width="2.9" d="M1839.668,259.199h74.7"/>
				<path i:knockout="Off" stroke="#000000" stroke-width="3.1" d="M1914.518,259.199h75"/>
				<path i:knockout="Off" fill="#FFFFFF" stroke="#FFFFFF" stroke-width="2.9" d="M1914.668,259.199h74.7"/>
				<path i:knockout="Off" stroke="#000000" stroke-width="3.1" d="M1989.518,259.199h75"/>
				<path i:knockout="Off" fill="#FFFFFF" stroke="#FFFFFF" stroke-width="2.9" d="M1989.668,259.199h74.699"/>
				<path i:knockout="Off" stroke="#000000" stroke-width="3.1" d="M2064.518,259.199h75"/>
				<path i:knockout="Off" fill="#FFFFFF" stroke="#FFFFFF" stroke-width="2.9" d="M2064.668,259.199h74.699"/>
				<path i:knockout="Off" stroke="#000000" stroke-width="3.1" d="M2139.518,259.199h75"/>
				<path i:knockout="Off" fill="#BABABA" stroke="#BABABA" stroke-width="2.9" d="M2139.668,259.199h74.699"/>
				<path i:knockout="Off" stroke="#000000" stroke-width="3.1" d="M2214.518,259.199h75"/>
				<path i:knockout="Off" fill="#FFFFFF" stroke="#FFFFFF" stroke-width="2.9" d="M2214.668,259.199h74.699"/>
				<path i:knockout="Off" stroke="#000000" stroke-width="3.1" d="M2289.518,259.199h75"/>
				<path i:knockout="Off" fill="#FFFFFF" stroke="#FFFFFF" stroke-width="2.9" d="M2289.668,259.199h74.699"/>
				<path i:knockout="Off" stroke="#000000" stroke-width="3.1" d="M2364.518,259.199h75"/>
				<path i:knockout="Off" fill="#FFFFFF" stroke="#FFFFFF" stroke-width="2.9" d="M2364.668,259.199h74.699"/>
				<path i:knockout="Off" stroke="#000000" stroke-width="3.1" d="M2439.518,259.199h75"/>
				<path i:knockout="Off" fill="#FFFFFF" stroke="#FFFFFF" stroke-width="2.9" d="M2439.668,259.199h74.699"/>
				<path i:knockout="Off" stroke="#000000" stroke-width="3.1" d="M2514.518,259.199h75"/>
				<path i:knockout="Off" fill="#AAAAAA" stroke="#AAAAAA" stroke-width="2.9" d="M2514.668,259.199h74.699"/>
				<path i:knockout="Off" stroke="#000000" stroke-width="3.1" d="M2589.518,259.199h75"/>
				<path i:knockout="Off" fill="#FFFFFF" stroke="#FFFFFF" stroke-width="2.9" d="M2589.668,259.199h74.699"/>
				<path i:knockout="Off" stroke="#000000" stroke-width="3.1" d="M2664.518,259.199h75"/>
				<path i:knockout="Off" fill="#FFFFFF" stroke="#FFFFFF" stroke-width="2.9" d="M2664.668,259.199h74.699"/>
				<path i:knockout="Off" stroke="#000000" stroke-width="3.1" d="M2739.518,259.199h75"/>
				<path i:knockout="Off" fill="#FFFFFF" stroke="#FFFFFF" stroke-width="2.9" d="M2739.668,259.199h74.699"/>
				<path i:knockout="Off" stroke="#000000" stroke-width="3.1" d="M2814.518,259.199h75"/>
				<path i:knockout="Off" fill="#FFFFFF" stroke="#FFFFFF" stroke-width="2.9" d="M2814.668,259.199h74.699"/>
				<switch i:isolated="yes" i:knockout="Off" i:objectNS="&ns_flows;" i:objectType="pointText" enable-background="new    ">
					<foreignObject requiredExtensions="&ns_flows;" x="0" y="0" width="1" height="1" overflow="visible">
						<flowDef  xmlns="&ns_flows;">
							<region>
								<path d="M2974.518,259.599"/>
							</region>
							<flow  xmlns="&ns_flows;"  font-family="'ArialMT'" font-size="4">
								<p><span>Os12g25320</span></p>
							</flow>
						</flowDef>
						<x:targetRef  xlink:href="#XMLID_46_" />
					</foreignObject>
					<text id="XMLID_46_" transform="matrix(1 0 0 1 2974.5181 259.5986)"><tspan x="0" y="0" font-family="'ArialMT'" font-size="4">Os12g25320</tspan></text>
				</switch>
				<switch i:isolated="yes" i:knockout="Off" i:objectNS="&ns_flows;" i:objectType="pointText" enable-background="new    ">
					<foreignObject requiredExtensions="&ns_flows;" x="0" y="0" width="1" height="1" overflow="visible">
						<flowDef  xmlns="&ns_flows;">
							<region>
								<path d="M2974.518,262.699"/>
							</region>
							<flow  xmlns="&ns_flows;"  font-family="'ArialMT'" font-size="4">
								<p><span>Os04g11420</span></p>
							</flow>
						</flowDef>
						<x:targetRef  xlink:href="#XMLID_47_" />
					</foreignObject>
					<text id="XMLID_47_" transform="matrix(1 0 0 1 2974.5181 262.6987)"><tspan x="0" y="0" font-family="'ArialMT'" font-size="4">Os04g11420</tspan></text>
				</switch>
				<path i:knockout="Off" stroke="#000000" stroke-width="3.1" d="M1764.518,265.399h75"/>
				<path i:knockout="Off" fill="#BABABA" stroke="#BABABA" stroke-width="2.9" d="M1764.668,265.399h74.7"/>
				<path i:knockout="Off" stroke="#000000" stroke-width="3.1" d="M1839.518,265.399h75"/>
				<path i:knockout="Off" fill="#BABABA" stroke="#BABABA" stroke-width="2.9" d="M1839.668,265.399h74.7"/>
				<path i:knockout="Off" stroke="#000000" stroke-width="3.1" d="M1914.518,265.399h75"/>
				<path i:knockout="Off" fill="#BABABA" stroke="#BABABA" stroke-width="2.9" d="M1914.668,265.399h74.7"/>
				<path i:knockout="Off" stroke="#000000" stroke-width="3.1" d="M1989.518,265.399h75"/>
				<path i:knockout="Off" fill="#FFFFFF" stroke="#FFFFFF" stroke-width="2.9" d="M1989.668,265.399h74.699"/>
				<path i:knockout="Off" stroke="#000000" stroke-width="3.1" d="M2064.518,265.399h75"/>
				<path i:knockout="Off" fill="#BABABA" stroke="#BABABA" stroke-width="2.9" d="M2064.668,265.399h74.699"/>
				<path i:knockout="Off" stroke="#000000" stroke-width="3.1" d="M2139.518,265.399h75"/>
				<path i:knockout="Off" fill="#FFFFFF" stroke="#FFFFFF" stroke-width="2.9" d="M2139.668,265.399h74.699"/>
				<path i:knockout="Off" stroke="#000000" stroke-width="3.1" d="M2214.518,265.399h75"/>
				<path i:knockout="Off" fill="#FFFFFF" stroke="#FFFFFF" stroke-width="2.9" d="M2214.668,265.399h74.699"/>
				<path i:knockout="Off" stroke="#000000" stroke-width="3.1" d="M2289.518,265.399h75"/>
				<path i:knockout="Off" fill="#FFFFFF" stroke="#FFFFFF" stroke-width="2.9" d="M2289.668,265.399h74.699"/>
				<path i:knockout="Off" stroke="#000000" stroke-width="3.1" d="M2364.518,265.399h75"/>
				<path i:knockout="Off" fill="#FFFFFF" stroke="#FFFFFF" stroke-width="2.9" d="M2364.668,265.399h74.699"/>
				<path i:knockout="Off" stroke="#000000" stroke-width="3.1" d="M2439.518,265.399h75"/>
				<path i:knockout="Off" fill="#BABABA" stroke="#BABABA" stroke-width="2.9" d="M2439.668,265.399h74.699"/>
				<path i:knockout="Off" stroke="#000000" stroke-width="3.1" d="M2514.518,265.399h75"/>
				<path i:knockout="Off" fill="#C4C4C4" stroke="#C4C4C4" stroke-width="2.9" d="M2514.668,265.399h74.699"/>
				<path i:knockout="Off" stroke="#000000" stroke-width="3.1" d="M2589.518,265.399h75"/>
				<path i:knockout="Off" fill="#BABABA" stroke="#BABABA" stroke-width="2.9" d="M2589.668,265.399h74.699"/>
				<path i:knockout="Off" stroke="#000000" stroke-width="3.1" d="M2664.518,265.399h75"/>
				<path i:knockout="Off" fill="#C4C4C4" stroke="#C4C4C4" stroke-width="2.9" d="M2664.668,265.399h74.699"/>
				<path i:knockout="Off" stroke="#000000" stroke-width="3.1" d="M2739.518,265.399h75"/>
				<path i:knockout="Off" fill="#BABABA" stroke="#BABABA" stroke-width="2.9" d="M2739.668,265.399h74.699"/>
				<path i:knockout="Off" stroke="#000000" stroke-width="3.1" d="M2814.518,265.399h75"/>
				<path i:knockout="Off" fill="#FFFFFF" stroke="#FFFFFF" stroke-width="2.9" d="M2814.668,265.399h74.699"/>
				<switch i:isolated="yes" i:knockout="Off" i:objectNS="&ns_flows;" i:objectType="pointText" enable-background="new    ">
					<foreignObject requiredExtensions="&ns_flows;" x="0" y="0" width="1" height="1" overflow="visible">
						<flowDef  xmlns="&ns_flows;">
							<region>
								<path d="M2974.518,265.799"/>
							</region>
							<flow  xmlns="&ns_flows;"  font-family="'ArialMT'" font-size="4">
								<p><span>Os01g04150</span></p>
							</flow>
						</flowDef>
						<x:targetRef  xlink:href="#XMLID_48_" />
					</foreignObject>
					<text id="XMLID_48_" transform="matrix(1 0 0 1 2974.5181 265.7988)"><tspan x="0" y="0" font-family="'ArialMT'" font-size="4">Os01g04150</tspan></text>
				</switch>
				<switch i:isolated="yes" i:knockout="Off" i:objectNS="&ns_flows;" i:objectType="pointText" enable-background="new    ">
					<foreignObject requiredExtensions="&ns_flows;" x="0" y="0" width="1" height="1" overflow="visible">
						<flowDef  xmlns="&ns_flows;">
							<region>
								<path d="M2974.518,268.899"/>
							</region>
							<flow  xmlns="&ns_flows;"  font-family="'ArialMT'" font-size="4">
								<p><span>Os06g22430</span></p>
							</flow>
						</flowDef>
						<x:targetRef  xlink:href="#XMLID_49_" />
					</foreignObject>
					<text id="XMLID_49_" transform="matrix(1 0 0 1 2974.5181 268.8989)"><tspan x="0" y="0" font-family="'ArialMT'" font-size="4">Os06g22430</tspan></text>
				</switch>
				<switch i:isolated="yes" i:knockout="Off" i:objectNS="&ns_flows;" i:objectType="pointText" enable-background="new    ">
					<foreignObject requiredExtensions="&ns_flows;" x="0" y="0" width="1" height="1" overflow="visible">
						<flowDef  xmlns="&ns_flows;">
							<region>
								<path d="M2974.518,271.999"/>
							</region>
							<flow  xmlns="&ns_flows;"  font-family="'ArialMT'" font-size="4">
								<p><span>Os02g28380</span></p>
							</flow>
						</flowDef>
						<x:targetRef  xlink:href="#XMLID_50_" />
					</foreignObject>
					<text id="XMLID_50_" transform="matrix(1 0 0 1 2974.5181 271.9985)"><tspan x="0" y="0" font-family="'ArialMT'" font-size="4">Os02g28380</tspan></text>
				</switch>
				<switch i:isolated="yes" i:knockout="Off" i:objectNS="&ns_flows;" i:objectType="pointText" enable-background="new    ">
					<foreignObject requiredExtensions="&ns_flows;" x="0" y="0" width="1" height="1" overflow="visible">
						<flowDef  xmlns="&ns_flows;">
							<region>
								<path d="M2974.518,275.099"/>
							</region>
							<flow  xmlns="&ns_flows;"  font-family="'ArialMT'" font-size="4">
								<p><span>Os11g18640</span></p>
							</flow>
						</flowDef>
						<x:targetRef  xlink:href="#XMLID_51_" />
					</foreignObject>
					<text id="XMLID_51_" transform="matrix(1 0 0 1 2974.5181 275.0986)"><tspan x="0" y="0" font-family="'ArialMT'" font-size="4">Os11g18640</tspan></text>
				</switch>
				<switch i:isolated="yes" i:knockout="Off" i:objectNS="&ns_flows;" i:objectType="pointText" enable-background="new    ">
					<foreignObject requiredExtensions="&ns_flows;" x="0" y="0" width="1" height="1" overflow="visible">
						<flowDef  xmlns="&ns_flows;">
							<region>
								<path d="M2974.518,278.199"/>
							</region>
							<flow  xmlns="&ns_flows;"  font-family="'ArialMT'" font-size="4">
								<p><span>Os12g14640</span></p>
							</flow>
						</flowDef>
						<x:targetRef  xlink:href="#XMLID_52_" />
					</foreignObject>
					<text id="XMLID_52_" transform="matrix(1 0 0 1 2974.5181 278.1987)"><tspan x="0" y="0" font-family="'ArialMT'" font-size="4">Os12g14640</tspan></text>
				</switch>
				<switch i:isolated="yes" i:knockout="Off" i:objectNS="&ns_flows;" i:objectType="pointText" enable-background="new    ">
					<foreignObject requiredExtensions="&ns_flows;" x="0" y="0" width="1" height="1" overflow="visible">
						<flowDef  xmlns="&ns_flows;">
							<region>
								<path d="M2974.518,281.299"/>
							</region>
							<flow  xmlns="&ns_flows;"  font-family="'ArialMT'" font-size="4">
								<p><span>Os10g16760</span></p>
							</flow>
						</flowDef>
						<x:targetRef  xlink:href="#XMLID_53_" />
					</foreignObject>
					<text id="XMLID_53_" transform="matrix(1 0 0 1 2974.5181 281.2988)"><tspan x="0" y="0" font-family="'ArialMT'" font-size="4">Os10g16760</tspan></text>
				</switch>
				<switch i:isolated="yes" i:knockout="Off" i:objectNS="&ns_flows;" i:objectType="pointText" enable-background="new    ">
					<foreignObject requiredExtensions="&ns_flows;" x="0" y="0" width="1" height="1" overflow="visible">
						<flowDef  xmlns="&ns_flows;">
							<region>
								<path d="M2974.518,284.399"/>
							</region>
							<flow  xmlns="&ns_flows;"  font-family="'ArialMT'" font-size="4">
								<p><span>Os01g71900</span></p>
							</flow>
						</flowDef>
						<x:targetRef  xlink:href="#XMLID_54_" />
					</foreignObject>
					<text id="XMLID_54_" transform="matrix(1 0 0 1 2974.5181 284.3989)"><tspan x="0" y="0" font-family="'ArialMT'" font-size="4">Os01g71900</tspan></text>
				</switch>
				<switch i:isolated="yes" i:knockout="Off" i:objectNS="&ns_flows;" i:objectType="pointText" enable-background="new    ">
					<foreignObject requiredExtensions="&ns_flows;" x="0" y="0" width="1" height="1" overflow="visible">
						<flowDef  xmlns="&ns_flows;">
							<region>
								<path d="M2974.518,287.499"/>
							</region>
							<flow  xmlns="&ns_flows;"  font-family="'ArialMT'" font-size="4">
								<p><span>Os11g35760</span></p>
							</flow>
						</flowDef>
						<x:targetRef  xlink:href="#XMLID_55_" />
					</foreignObject>
					<text id="XMLID_55_" transform="matrix(1 0 0 1 2974.5181 287.4985)"><tspan x="0" y="0" font-family="'ArialMT'" font-size="4">Os11g35760</tspan></text>
				</switch>
				<switch i:isolated="yes" i:knockout="Off" i:objectNS="&ns_flows;" i:objectType="pointText" enable-background="new    ">
					<foreignObject requiredExtensions="&ns_flows;" x="0" y="0" width="1" height="1" overflow="visible">
						<flowDef  xmlns="&ns_flows;">
							<region>
								<path d="M2974.518,290.599"/>
							</region>
							<flow  xmlns="&ns_flows;"  font-family="'ArialMT'" font-size="4">
								<p><span>Os04g23240</span></p>
							</flow>
						</flowDef>
						<x:targetRef  xlink:href="#XMLID_56_" />
					</foreignObject>
					<text id="XMLID_56_" transform="matrix(1 0 0 1 2974.5181 290.5986)"><tspan x="0" y="0" font-family="'ArialMT'" font-size="4">Os04g23240</tspan></text>
				</switch>
				<switch i:isolated="yes" i:knockout="Off" i:objectNS="&ns_flows;" i:objectType="pointText" enable-background="new    ">
					<foreignObject requiredExtensions="&ns_flows;" x="0" y="0" width="1" height="1" overflow="visible">
						<flowDef  xmlns="&ns_flows;">
							<region>
								<path d="M2974.518,293.699"/>
							</region>
							<flow  xmlns="&ns_flows;"  font-family="'ArialMT'" font-size="4">
								<p><span>Os04g22850</span></p>
							</flow>
						</flowDef>
						<x:targetRef  xlink:href="#XMLID_57_" />
					</foreignObject>
					<text id="XMLID_57_" transform="matrix(1 0 0 1 2974.5181 293.6987)"><tspan x="0" y="0" font-family="'ArialMT'" font-size="4">Os04g22850</tspan></text>
				</switch>
				<switch i:isolated="yes" i:knockout="Off" i:objectNS="&ns_flows;" i:objectType="pointText" enable-background="new    ">
					<foreignObject requiredExtensions="&ns_flows;" x="0" y="0" width="1" height="1" overflow="visible">
						<flowDef  xmlns="&ns_flows;">
							<region>
								<path d="M2974.518,296.799"/>
							</region>
							<flow  xmlns="&ns_flows;"  font-family="'ArialMT'" font-size="4">
								<p><span>Os02g25380</span></p>
							</flow>
						</flowDef>
						<x:targetRef  xlink:href="#XMLID_58_" />
					</foreignObject>
					<text id="XMLID_58_" transform="matrix(1 0 0 1 2974.5181 296.7988)"><tspan x="0" y="0" font-family="'ArialMT'" font-size="4">Os02g25380</tspan></text>
				</switch>
				<switch i:isolated="yes" i:knockout="Off" i:objectNS="&ns_flows;" i:objectType="pointText" enable-background="new    ">
					<foreignObject requiredExtensions="&ns_flows;" x="0" y="0" width="1" height="1" overflow="visible">
						<flowDef  xmlns="&ns_flows;">
							<region>
								<path d="M2974.518,299.899"/>
							</region>
							<flow  xmlns="&ns_flows;"  font-family="'ArialMT'" font-size="4">
								<p><span>Os04g15870</span></p>
							</flow>
						</flowDef>
						<x:targetRef  xlink:href="#XMLID_59_" />
					</foreignObject>
					<text id="XMLID_59_" transform="matrix(1 0 0 1 2974.5181 299.8989)"><tspan x="0" y="0" font-family="'ArialMT'" font-size="4">Os04g15870</tspan></text>
				</switch>
				<switch i:isolated="yes" i:knockout="Off" i:objectNS="&ns_flows;" i:objectType="pointText" enable-background="new    ">
					<foreignObject requiredExtensions="&ns_flows;" x="0" y="0" width="1" height="1" overflow="visible">
						<flowDef  xmlns="&ns_flows;">
							<region>
								<path d="M2974.518,302.999"/>
							</region>
							<flow  xmlns="&ns_flows;"  font-family="'ArialMT'" font-size="4">
								<p><span>Os10g20430</span></p>
							</flow>
						</flowDef>
						<x:targetRef  xlink:href="#XMLID_60_" />
					</foreignObject>
					<text id="XMLID_60_" transform="matrix(1 0 0 1 2974.5181 302.9985)"><tspan x="0" y="0" font-family="'ArialMT'" font-size="4">Os10g20430</tspan></text>
				</switch>
				<switch i:isolated="yes" i:knockout="Off" i:objectNS="&ns_flows;" i:objectType="pointText" enable-background="new    ">
					<foreignObject requiredExtensions="&ns_flows;" x="0" y="0" width="1" height="1" overflow="visible">
						<flowDef  xmlns="&ns_flows;">
							<region>
								<path d="M2974.518,306.099"/>
							</region>
							<flow  xmlns="&ns_flows;"  font-family="'ArialMT'" font-size="4">
								<p><span>Os05g34440</span></p>
							</flow>
						</flowDef>
						<x:targetRef  xlink:href="#XMLID_61_" />
					</foreignObject>
					<text id="XMLID_61_" transform="matrix(1 0 0 1 2974.5181 306.0986)"><tspan x="0" y="0" font-family="'ArialMT'" font-size="4">Os05g34440</tspan></text>
				</switch>
				<switch i:isolated="yes" i:knockout="Off" i:objectNS="&ns_flows;" i:objectType="pointText" enable-background="new    ">
					<foreignObject requiredExtensions="&ns_flows;" x="0" y="0" width="1" height="1" overflow="visible">
						<flowDef  xmlns="&ns_flows;">
							<region>
								<path d="M2974.518,309.199"/>
							</region>
							<flow  xmlns="&ns_flows;"  font-family="'ArialMT'" font-size="4">
								<p><span>Os05g29850</span></p>
							</flow>
						</flowDef>
						<x:targetRef  xlink:href="#XMLID_62_" />
					</foreignObject>
					<text id="XMLID_62_" transform="matrix(1 0 0 1 2974.5181 309.1987)"><tspan x="0" y="0" font-family="'ArialMT'" font-size="4">Os05g29850</tspan></text>
				</switch>
				<switch i:isolated="yes" i:knockout="Off" i:objectNS="&ns_flows;" i:objectType="pointText" enable-background="new    ">
					<foreignObject requiredExtensions="&ns_flows;" x="0" y="0" width="1" height="1" overflow="visible">
						<flowDef  xmlns="&ns_flows;">
							<region>
								<path d="M2974.518,312.299"/>
							</region>
							<flow  xmlns="&ns_flows;"  font-family="'ArialMT'" font-size="4">
								<p><span>Os08g34600</span></p>
							</flow>
						</flowDef>
						<x:targetRef  xlink:href="#XMLID_63_" />
					</foreignObject>
					<text id="XMLID_63_" transform="matrix(1 0 0 1 2974.5181 312.2988)"><tspan x="0" y="0" font-family="'ArialMT'" font-size="4">Os08g34600</tspan></text>
				</switch>
				<switch i:isolated="yes" i:knockout="Off" i:objectNS="&ns_flows;" i:objectType="pointText" enable-background="new    ">
					<foreignObject requiredExtensions="&ns_flows;" x="0" y="0" width="1" height="1" overflow="visible">
						<flowDef  xmlns="&ns_flows;">
							<region>
								<path d="M2974.518,315.399"/>
							</region>
							<flow  xmlns="&ns_flows;"  font-family="'ArialMT'" font-size="4">
								<p><span>Os10g20800</span></p>
							</flow>
						</flowDef>
						<x:targetRef  xlink:href="#XMLID_64_" />
					</foreignObject>
					<text id="XMLID_64_" transform="matrix(1 0 0 1 2974.5181 315.3989)"><tspan x="0" y="0" font-family="'ArialMT'" font-size="4">Os10g20800</tspan></text>
				</switch>
				<switch i:isolated="yes" i:knockout="Off" i:objectNS="&ns_flows;" i:objectType="pointText" enable-background="new    ">
					<foreignObject requiredExtensions="&ns_flows;" x="0" y="0" width="1" height="1" overflow="visible">
						<flowDef  xmlns="&ns_flows;">
							<region>
								<path d="M2974.518,318.499"/>
							</region>
							<flow  xmlns="&ns_flows;"  font-family="'ArialMT'" font-size="4">
								<p><span>Os02g49400</span></p>
							</flow>
						</flowDef>
						<x:targetRef  xlink:href="#XMLID_65_" />
					</foreignObject>
					<text id="XMLID_65_" transform="matrix(1 0 0 1 2974.5181 318.4985)"><tspan x="0" y="0" font-family="'ArialMT'" font-size="4">Os02g49400</tspan></text>
				</switch>
				<switch i:isolated="yes" i:knockout="Off" i:objectNS="&ns_flows;" i:objectType="pointText" enable-background="new    ">
					<foreignObject requiredExtensions="&ns_flows;" x="0" y="0" width="1" height="1" overflow="visible">
						<flowDef  xmlns="&ns_flows;">
							<region>
								<path d="M2974.518,321.599"/>
							</region>
							<flow  xmlns="&ns_flows;"  font-family="'ArialMT'" font-size="4">
								<p><span>Os07g28780</span></p>
							</flow>
						</flowDef>
						<x:targetRef  xlink:href="#XMLID_66_" />
					</foreignObject>
					<text id="XMLID_66_" transform="matrix(1 0 0 1 2974.5181 321.5986)"><tspan x="0" y="0" font-family="'ArialMT'" font-size="4">Os07g28780</tspan></text>
				</switch>
				<path i:knockout="Off" stroke="#000000" stroke-width="3.1" d="M1764.518,324.299h75"/>
				<path i:knockout="Off" fill="#FFFFFF" stroke="#FFFFFF" stroke-width="2.9" d="M1764.668,324.299h74.7"/>
				<path i:knockout="Off" stroke="#000000" stroke-width="3.1" d="M1839.518,324.299h75"/>
				<path i:knockout="Off" fill="#BABABA" stroke="#BABABA" stroke-width="2.9" d="M1839.668,324.299h74.7"/>
				<path i:knockout="Off" stroke="#000000" stroke-width="3.1" d="M1914.518,324.299h75"/>
				<path i:knockout="Off" fill="#C4C4C4" stroke="#C4C4C4" stroke-width="2.9" d="M1914.668,324.299h74.7"/>
				<path i:knockout="Off" stroke="#000000" stroke-width="3.1" d="M1989.518,324.299h75"/>
				<path i:knockout="Off" fill="#FFFFFF" stroke="#FFFFFF" stroke-width="2.9" d="M1989.668,324.299h74.699"/>
				<path i:knockout="Off" stroke="#000000" stroke-width="3.1" d="M2064.518,324.299h75"/>
				<path i:knockout="Off" fill="#FFFFFF" stroke="#FFFFFF" stroke-width="2.9" d="M2064.668,324.299h74.699"/>
				<path i:knockout="Off" stroke="#000000" stroke-width="3.1" d="M2139.518,324.299h75"/>
				<path i:knockout="Off" fill="#FFFFFF" stroke="#FFFFFF" stroke-width="2.9" d="M2139.668,324.299h74.699"/>
				<path i:knockout="Off" stroke="#000000" stroke-width="3.1" d="M2214.518,324.299h75"/>
				<path i:knockout="Off" fill="#949494" stroke="#949494" stroke-width="2.9" d="M2214.668,324.299h74.699"/>
				<path i:knockout="Off" stroke="#000000" stroke-width="3.1" d="M2289.518,324.299h75"/>
				<path i:knockout="Off" fill="#6B6B6B" stroke="#6B6B6B" stroke-width="2.9" d="M2289.668,324.299h74.699"/>
				<path i:knockout="Off" stroke="#000000" stroke-width="3.1" d="M2364.518,324.299h75"/>
				<path i:knockout="Off" fill="#FFFFFF" stroke="#FFFFFF" stroke-width="2.9" d="M2364.668,324.299h74.699"/>
				<path i:knockout="Off" stroke="#000000" stroke-width="3.1" d="M2439.518,324.299h75"/>
				<path i:knockout="Off" fill="#FFFFFF" stroke="#FFFFFF" stroke-width="2.9" d="M2439.668,324.299h74.699"/>
				<path i:knockout="Off" stroke="#000000" stroke-width="3.1" d="M2514.518,324.299h75"/>
				<path i:knockout="Off" fill="#C4C4C4" stroke="#C4C4C4" stroke-width="2.9" d="M2514.668,324.299h74.699"/>
				<path i:knockout="Off" stroke="#000000" stroke-width="3.1" d="M2589.518,324.299h75"/>
				<path i:knockout="Off" fill="#FFFFFF" stroke="#FFFFFF" stroke-width="2.9" d="M2589.668,324.299h74.699"/>
				<path i:knockout="Off" stroke="#000000" stroke-width="3.1" d="M2664.518,324.299h75"/>
				<path i:knockout="Off" fill="#BABABA" stroke="#BABABA" stroke-width="2.9" d="M2664.668,324.299h74.699"/>
				<path i:knockout="Off" stroke="#000000" stroke-width="3.1" d="M2739.518,324.299h75"/>
				<path i:knockout="Off" fill="#BABABA" stroke="#BABABA" stroke-width="2.9" d="M2739.668,324.299h74.699"/>
				<path i:knockout="Off" stroke="#000000" stroke-width="3.1" d="M2814.518,324.299h75"/>
				<path i:knockout="Off" fill="#FFFFFF" stroke="#FFFFFF" stroke-width="2.9" d="M2814.668,324.299h74.699"/>
				<switch i:isolated="yes" i:knockout="Off" i:objectNS="&ns_flows;" i:objectType="pointText" enable-background="new    ">
					<foreignObject requiredExtensions="&ns_flows;" x="0" y="0" width="1" height="1" overflow="visible">
						<flowDef  xmlns="&ns_flows;">
							<region>
								<path d="M2974.518,324.699"/>
							</region>
							<flow  xmlns="&ns_flows;"  font-family="'ArialMT'" font-size="4">
								<p><span>Os12g26970</span></p>
							</flow>
						</flowDef>
						<x:targetRef  xlink:href="#XMLID_67_" />
					</foreignObject>
					<text id="XMLID_67_" transform="matrix(1 0 0 1 2974.5181 324.6987)"><tspan x="0" y="0" font-family="'ArialMT'" font-size="4">Os12g26970</tspan></text>
				</switch>
				<switch i:isolated="yes" i:knockout="Off" i:objectNS="&ns_flows;" i:objectType="pointText" enable-background="new    ">
					<foreignObject requiredExtensions="&ns_flows;" x="0" y="0" width="1" height="1" overflow="visible">
						<flowDef  xmlns="&ns_flows;">
							<region>
								<path d="M2974.518,327.799"/>
							</region>
							<flow  xmlns="&ns_flows;"  font-family="'ArialMT'" font-size="4">
								<p><span>Os12g08100</span></p>
							</flow>
						</flowDef>
						<x:targetRef  xlink:href="#XMLID_68_" />
					</foreignObject>
					<text id="XMLID_68_" transform="matrix(1 0 0 1 2974.5181 327.7988)"><tspan x="0" y="0" font-family="'ArialMT'" font-size="4">Os12g08100</tspan></text>
				</switch>
				<switch i:isolated="yes" i:knockout="Off" i:objectNS="&ns_flows;" i:objectType="pointText" enable-background="new    ">
					<foreignObject requiredExtensions="&ns_flows;" x="0" y="0" width="1" height="1" overflow="visible">
						<flowDef  xmlns="&ns_flows;">
							<region>
								<path d="M2974.518,330.899"/>
							</region>
							<flow  xmlns="&ns_flows;"  font-family="'ArialMT'" font-size="4">
								<p><span>Os02g37630</span></p>
							</flow>
						</flowDef>
						<x:targetRef  xlink:href="#XMLID_69_" />
					</foreignObject>
					<text id="XMLID_69_" transform="matrix(1 0 0 1 2974.5181 330.8989)"><tspan x="0" y="0" font-family="'ArialMT'" font-size="4">Os02g37630</tspan></text>
				</switch>
				<path i:knockout="Off" stroke="#000000" stroke-width="3.1" d="M1764.518,333.599h75"/>
				<path i:knockout="Off" fill="#828282" stroke="#828282" stroke-width="2.9" d="M1764.668,333.599h74.7"/>
				<path i:knockout="Off" stroke="#000000" stroke-width="3.1" d="M1839.518,333.599h75"/>
				<path i:knockout="Off" fill="#949494" stroke="#949494" stroke-width="2.9" d="M1839.668,333.599h74.7"/>
				<path i:knockout="Off" stroke="#000000" stroke-width="3.1" d="M1914.518,333.599h75"/>
				<path i:knockout="Off" fill="#A3A3A3" stroke="#A3A3A3" stroke-width="2.9" d="M1914.668,333.599h74.7"/>
				<path i:knockout="Off" stroke="#000000" stroke-width="3.1" d="M1989.518,333.599h75"/>
				<path i:knockout="Off" fill="#828282" stroke="#828282" stroke-width="2.9" d="M1989.668,333.599h74.699"/>
				<path i:knockout="Off" stroke="#000000" stroke-width="3.1" d="M2064.518,333.599h75"/>
				<path i:knockout="Off" fill="#AAAAAA" stroke="#AAAAAA" stroke-width="2.9" d="M2064.668,333.599h74.699"/>
				<path i:knockout="Off" stroke="#000000" stroke-width="3.1" d="M2139.518,333.599h75"/>
				<path i:knockout="Off" fill="#949494" stroke="#949494" stroke-width="2.9" d="M2139.668,333.599h74.699"/>
				<path i:knockout="Off" stroke="#000000" stroke-width="3.1" d="M2214.518,333.599h75"/>
				<path i:knockout="Off" fill="#A3A3A3" stroke="#A3A3A3" stroke-width="2.9" d="M2214.668,333.599h74.699"/>
				<path i:knockout="Off" stroke="#000000" stroke-width="3.1" d="M2289.518,333.599h75"/>
				<path i:knockout="Off" fill="#AAAAAA" stroke="#AAAAAA" stroke-width="2.9" d="M2289.668,333.599h74.699"/>
				<path i:knockout="Off" stroke="#000000" stroke-width="3.1" d="M2364.518,333.599h75"/>
				<path i:knockout="Off" fill="#828282" stroke="#828282" stroke-width="2.9" d="M2364.668,333.599h74.699"/>
				<path i:knockout="Off" stroke="#000000" stroke-width="3.1" d="M2439.518,333.599h75"/>
				<path i:knockout="Off" fill="#949494" stroke="#949494" stroke-width="2.9" d="M2439.668,333.599h74.699"/>
				<path i:knockout="Off" stroke="#000000" stroke-width="3.1" d="M2514.518,333.599h75"/>
				<path i:knockout="Off" fill="#828282" stroke="#828282" stroke-width="2.9" d="M2514.668,333.599h74.699"/>
				<path i:knockout="Off" stroke="#000000" stroke-width="3.1" d="M2589.518,333.599h75"/>
				<path i:knockout="Off" fill="#828282" stroke="#828282" stroke-width="2.9" d="M2589.668,333.599h74.699"/>
				<path i:knockout="Off" stroke="#000000" stroke-width="3.1" d="M2664.518,333.599h75"/>
				<path i:knockout="Off" fill="#828282" stroke="#828282" stroke-width="2.9" d="M2664.668,333.599h74.699"/>
				<path i:knockout="Off" stroke="#000000" stroke-width="3.1" d="M2739.518,333.599h75"/>
				<path i:knockout="Off" fill="#AAAAAA" stroke="#AAAAAA" stroke-width="2.9" d="M2739.668,333.599h74.699"/>
				<path i:knockout="Off" stroke="#000000" stroke-width="3.1" d="M2814.518,333.599h75"/>
				<path i:knockout="Off" fill="#AAAAAA" stroke="#AAAAAA" stroke-width="2.9" d="M2814.668,333.599h74.699"/>
				<switch i:isolated="yes" i:knockout="Off" i:objectNS="&ns_flows;" i:objectType="pointText" enable-background="new    ">
					<foreignObject requiredExtensions="&ns_flows;" x="0" y="0" width="1" height="1" overflow="visible">
						<flowDef  xmlns="&ns_flows;">
							<region>
								<path d="M2974.518,333.999"/>
							</region>
							<flow  xmlns="&ns_flows;"  font-family="'ArialMT'" font-size="4">
								<p><span>Os01g20090</span></p>
							</flow>
						</flowDef>
						<x:targetRef  xlink:href="#XMLID_70_" />
					</foreignObject>
					<text id="XMLID_70_" transform="matrix(1 0 0 1 2974.5181 333.9985)"><tspan x="0" y="0" font-family="'ArialMT'" font-size="4">Os01g20090</tspan></text>
				</switch>
				<switch i:isolated="yes" i:knockout="Off" i:objectNS="&ns_flows;" i:objectType="pointText" enable-background="new    ">
					<foreignObject requiredExtensions="&ns_flows;" x="0" y="0" width="1" height="1" overflow="visible">
						<flowDef  xmlns="&ns_flows;">
							<region>
								<path d="M2974.518,337.099"/>
							</region>
							<flow  xmlns="&ns_flows;"  font-family="'ArialMT'" font-size="4">
								<p><span>Os03g45520</span></p>
							</flow>
						</flowDef>
						<x:targetRef  xlink:href="#XMLID_71_" />
					</foreignObject>
					<text id="XMLID_71_" transform="matrix(1 0 0 1 2974.5181 337.0986)"><tspan x="0" y="0" font-family="'ArialMT'" font-size="4">Os03g45520</tspan></text>
				</switch>
				<switch i:isolated="yes" i:knockout="Off" i:objectNS="&ns_flows;" i:objectType="pointText" enable-background="new    ">
					<foreignObject requiredExtensions="&ns_flows;" x="0" y="0" width="1" height="1" overflow="visible">
						<flowDef  xmlns="&ns_flows;">
							<region>
								<path d="M2974.518,340.199"/>
							</region>
							<flow  xmlns="&ns_flows;"  font-family="'ArialMT'" font-size="4">
								<p><span>Os01g19600</span></p>
							</flow>
						</flowDef>
						<x:targetRef  xlink:href="#XMLID_72_" />
					</foreignObject>
					<text id="XMLID_72_" transform="matrix(1 0 0 1 2974.5181 340.1987)"><tspan x="0" y="0" font-family="'ArialMT'" font-size="4">Os01g19600</tspan></text>
				</switch>
				<path i:knockout="Off" stroke="#000000" stroke-width="3.1" d="M1764.518,342.899h75"/>
				<path i:knockout="Off" fill="#FFFFFF" stroke="#FFFFFF" stroke-width="2.9" d="M1764.668,342.899h74.7"/>
				<path i:knockout="Off" stroke="#000000" stroke-width="3.1" d="M1839.518,342.899h75"/>
				<path i:knockout="Off" fill="#FFFFFF" stroke="#FFFFFF" stroke-width="2.9" d="M1839.668,342.899h74.7"/>
				<path i:knockout="Off" stroke="#000000" stroke-width="3.1" d="M1914.518,342.899h75"/>
				<path i:knockout="Off" fill="#FFFFFF" stroke="#FFFFFF" stroke-width="2.9" d="M1914.668,342.899h74.7"/>
				<path i:knockout="Off" stroke="#000000" stroke-width="3.1" d="M1989.518,342.899h75"/>
				<path i:knockout="Off" fill="#FFFFFF" stroke="#FFFFFF" stroke-width="2.9" d="M1989.668,342.899h74.699"/>
				<path i:knockout="Off" stroke="#000000" stroke-width="3.1" d="M2064.518,342.899h75"/>
				<path i:knockout="Off" fill="#FFFFFF" stroke="#FFFFFF" stroke-width="2.9" d="M2064.668,342.899h74.699"/>
				<path i:knockout="Off" stroke="#000000" stroke-width="3.1" d="M2139.518,342.899h75"/>
				<path i:knockout="Off" fill="#FFFFFF" stroke="#FFFFFF" stroke-width="2.9" d="M2139.668,342.899h74.699"/>
				<path i:knockout="Off" stroke="#000000" stroke-width="3.1" d="M2214.518,342.899h75"/>
				<path i:knockout="Off" fill="#FFFFFF" stroke="#FFFFFF" stroke-width="2.9" d="M2214.668,342.899h74.699"/>
				<path i:knockout="Off" stroke="#000000" stroke-width="3.1" d="M2289.518,342.899h75"/>
				<path i:knockout="Off" fill="#FFFFFF" stroke="#FFFFFF" stroke-width="2.9" d="M2289.668,342.899h74.699"/>
				<path i:knockout="Off" stroke="#000000" stroke-width="3.1" d="M2364.518,342.899h75"/>
				<path i:knockout="Off" fill="#FFFFFF" stroke="#FFFFFF" stroke-width="2.9" d="M2364.668,342.899h74.699"/>
				<path i:knockout="Off" stroke="#000000" stroke-width="3.1" d="M2439.518,342.899h75"/>
				<path i:knockout="Off" fill="#FFFFFF" stroke="#FFFFFF" stroke-width="2.9" d="M2439.668,342.899h74.699"/>
				<path i:knockout="Off" stroke="#000000" stroke-width="3.1" d="M2514.518,342.899h75"/>
				<path i:knockout="Off" fill="#FFFFFF" stroke="#FFFFFF" stroke-width="2.9" d="M2514.668,342.899h74.699"/>
				<path i:knockout="Off" stroke="#000000" stroke-width="3.1" d="M2589.518,342.899h75"/>
				<path i:knockout="Off" fill="#FFFFFF" stroke="#FFFFFF" stroke-width="2.9" d="M2589.668,342.899h74.699"/>
				<path i:knockout="Off" stroke="#000000" stroke-width="3.1" d="M2664.518,342.899h75"/>
				<path i:knockout="Off" fill="#FFFFFF" stroke="#FFFFFF" stroke-width="2.9" d="M2664.668,342.899h74.699"/>
				<path i:knockout="Off" stroke="#000000" stroke-width="3.1" d="M2739.518,342.899h75"/>
				<path i:knockout="Off" fill="#FFFFFF" stroke="#FFFFFF" stroke-width="2.9" d="M2739.668,342.899h74.699"/>
				<path i:knockout="Off" stroke="#000000" stroke-width="3.1" d="M2814.518,342.899h75"/>
				<path i:knockout="Off" fill="#FFFFFF" stroke="#FFFFFF" stroke-width="2.9" d="M2814.668,342.899h74.699"/>
				<switch i:isolated="yes" i:knockout="Off" i:objectNS="&ns_flows;" i:objectType="pointText" enable-background="new    ">
					<foreignObject requiredExtensions="&ns_flows;" x="0" y="0" width="1" height="1" overflow="visible">
						<flowDef  xmlns="&ns_flows;">
							<region>
								<path d="M2974.518,343.299"/>
							</region>
							<flow  xmlns="&ns_flows;"  font-family="'ArialMT'" font-size="4">
								<p><span>Os01g18570</span></p>
							</flow>
						</flowDef>
						<x:targetRef  xlink:href="#XMLID_73_" />
					</foreignObject>
					<text id="XMLID_73_" transform="matrix(1 0 0 1 2974.5181 343.2988)"><tspan x="0" y="0" font-family="'ArialMT'" font-size="4">Os01g18570</tspan></text>
				</switch>
				<path i:knockout="Off" stroke="#000000" stroke-width="3.1" d="M1764.518,345.999h75"/>
				<path i:knockout="Off" fill="#FFFFFF" stroke="#FFFFFF" stroke-width="2.9" d="M1764.668,345.999h74.7"/>
				<path i:knockout="Off" stroke="#000000" stroke-width="3.1" d="M1839.518,345.999h75"/>
				<path i:knockout="Off" fill="#FFFFFF" stroke="#FFFFFF" stroke-width="2.9" d="M1839.668,345.999h74.7"/>
				<path i:knockout="Off" stroke="#000000" stroke-width="3.1" d="M1914.518,345.999h75"/>
				<path i:knockout="Off" fill="#FFFFFF" stroke="#FFFFFF" stroke-width="2.9" d="M1914.668,345.999h74.7"/>
				<path i:knockout="Off" stroke="#000000" stroke-width="3.1" d="M1989.518,345.999h75"/>
				<path i:knockout="Off" fill="#FFFFFF" stroke="#FFFFFF" stroke-width="2.9" d="M1989.668,345.999h74.699"/>
				<path i:knockout="Off" stroke="#000000" stroke-width="3.1" d="M2064.518,345.999h75"/>
				<path i:knockout="Off" fill="#FFFFFF" stroke="#FFFFFF" stroke-width="2.9" d="M2064.668,345.999h74.699"/>
				<path i:knockout="Off" stroke="#000000" stroke-width="3.1" d="M2139.518,345.999h75"/>
				<path i:knockout="Off" fill="#FFFFFF" stroke="#FFFFFF" stroke-width="2.9" d="M2139.668,345.999h74.699"/>
				<path i:knockout="Off" stroke="#000000" stroke-width="3.1" d="M2214.518,345.999h75"/>
				<path i:knockout="Off" fill="#FFFFFF" stroke="#FFFFFF" stroke-width="2.9" d="M2214.668,345.999h74.699"/>
				<path i:knockout="Off" stroke="#000000" stroke-width="3.1" d="M2289.518,345.999h75"/>
				<path i:knockout="Off" fill="#FFFFFF" stroke="#FFFFFF" stroke-width="2.9" d="M2289.668,345.999h74.699"/>
				<path i:knockout="Off" stroke="#000000" stroke-width="3.1" d="M2364.518,345.999h75"/>
				<path i:knockout="Off" fill="#FFFFFF" stroke="#FFFFFF" stroke-width="2.9" d="M2364.668,345.999h74.699"/>
				<path i:knockout="Off" stroke="#000000" stroke-width="3.1" d="M2439.518,345.999h75"/>
				<path i:knockout="Off" fill="#FFFFFF" stroke="#FFFFFF" stroke-width="2.9" d="M2439.668,345.999h74.699"/>
				<path i:knockout="Off" stroke="#000000" stroke-width="3.1" d="M2514.518,345.999h75"/>
				<path i:knockout="Off" fill="#FFFFFF" stroke="#FFFFFF" stroke-width="2.9" d="M2514.668,345.999h74.699"/>
				<path i:knockout="Off" stroke="#000000" stroke-width="3.1" d="M2589.518,345.999h75"/>
				<path i:knockout="Off" fill="#C4C4C4" stroke="#C4C4C4" stroke-width="2.9" d="M2589.668,345.999h74.699"/>
				<path i:knockout="Off" stroke="#000000" stroke-width="3.1" d="M2664.518,345.999h75"/>
				<path i:knockout="Off" fill="#BABABA" stroke="#BABABA" stroke-width="2.9" d="M2664.668,345.999h74.699"/>
				<path i:knockout="Off" stroke="#000000" stroke-width="3.1" d="M2739.518,345.999h75"/>
				<path i:knockout="Off" fill="#AAAAAA" stroke="#AAAAAA" stroke-width="2.9" d="M2739.668,345.999h74.699"/>
				<path i:knockout="Off" stroke="#000000" stroke-width="3.1" d="M2814.518,345.999h75"/>
				<path i:knockout="Off" fill="#BABABA" stroke="#BABABA" stroke-width="2.9" d="M2814.668,345.999h74.699"/>
				<switch i:isolated="yes" i:knockout="Off" i:objectNS="&ns_flows;" i:objectType="pointText" enable-background="new    ">
					<foreignObject requiredExtensions="&ns_flows;" x="0" y="0" width="1" height="1" overflow="visible">
						<flowDef  xmlns="&ns_flows;">
							<region>
								<path d="M2974.518,346.399"/>
							</region>
							<flow  xmlns="&ns_flows;"  font-family="'ArialMT'" font-size="4">
								<p><span>Os06g24420</span></p>
							</flow>
						</flowDef>
						<x:targetRef  xlink:href="#XMLID_74_" />
					</foreignObject>
					<text id="XMLID_74_" transform="matrix(1 0 0 1 2974.5181 346.3989)"><tspan x="0" y="0" font-family="'ArialMT'" font-size="4">Os06g24420</tspan></text>
				</switch>
				<switch i:isolated="yes" i:knockout="Off" i:objectNS="&ns_flows;" i:objectType="pointText" enable-background="new    ">
					<foreignObject requiredExtensions="&ns_flows;" x="0" y="0" width="1" height="1" overflow="visible">
						<flowDef  xmlns="&ns_flows;">
							<region>
								<path d="M2974.518,349.499"/>
							</region>
							<flow  xmlns="&ns_flows;"  font-family="'ArialMT'" font-size="4">
								<p><span>Os12g33460</span></p>
							</flow>
						</flowDef>
						<x:targetRef  xlink:href="#XMLID_75_" />
					</foreignObject>
					<text id="XMLID_75_" transform="matrix(1 0 0 1 2974.5181 349.4985)"><tspan x="0" y="0" font-family="'ArialMT'" font-size="4">Os12g33460</tspan></text>
				</switch>
				<switch i:isolated="yes" i:knockout="Off" i:objectNS="&ns_flows;" i:objectType="pointText" enable-background="new    ">
					<foreignObject requiredExtensions="&ns_flows;" x="0" y="0" width="1" height="1" overflow="visible">
						<flowDef  xmlns="&ns_flows;">
							<region>
								<path d="M2974.518,352.599"/>
							</region>
							<flow  xmlns="&ns_flows;"  font-family="'ArialMT'" font-size="4">
								<p><span>Os08g21160</span></p>
							</flow>
						</flowDef>
						<x:targetRef  xlink:href="#XMLID_76_" />
					</foreignObject>
					<text id="XMLID_76_" transform="matrix(1 0 0 1 2974.5181 352.5986)"><tspan x="0" y="0" font-family="'ArialMT'" font-size="4">Os08g21160</tspan></text>
				</switch>
				<switch i:isolated="yes" i:knockout="Off" i:objectNS="&ns_flows;" i:objectType="pointText" enable-background="new    ">
					<foreignObject requiredExtensions="&ns_flows;" x="0" y="0" width="1" height="1" overflow="visible">
						<flowDef  xmlns="&ns_flows;">
							<region>
								<path d="M2974.518,355.699"/>
							</region>
							<flow  xmlns="&ns_flows;"  font-family="'ArialMT'" font-size="4">
								<p><span>Os03g29110</span></p>
							</flow>
						</flowDef>
						<x:targetRef  xlink:href="#XMLID_77_" />
					</foreignObject>
					<text id="XMLID_77_" transform="matrix(1 0 0 1 2974.5181 355.6987)"><tspan x="0" y="0" font-family="'ArialMT'" font-size="4">Os03g29110</tspan></text>
				</switch>
				<switch i:isolated="yes" i:knockout="Off" i:objectNS="&ns_flows;" i:objectType="pointText" enable-background="new    ">
					<foreignObject requiredExtensions="&ns_flows;" x="0" y="0" width="1" height="1" overflow="visible">
						<flowDef  xmlns="&ns_flows;">
							<region>
								<path d="M2974.518,358.799"/>
							</region>
							<flow  xmlns="&ns_flows;"  font-family="'ArialMT'" font-size="4">
								<p><span>Os07g18280</span></p>
							</flow>
						</flowDef>
						<x:targetRef  xlink:href="#XMLID_78_" />
					</foreignObject>
					<text id="XMLID_78_" transform="matrix(1 0 0 1 2974.5181 358.7988)"><tspan x="0" y="0" font-family="'ArialMT'" font-size="4">Os07g18280</tspan></text>
				</switch>
				<switch i:isolated="yes" i:knockout="Off" i:objectNS="&ns_flows;" i:objectType="pointText" enable-background="new    ">
					<foreignObject requiredExtensions="&ns_flows;" x="0" y="0" width="1" height="1" overflow="visible">
						<flowDef  xmlns="&ns_flows;">
							<region>
								<path d="M2974.518,361.899"/>
							</region>
							<flow  xmlns="&ns_flows;"  font-family="'ArialMT'" font-size="4">
								<p><span>Os04g04080</span></p>
							</flow>
						</flowDef>
						<x:targetRef  xlink:href="#XMLID_79_" />
					</foreignObject>
					<text id="XMLID_79_" transform="matrix(1 0 0 1 2974.5181 361.8989)"><tspan x="0" y="0" font-family="'ArialMT'" font-size="4">Os04g04080</tspan></text>
				</switch>
				<switch i:isolated="yes" i:knockout="Off" i:objectNS="&ns_flows;" i:objectType="pointText" enable-background="new    ">
					<foreignObject requiredExtensions="&ns_flows;" x="0" y="0" width="1" height="1" overflow="visible">
						<flowDef  xmlns="&ns_flows;">
							<region>
								<path d="M2974.518,364.999"/>
							</region>
							<flow  xmlns="&ns_flows;"  font-family="'ArialMT'" font-size="4">
								<p><span>Os09g09200</span></p>
							</flow>
						</flowDef>
						<x:targetRef  xlink:href="#XMLID_80_" />
					</foreignObject>
					<text id="XMLID_80_" transform="matrix(1 0 0 1 2974.5181 364.9985)"><tspan x="0" y="0" font-family="'ArialMT'" font-size="4">Os09g09200</tspan></text>
				</switch>
				<path i:knockout="Off" stroke="#000000" stroke-width="3.1" d="M1764.518,367.699h75"/>
				<path i:knockout="Off" fill="#FFFFFF" stroke="#FFFFFF" stroke-width="2.9" d="M1764.668,367.699h74.7"/>
				<path i:knockout="Off" stroke="#000000" stroke-width="3.1" d="M1839.518,367.699h75"/>
				<path i:knockout="Off" fill="#FFFFFF" stroke="#FFFFFF" stroke-width="2.9" d="M1839.668,367.699h74.7"/>
				<path i:knockout="Off" stroke="#000000" stroke-width="3.1" d="M1914.518,367.699h75"/>
				<path i:knockout="Off" fill="#FFFFFF" stroke="#FFFFFF" stroke-width="2.9" d="M1914.668,367.699h74.7"/>
				<path i:knockout="Off" stroke="#000000" stroke-width="3.1" d="M1989.518,367.699h75"/>
				<path i:knockout="Off" fill="#FFFFFF" stroke="#FFFFFF" stroke-width="2.9" d="M1989.668,367.699h74.699"/>
				<path i:knockout="Off" stroke="#000000" stroke-width="3.1" d="M2064.518,367.699h75"/>
				<path i:knockout="Off" fill="#FFFFFF" stroke="#FFFFFF" stroke-width="2.9" d="M2064.668,367.699h74.699"/>
				<path i:knockout="Off" stroke="#000000" stroke-width="3.1" d="M2139.518,367.699h75"/>
				<path i:knockout="Off" fill="#FFFFFF" stroke="#FFFFFF" stroke-width="2.9" d="M2139.668,367.699h74.699"/>
				<path i:knockout="Off" stroke="#000000" stroke-width="3.1" d="M2214.518,367.699h75"/>
				<path i:knockout="Off" fill="#FFFFFF" stroke="#FFFFFF" stroke-width="2.9" d="M2214.668,367.699h74.699"/>
				<path i:knockout="Off" stroke="#000000" stroke-width="3.1" d="M2289.518,367.699h75"/>
				<path i:knockout="Off" fill="#FFFFFF" stroke="#FFFFFF" stroke-width="2.9" d="M2289.668,367.699h74.699"/>
				<path i:knockout="Off" stroke="#000000" stroke-width="3.1" d="M2364.518,367.699h75"/>
				<path i:knockout="Off" fill="#FFFFFF" stroke="#FFFFFF" stroke-width="2.9" d="M2364.668,367.699h74.699"/>
				<path i:knockout="Off" stroke="#000000" stroke-width="3.1" d="M2439.518,367.699h75"/>
				<path i:knockout="Off" fill="#FFFFFF" stroke="#FFFFFF" stroke-width="2.9" d="M2439.668,367.699h74.699"/>
				<path i:knockout="Off" stroke="#000000" stroke-width="3.1" d="M2514.518,367.699h75"/>
				<path i:knockout="Off" fill="#FFFFFF" stroke="#FFFFFF" stroke-width="2.9" d="M2514.668,367.699h74.699"/>
				<path i:knockout="Off" stroke="#000000" stroke-width="3.1" d="M2589.518,367.699h75"/>
				<path i:knockout="Off" fill="#FFFFFF" stroke="#FFFFFF" stroke-width="2.9" d="M2589.668,367.699h74.699"/>
				<path i:knockout="Off" stroke="#000000" stroke-width="3.1" d="M2664.518,367.699h75"/>
				<path i:knockout="Off" fill="#FFFFFF" stroke="#FFFFFF" stroke-width="2.9" d="M2664.668,367.699h74.699"/>
				<path i:knockout="Off" stroke="#000000" stroke-width="3.1" d="M2739.518,367.699h75"/>
				<path i:knockout="Off" fill="#FFFFFF" stroke="#FFFFFF" stroke-width="2.9" d="M2739.668,367.699h74.699"/>
				<path i:knockout="Off" stroke="#000000" stroke-width="3.1" d="M2814.518,367.699h75"/>
				<path i:knockout="Off" fill="#FFFFFF" stroke="#FFFFFF" stroke-width="2.9" d="M2814.668,367.699h74.699"/>
				<switch i:isolated="yes" i:knockout="Off" i:objectNS="&ns_flows;" i:objectType="pointText" enable-background="new    ">
					<foreignObject requiredExtensions="&ns_flows;" x="0" y="0" width="1" height="1" overflow="visible">
						<flowDef  xmlns="&ns_flows;">
							<region>
								<path d="M2974.518,368.099"/>
							</region>
							<flow  xmlns="&ns_flows;"  font-family="'ArialMT'" font-size="4">
								<p><span>Os07g18170</span></p>
							</flow>
						</flowDef>
						<x:targetRef  xlink:href="#XMLID_81_" />
					</foreignObject>
					<text id="XMLID_81_" transform="matrix(1 0 0 1 2974.5181 368.0986)"><tspan x="0" y="0" font-family="'ArialMT'" font-size="4">Os07g18170</tspan></text>
				</switch>
				<switch i:isolated="yes" i:knockout="Off" i:objectNS="&ns_flows;" i:objectType="pointText" enable-background="new    ">
					<foreignObject requiredExtensions="&ns_flows;" x="0" y="0" width="1" height="1" overflow="visible">
						<flowDef  xmlns="&ns_flows;">
							<region>
								<path d="M2974.518,371.199"/>
							</region>
							<flow  xmlns="&ns_flows;"  font-family="'ArialMT'" font-size="4">
								<p><span>Os08g16350</span></p>
							</flow>
						</flowDef>
						<x:targetRef  xlink:href="#XMLID_82_" />
					</foreignObject>
					<text id="XMLID_82_" transform="matrix(1 0 0 1 2974.5181 371.1987)"><tspan x="0" y="0" font-family="'ArialMT'" font-size="4">Os08g16350</tspan></text>
				</switch>
				<switch i:isolated="yes" i:knockout="Off" i:objectNS="&ns_flows;" i:objectType="pointText" enable-background="new    ">
					<foreignObject requiredExtensions="&ns_flows;" x="0" y="0" width="1" height="1" overflow="visible">
						<flowDef  xmlns="&ns_flows;">
							<region>
								<path d="M2974.518,374.299"/>
							</region>
							<flow  xmlns="&ns_flows;"  font-family="'ArialMT'" font-size="4">
								<p><span>Os07g31910</span></p>
							</flow>
						</flowDef>
						<x:targetRef  xlink:href="#XMLID_83_" />
					</foreignObject>
					<text id="XMLID_83_" transform="matrix(1 0 0 1 2974.5181 374.2988)"><tspan x="0" y="0" font-family="'ArialMT'" font-size="4">Os07g31910</tspan></text>
				</switch>
				<switch i:isolated="yes" i:knockout="Off" i:objectNS="&ns_flows;" i:objectType="pointText" enable-background="new    ">
					<foreignObject requiredExtensions="&ns_flows;" x="0" y="0" width="1" height="1" overflow="visible">
						<flowDef  xmlns="&ns_flows;">
							<region>
								<path d="M2974.518,377.399"/>
							</region>
							<flow  xmlns="&ns_flows;"  font-family="'ArialMT'" font-size="4">
								<p><span>Os09g14430</span></p>
							</flow>
						</flowDef>
						<x:targetRef  xlink:href="#XMLID_84_" />
					</foreignObject>
					<text id="XMLID_84_" transform="matrix(1 0 0 1 2974.5181 377.3989)"><tspan x="0" y="0" font-family="'ArialMT'" font-size="4">Os09g14430</tspan></text>
				</switch>
				<switch i:isolated="yes" i:knockout="Off" i:objectNS="&ns_flows;" i:objectType="pointText" enable-background="new    ">
					<foreignObject requiredExtensions="&ns_flows;" x="0" y="0" width="1" height="1" overflow="visible">
						<flowDef  xmlns="&ns_flows;">
							<region>
								<path d="M2974.518,380.499"/>
							</region>
							<flow  xmlns="&ns_flows;"  font-family="'ArialMT'" font-size="4">
								<p><span>Os04g23740</span></p>
							</flow>
						</flowDef>
						<x:targetRef  xlink:href="#XMLID_85_" />
					</foreignObject>
					<text id="XMLID_85_" transform="matrix(1 0 0 1 2974.5181 380.4985)"><tspan x="0" y="0" font-family="'ArialMT'" font-size="4">Os04g23740</tspan></text>
				</switch>
				<switch i:isolated="yes" i:knockout="Off" i:objectNS="&ns_flows;" i:objectType="pointText" enable-background="new    ">
					<foreignObject requiredExtensions="&ns_flows;" x="0" y="0" width="1" height="1" overflow="visible">
						<flowDef  xmlns="&ns_flows;">
							<region>
								<path d="M2974.518,383.599"/>
							</region>
							<flow  xmlns="&ns_flows;"  font-family="'ArialMT'" font-size="4">
								<p><span>Os10g16830</span></p>
							</flow>
						</flowDef>
						<x:targetRef  xlink:href="#XMLID_86_" />
					</foreignObject>
					<text id="XMLID_86_" transform="matrix(1 0 0 1 2974.5181 383.5986)"><tspan x="0" y="0" font-family="'ArialMT'" font-size="4">Os10g16830</tspan></text>
				</switch>
				<switch i:isolated="yes" i:knockout="Off" i:objectNS="&ns_flows;" i:objectType="pointText" enable-background="new    ">
					<foreignObject requiredExtensions="&ns_flows;" x="0" y="0" width="1" height="1" overflow="visible">
						<flowDef  xmlns="&ns_flows;">
							<region>
								<path d="M2974.518,386.699"/>
							</region>
							<flow  xmlns="&ns_flows;"  font-family="'ArialMT'" font-size="4">
								<p><span>Os10g08350</span></p>
							</flow>
						</flowDef>
						<x:targetRef  xlink:href="#XMLID_87_" />
					</foreignObject>
					<text id="XMLID_87_" transform="matrix(1 0 0 1 2974.5181 386.6987)"><tspan x="0" y="0" font-family="'ArialMT'" font-size="4">Os10g08350</tspan></text>
				</switch>
				<switch i:isolated="yes" i:knockout="Off" i:objectNS="&ns_flows;" i:objectType="pointText" enable-background="new    ">
					<foreignObject requiredExtensions="&ns_flows;" x="0" y="0" width="1" height="1" overflow="visible">
						<flowDef  xmlns="&ns_flows;">
							<region>
								<path d="M2974.518,389.799"/>
							</region>
							<flow  xmlns="&ns_flows;"  font-family="'ArialMT'" font-size="4">
								<p><span>Os04g03340</span></p>
							</flow>
						</flowDef>
						<x:targetRef  xlink:href="#XMLID_88_" />
					</foreignObject>
					<text id="XMLID_88_" transform="matrix(1 0 0 1 2974.5181 389.7988)"><tspan x="0" y="0" font-family="'ArialMT'" font-size="4">Os04g03340</tspan></text>
				</switch>
				<switch i:isolated="yes" i:knockout="Off" i:objectNS="&ns_flows;" i:objectType="pointText" enable-background="new    ">
					<foreignObject requiredExtensions="&ns_flows;" x="0" y="0" width="1" height="1" overflow="visible">
						<flowDef  xmlns="&ns_flows;">
							<region>
								<path d="M2974.518,392.899"/>
							</region>
							<flow  xmlns="&ns_flows;"  font-family="'ArialMT'" font-size="4">
								<p><span>Os07g11830</span></p>
							</flow>
						</flowDef>
						<x:targetRef  xlink:href="#XMLID_89_" />
					</foreignObject>
					<text id="XMLID_89_" transform="matrix(1 0 0 1 2974.5181 392.8989)"><tspan x="0" y="0" font-family="'ArialMT'" font-size="4">Os07g11830</tspan></text>
				</switch>
				<switch i:isolated="yes" i:knockout="Off" i:objectNS="&ns_flows;" i:objectType="pointText" enable-background="new    ">
					<foreignObject requiredExtensions="&ns_flows;" x="0" y="0" width="1" height="1" overflow="visible">
						<flowDef  xmlns="&ns_flows;">
							<region>
								<path d="M2974.518,395.999"/>
							</region>
							<flow  xmlns="&ns_flows;"  font-family="'ArialMT'" font-size="4">
								<p><span>Os10g26420</span></p>
							</flow>
						</flowDef>
						<x:targetRef  xlink:href="#XMLID_90_" />
					</foreignObject>
					<text id="XMLID_90_" transform="matrix(1 0 0 1 2974.5181 395.9985)"><tspan x="0" y="0" font-family="'ArialMT'" font-size="4">Os10g26420</tspan></text>
				</switch>
				<switch i:isolated="yes" i:knockout="Off" i:objectNS="&ns_flows;" i:objectType="pointText" enable-background="new    ">
					<foreignObject requiredExtensions="&ns_flows;" x="0" y="0" width="1" height="1" overflow="visible">
						<flowDef  xmlns="&ns_flows;">
							<region>
								<path d="M2974.518,399.099"/>
							</region>
							<flow  xmlns="&ns_flows;"  font-family="'ArialMT'" font-size="4">
								<p><span>Os12g28420</span></p>
							</flow>
						</flowDef>
						<x:targetRef  xlink:href="#XMLID_91_" />
					</foreignObject>
					<text id="XMLID_91_" transform="matrix(1 0 0 1 2974.5181 399.0986)"><tspan x="0" y="0" font-family="'ArialMT'" font-size="4">Os12g28420</tspan></text>
				</switch>
				<switch i:isolated="yes" i:knockout="Off" i:objectNS="&ns_flows;" i:objectType="pointText" enable-background="new    ">
					<foreignObject requiredExtensions="&ns_flows;" x="0" y="0" width="1" height="1" overflow="visible">
						<flowDef  xmlns="&ns_flows;">
							<region>
								<path d="M2974.518,402.199"/>
							</region>
							<flow  xmlns="&ns_flows;"  font-family="'ArialMT'" font-size="4">
								<p><span>Os09g16880</span></p>
							</flow>
						</flowDef>
						<x:targetRef  xlink:href="#XMLID_92_" />
					</foreignObject>
					<text id="XMLID_92_" transform="matrix(1 0 0 1 2974.5181 402.1987)"><tspan x="0" y="0" font-family="'ArialMT'" font-size="4">Os09g16880</tspan></text>
				</switch>
				<switch i:isolated="yes" i:knockout="Off" i:objectNS="&ns_flows;" i:objectType="pointText" enable-background="new    ">
					<foreignObject requiredExtensions="&ns_flows;" x="0" y="0" width="1" height="1" overflow="visible">
						<flowDef  xmlns="&ns_flows;">
							<region>
								<path d="M2974.518,405.299"/>
							</region>
							<flow  xmlns="&ns_flows;"  font-family="'ArialMT'" font-size="4">
								<p><span>Os09g08830</span></p>
							</flow>
						</flowDef>
						<x:targetRef  xlink:href="#XMLID_93_" />
					</foreignObject>
					<text id="XMLID_93_" transform="matrix(1 0 0 1 2974.5181 405.2988)"><tspan x="0" y="0" font-family="'ArialMT'" font-size="4">Os09g08830</tspan></text>
				</switch>
				<path i:knockout="Off" stroke="#000000" stroke-width="3.1" d="M1764.518,407.999h75"/>
				<path i:knockout="Off" fill="#BABABA" stroke="#BABABA" stroke-width="2.9" d="M1764.668,407.999h74.7"/>
				<path i:knockout="Off" stroke="#000000" stroke-width="3.1" d="M1839.518,407.999h75"/>
				<path i:knockout="Off" fill="#FFFFFF" stroke="#FFFFFF" stroke-width="2.9" d="M1839.668,407.999h74.7"/>
				<path i:knockout="Off" stroke="#000000" stroke-width="3.1" d="M1914.518,407.999h75"/>
				<path i:knockout="Off" fill="#FFFFFF" stroke="#FFFFFF" stroke-width="2.9" d="M1914.668,407.999h74.7"/>
				<path i:knockout="Off" stroke="#000000" stroke-width="3.1" d="M1989.518,407.999h75"/>
				<path i:knockout="Off" fill="#FFFFFF" stroke="#FFFFFF" stroke-width="2.9" d="M1989.668,407.999h74.699"/>
				<path i:knockout="Off" stroke="#000000" stroke-width="3.1" d="M2064.518,407.999h75"/>
				<path i:knockout="Off" fill="#FFFFFF" stroke="#FFFFFF" stroke-width="2.9" d="M2064.668,407.999h74.699"/>
				<path i:knockout="Off" stroke="#000000" stroke-width="3.1" d="M2139.518,407.999h75"/>
				<path i:knockout="Off" fill="#FFFFFF" stroke="#FFFFFF" stroke-width="2.9" d="M2139.668,407.999h74.699"/>
				<path i:knockout="Off" stroke="#000000" stroke-width="3.1" d="M2214.518,407.999h75"/>
				<path i:knockout="Off" fill="#FFFFFF" stroke="#FFFFFF" stroke-width="2.9" d="M2214.668,407.999h74.699"/>
				<path i:knockout="Off" stroke="#000000" stroke-width="3.1" d="M2289.518,407.999h75"/>
				<path i:knockout="Off" fill="#FFFFFF" stroke="#FFFFFF" stroke-width="2.9" d="M2289.668,407.999h74.699"/>
				<path i:knockout="Off" stroke="#000000" stroke-width="3.1" d="M2364.518,407.999h75"/>
				<path i:knockout="Off" fill="#FFFFFF" stroke="#FFFFFF" stroke-width="2.9" d="M2364.668,407.999h74.699"/>
				<path i:knockout="Off" stroke="#000000" stroke-width="3.1" d="M2439.518,407.999h75"/>
				<path i:knockout="Off" fill="#FFFFFF" stroke="#FFFFFF" stroke-width="2.9" d="M2439.668,407.999h74.699"/>
				<path i:knockout="Off" stroke="#000000" stroke-width="3.1" d="M2514.518,407.999h75"/>
				<path i:knockout="Off" fill="#FFFFFF" stroke="#FFFFFF" stroke-width="2.9" d="M2514.668,407.999h74.699"/>
				<path i:knockout="Off" stroke="#000000" stroke-width="3.1" d="M2589.518,407.999h75"/>
				<path i:knockout="Off" fill="#FFFFFF" stroke="#FFFFFF" stroke-width="2.9" d="M2589.668,407.999h74.699"/>
				<path i:knockout="Off" stroke="#000000" stroke-width="3.1" d="M2664.518,407.999h75"/>
				<path i:knockout="Off" fill="#FFFFFF" stroke="#FFFFFF" stroke-width="2.9" d="M2664.668,407.999h74.699"/>
				<path i:knockout="Off" stroke="#000000" stroke-width="3.1" d="M2739.518,407.999h75"/>
				<path i:knockout="Off" fill="#FFFFFF" stroke="#FFFFFF" stroke-width="2.9" d="M2739.668,407.999h74.699"/>
				<path i:knockout="Off" stroke="#000000" stroke-width="3.1" d="M2814.518,407.999h75"/>
				<path i:knockout="Off" fill="#FFFFFF" stroke="#FFFFFF" stroke-width="2.9" d="M2814.668,407.999h74.699"/>
				<switch i:isolated="yes" i:knockout="Off" i:objectNS="&ns_flows;" i:objectType="pointText" enable-background="new    ">
					<foreignObject requiredExtensions="&ns_flows;" x="0" y="0" width="1" height="1" overflow="visible">
						<flowDef  xmlns="&ns_flows;">
							<region>
								<path d="M2974.518,408.399"/>
							</region>
							<flow  xmlns="&ns_flows;"  font-family="'ArialMT'" font-size="4">
								<p><span>Os08g17130</span></p>
							</flow>
						</flowDef>
						<x:targetRef  xlink:href="#XMLID_94_" />
					</foreignObject>
					<text id="XMLID_94_" transform="matrix(1 0 0 1 2974.5181 408.3989)"><tspan x="0" y="0" font-family="'ArialMT'" font-size="4">Os08g17130</tspan></text>
				</switch>
				<switch i:isolated="yes" i:knockout="Off" i:objectNS="&ns_flows;" i:objectType="pointText" enable-background="new    ">
					<foreignObject requiredExtensions="&ns_flows;" x="0" y="0" width="1" height="1" overflow="visible">
						<flowDef  xmlns="&ns_flows;">
							<region>
								<path d="M2974.518,411.499"/>
							</region>
							<flow  xmlns="&ns_flows;"  font-family="'ArialMT'" font-size="4">
								<p><span>Os04g40220</span></p>
							</flow>
						</flowDef>
						<x:targetRef  xlink:href="#XMLID_95_" />
					</foreignObject>
					<text id="XMLID_95_" transform="matrix(1 0 0 1 2974.5181 411.4985)"><tspan x="0" y="0" font-family="'ArialMT'" font-size="4">Os04g40220</tspan></text>
				</switch>
				<switch i:isolated="yes" i:knockout="Off" i:objectNS="&ns_flows;" i:objectType="pointText" enable-background="new    ">
					<foreignObject requiredExtensions="&ns_flows;" x="0" y="0" width="1" height="1" overflow="visible">
						<flowDef  xmlns="&ns_flows;">
							<region>
								<path d="M2974.518,414.599"/>
							</region>
							<flow  xmlns="&ns_flows;"  font-family="'ArialMT'" font-size="4">
								<p><span>Os07g24880</span></p>
							</flow>
						</flowDef>
						<x:targetRef  xlink:href="#XMLID_96_" />
					</foreignObject>
					<text id="XMLID_96_" transform="matrix(1 0 0 1 2974.5181 414.5986)"><tspan x="0" y="0" font-family="'ArialMT'" font-size="4">Os07g24880</tspan></text>
				</switch>
				<switch i:isolated="yes" i:knockout="Off" i:objectNS="&ns_flows;" i:objectType="pointText" enable-background="new    ">
					<foreignObject requiredExtensions="&ns_flows;" x="0" y="0" width="1" height="1" overflow="visible">
						<flowDef  xmlns="&ns_flows;">
							<region>
								<path d="M2974.518,417.699"/>
							</region>
							<flow  xmlns="&ns_flows;"  font-family="'ArialMT'" font-size="4">
								<p><span>Os08g35820</span></p>
							</flow>
						</flowDef>
						<x:targetRef  xlink:href="#XMLID_97_" />
					</foreignObject>
					<text id="XMLID_97_" transform="matrix(1 0 0 1 2974.5181 417.6987)"><tspan x="0" y="0" font-family="'ArialMT'" font-size="4">Os08g35820</tspan></text>
				</switch>
				<switch i:isolated="yes" i:knockout="Off" i:objectNS="&ns_flows;" i:objectType="pointText" enable-background="new    ">
					<foreignObject requiredExtensions="&ns_flows;" x="0" y="0" width="1" height="1" overflow="visible">
						<flowDef  xmlns="&ns_flows;">
							<region>
								<path d="M2974.518,420.798"/>
							</region>
							<flow  xmlns="&ns_flows;"  font-family="'ArialMT'" font-size="4">
								<p><span>Os01g22800</span></p>
							</flow>
						</flowDef>
						<x:targetRef  xlink:href="#XMLID_98_" />
					</foreignObject>
					<text id="XMLID_98_" transform="matrix(1 0 0 1 2974.5181 420.7983)"><tspan x="0" y="0" font-family="'ArialMT'" font-size="4">Os01g22800</tspan></text>
				</switch>
				<switch i:isolated="yes" i:knockout="Off" i:objectNS="&ns_flows;" i:objectType="pointText" enable-background="new    ">
					<foreignObject requiredExtensions="&ns_flows;" x="0" y="0" width="1" height="1" overflow="visible">
						<flowDef  xmlns="&ns_flows;">
							<region>
								<path d="M2974.518,423.899"/>
							</region>
							<flow  xmlns="&ns_flows;"  font-family="'ArialMT'" font-size="4">
								<p><span>Os02g25550</span></p>
							</flow>
						</flowDef>
						<x:targetRef  xlink:href="#XMLID_99_" />
					</foreignObject>
					<text id="XMLID_99_" transform="matrix(1 0 0 1 2974.5181 423.8989)"><tspan x="0" y="0" font-family="'ArialMT'" font-size="4">Os02g25550</tspan></text>
				</switch>
				<path i:knockout="Off" stroke="#000000" stroke-width="3.1" d="M1764.518,426.599h75"/>
				<path i:knockout="Off" fill="#FFFFFF" stroke="#FFFFFF" stroke-width="2.9" d="M1764.668,426.599h74.7"/>
				<path i:knockout="Off" stroke="#000000" stroke-width="3.1" d="M1839.518,426.599h75"/>
				<path i:knockout="Off" fill="#AAAAAA" stroke="#AAAAAA" stroke-width="2.9" d="M1839.668,426.599h74.7"/>
				<path i:knockout="Off" stroke="#000000" stroke-width="3.1" d="M1914.518,426.599h75"/>
				<path i:knockout="Off" fill="#AAAAAA" stroke="#AAAAAA" stroke-width="2.9" d="M1914.668,426.599h74.7"/>
				<path i:knockout="Off" stroke="#000000" stroke-width="3.1" d="M1989.518,426.599h75"/>
				<path i:knockout="Off" fill="#BABABA" stroke="#BABABA" stroke-width="2.9" d="M1989.668,426.599h74.699"/>
				<path i:knockout="Off" stroke="#000000" stroke-width="3.1" d="M2064.518,426.599h75"/>
				<path i:knockout="Off" fill="#AAAAAA" stroke="#AAAAAA" stroke-width="2.9" d="M2064.668,426.599h74.699"/>
				<path i:knockout="Off" stroke="#000000" stroke-width="3.1" d="M2139.518,426.599h75"/>
				<path i:knockout="Off" fill="#FFFFFF" stroke="#FFFFFF" stroke-width="2.9" d="M2139.668,426.599h74.699"/>
				<path i:knockout="Off" stroke="#000000" stroke-width="3.1" d="M2214.518,426.599h75"/>
				<path i:knockout="Off" fill="#BABABA" stroke="#BABABA" stroke-width="2.9" d="M2214.668,426.599h74.699"/>
				<path i:knockout="Off" stroke="#000000" stroke-width="3.1" d="M2289.518,426.599h75"/>
				<path i:knockout="Off" fill="#BABABA" stroke="#BABABA" stroke-width="2.9" d="M2289.668,426.599h74.699"/>
				<path i:knockout="Off" stroke="#000000" stroke-width="3.1" d="M2364.518,426.599h75"/>
				<path i:knockout="Off" fill="#FFFFFF" stroke="#FFFFFF" stroke-width="2.9" d="M2364.668,426.599h74.699"/>
				<path i:knockout="Off" stroke="#000000" stroke-width="3.1" d="M2439.518,426.599h75"/>
				<path i:knockout="Off" fill="#FFFFFF" stroke="#FFFFFF" stroke-width="2.9" d="M2439.668,426.599h74.699"/>
				<path i:knockout="Off" stroke="#000000" stroke-width="3.1" d="M2514.518,426.599h75"/>
				<path i:knockout="Off" fill="#FFFFFF" stroke="#FFFFFF" stroke-width="2.9" d="M2514.668,426.599h74.699"/>
				<path i:knockout="Off" stroke="#000000" stroke-width="3.1" d="M2589.518,426.599h75"/>
				<path i:knockout="Off" fill="#FFFFFF" stroke="#FFFFFF" stroke-width="2.9" d="M2589.668,426.599h74.699"/>
				<path i:knockout="Off" stroke="#000000" stroke-width="3.1" d="M2664.518,426.599h75"/>
				<path i:knockout="Off" fill="#BABABA" stroke="#BABABA" stroke-width="2.9" d="M2664.668,426.599h74.699"/>
				<path i:knockout="Off" stroke="#000000" stroke-width="3.1" d="M2739.518,426.599h75"/>
				<path i:knockout="Off" fill="#BABABA" stroke="#BABABA" stroke-width="2.9" d="M2739.668,426.599h74.699"/>
				<path i:knockout="Off" stroke="#000000" stroke-width="3.1" d="M2814.518,426.599h75"/>
				<path i:knockout="Off" fill="#FFFFFF" stroke="#FFFFFF" stroke-width="2.9" d="M2814.668,426.599h74.699"/>
				<switch i:isolated="yes" i:knockout="Off" i:objectNS="&ns_flows;" i:objectType="pointText" enable-background="new    ">
					<foreignObject requiredExtensions="&ns_flows;" x="0" y="0" width="1" height="1" overflow="visible">
						<flowDef  xmlns="&ns_flows;">
							<region>
								<path d="M2974.518,426.999"/>
							</region>
							<flow  xmlns="&ns_flows;"  font-family="'ArialMT'" font-size="4">
								<p><span>Os10g08660</span></p>
							</flow>
						</flowDef>
						<x:targetRef  xlink:href="#XMLID_100_" />
					</foreignObject>
					<text id="XMLID_100_" transform="matrix(1 0 0 1 2974.5181 426.9985)"><tspan x="0" y="0" font-family="'ArialMT'" font-size="4">Os10g08660</tspan></text>
				</switch>
				<switch i:isolated="yes" i:knockout="Off" i:objectNS="&ns_flows;" i:objectType="pointText" enable-background="new    ">
					<foreignObject requiredExtensions="&ns_flows;" x="0" y="0" width="1" height="1" overflow="visible">
						<flowDef  xmlns="&ns_flows;">
							<region>
								<path d="M2974.518,430.099"/>
							</region>
							<flow  xmlns="&ns_flows;"  font-family="'ArialMT'" font-size="4">
								<p><span>Os06g35360</span></p>
							</flow>
						</flowDef>
						<x:targetRef  xlink:href="#XMLID_101_" />
					</foreignObject>
					<text id="XMLID_101_" transform="matrix(1 0 0 1 2974.5181 430.0991)"><tspan x="0" y="0" font-family="'ArialMT'" font-size="4">Os06g35360</tspan></text>
				</switch>
				<switch i:isolated="yes" i:knockout="Off" i:objectNS="&ns_flows;" i:objectType="pointText" enable-background="new    ">
					<foreignObject requiredExtensions="&ns_flows;" x="0" y="0" width="1" height="1" overflow="visible">
						<flowDef  xmlns="&ns_flows;">
							<region>
								<path d="M2974.518,433.199"/>
							</region>
							<flow  xmlns="&ns_flows;"  font-family="'ArialMT'" font-size="4">
								<p><span>Os05g10660</span></p>
							</flow>
						</flowDef>
						<x:targetRef  xlink:href="#XMLID_102_" />
					</foreignObject>
					<text id="XMLID_102_" transform="matrix(1 0 0 1 2974.5181 433.1987)"><tspan x="0" y="0" font-family="'ArialMT'" font-size="4">Os05g10660</tspan></text>
				</switch>
				<switch i:isolated="yes" i:knockout="Off" i:objectNS="&ns_flows;" i:objectType="pointText" enable-background="new    ">
					<foreignObject requiredExtensions="&ns_flows;" x="0" y="0" width="1" height="1" overflow="visible">
						<flowDef  xmlns="&ns_flows;">
							<region>
								<path d="M2974.518,436.298"/>
							</region>
							<flow  xmlns="&ns_flows;"  font-family="'ArialMT'" font-size="4">
								<p><span>Os05g18980</span></p>
							</flow>
						</flowDef>
						<x:targetRef  xlink:href="#XMLID_103_" />
					</foreignObject>
					<text id="XMLID_103_" transform="matrix(1 0 0 1 2974.5181 436.2983)"><tspan x="0" y="0" font-family="'ArialMT'" font-size="4">Os05g18980</tspan></text>
				</switch>
				<switch i:isolated="yes" i:knockout="Off" i:objectNS="&ns_flows;" i:objectType="pointText" enable-background="new    ">
					<foreignObject requiredExtensions="&ns_flows;" x="0" y="0" width="1" height="1" overflow="visible">
						<flowDef  xmlns="&ns_flows;">
							<region>
								<path d="M2974.518,439.399"/>
							</region>
							<flow  xmlns="&ns_flows;"  font-family="'ArialMT'" font-size="4">
								<p><span>Os05g20530</span></p>
							</flow>
						</flowDef>
						<x:targetRef  xlink:href="#XMLID_104_" />
					</foreignObject>
					<text id="XMLID_104_" transform="matrix(1 0 0 1 2974.5181 439.3989)"><tspan x="0" y="0" font-family="'ArialMT'" font-size="4">Os05g20530</tspan></text>
				</switch>
				<switch i:isolated="yes" i:knockout="Off" i:objectNS="&ns_flows;" i:objectType="pointText" enable-background="new    ">
					<foreignObject requiredExtensions="&ns_flows;" x="0" y="0" width="1" height="1" overflow="visible">
						<flowDef  xmlns="&ns_flows;">
							<region>
								<path d="M2974.518,442.499"/>
							</region>
							<flow  xmlns="&ns_flows;"  font-family="'ArialMT'" font-size="4">
								<p><span>Os06g24980</span></p>
							</flow>
						</flowDef>
						<x:targetRef  xlink:href="#XMLID_105_" />
					</foreignObject>
					<text id="XMLID_105_" transform="matrix(1 0 0 1 2974.5181 442.4985)"><tspan x="0" y="0" font-family="'ArialMT'" font-size="4">Os06g24980</tspan></text>
				</switch>
				<switch i:isolated="yes" i:knockout="Off" i:objectNS="&ns_flows;" i:objectType="pointText" enable-background="new    ">
					<foreignObject requiredExtensions="&ns_flows;" x="0" y="0" width="1" height="1" overflow="visible">
						<flowDef  xmlns="&ns_flows;">
							<region>
								<path d="M2974.518,445.599"/>
							</region>
							<flow  xmlns="&ns_flows;"  font-family="'ArialMT'" font-size="4">
								<p><span>Os09g01910</span></p>
							</flow>
						</flowDef>
						<x:targetRef  xlink:href="#XMLID_106_" />
					</foreignObject>
					<text id="XMLID_106_" transform="matrix(1 0 0 1 2974.5181 445.5991)"><tspan x="0" y="0" font-family="'ArialMT'" font-size="4">Os09g01910</tspan></text>
				</switch>
				<switch i:isolated="yes" i:knockout="Off" i:objectNS="&ns_flows;" i:objectType="pointText" enable-background="new    ">
					<foreignObject requiredExtensions="&ns_flows;" x="0" y="0" width="1" height="1" overflow="visible">
						<flowDef  xmlns="&ns_flows;">
							<region>
								<path d="M2974.518,448.699"/>
							</region>
							<flow  xmlns="&ns_flows;"  font-family="'ArialMT'" font-size="4">
								<p><span>Os08g18180</span></p>
							</flow>
						</flowDef>
						<x:targetRef  xlink:href="#XMLID_107_" />
					</foreignObject>
					<text id="XMLID_107_" transform="matrix(1 0 0 1 2974.5181 448.6987)"><tspan x="0" y="0" font-family="'ArialMT'" font-size="4">Os08g18180</tspan></text>
				</switch>
				<switch i:isolated="yes" i:knockout="Off" i:objectNS="&ns_flows;" i:objectType="pointText" enable-background="new    ">
					<foreignObject requiredExtensions="&ns_flows;" x="0" y="0" width="1" height="1" overflow="visible">
						<flowDef  xmlns="&ns_flows;">
							<region>
								<path d="M2974.518,451.798"/>
							</region>
							<flow  xmlns="&ns_flows;"  font-family="'ArialMT'" font-size="4">
								<p><span>Os04g05930</span></p>
							</flow>
						</flowDef>
						<x:targetRef  xlink:href="#XMLID_108_" />
					</foreignObject>
					<text id="XMLID_108_" transform="matrix(1 0 0 1 2974.5181 451.7983)"><tspan x="0" y="0" font-family="'ArialMT'" font-size="4">Os04g05930</tspan></text>
				</switch>
				<switch i:isolated="yes" i:knockout="Off" i:objectNS="&ns_flows;" i:objectType="pointText" enable-background="new    ">
					<foreignObject requiredExtensions="&ns_flows;" x="0" y="0" width="1" height="1" overflow="visible">
						<flowDef  xmlns="&ns_flows;">
							<region>
								<path d="M2974.518,454.899"/>
							</region>
							<flow  xmlns="&ns_flows;"  font-family="'ArialMT'" font-size="4">
								<p><span>Os06g22510</span></p>
							</flow>
						</flowDef>
						<x:targetRef  xlink:href="#XMLID_109_" />
					</foreignObject>
					<text id="XMLID_109_" transform="matrix(1 0 0 1 2974.5181 454.8989)"><tspan x="0" y="0" font-family="'ArialMT'" font-size="4">Os06g22510</tspan></text>
				</switch>
				<switch i:isolated="yes" i:knockout="Off" i:objectNS="&ns_flows;" i:objectType="pointText" enable-background="new    ">
					<foreignObject requiredExtensions="&ns_flows;" x="0" y="0" width="1" height="1" overflow="visible">
						<flowDef  xmlns="&ns_flows;">
							<region>
								<path d="M2974.518,457.999"/>
							</region>
							<flow  xmlns="&ns_flows;"  font-family="'ArialMT'" font-size="4">
								<p><span>Os05g20750</span></p>
							</flow>
						</flowDef>
						<x:targetRef  xlink:href="#XMLID_110_" />
					</foreignObject>
					<text id="XMLID_110_" transform="matrix(1 0 0 1 2974.5181 457.9985)"><tspan x="0" y="0" font-family="'ArialMT'" font-size="4">Os05g20750</tspan></text>
				</switch>
				<path i:knockout="Off" stroke="#000000" stroke-width="3.1" d="M1764.518,460.699h75"/>
				<path i:knockout="Off" fill="#FFFFFF" stroke="#FFFFFF" stroke-width="2.9" d="M1764.668,460.699h74.7"/>
				<path i:knockout="Off" stroke="#000000" stroke-width="3.1" d="M1839.518,460.699h75"/>
				<path i:knockout="Off" fill="#FFFFFF" stroke="#FFFFFF" stroke-width="2.9" d="M1839.668,460.699h74.7"/>
				<path i:knockout="Off" stroke="#000000" stroke-width="3.1" d="M1914.518,460.699h75"/>
				<path i:knockout="Off" fill="#FFFFFF" stroke="#FFFFFF" stroke-width="2.9" d="M1914.668,460.699h74.7"/>
				<path i:knockout="Off" stroke="#000000" stroke-width="3.1" d="M1989.518,460.699h75"/>
				<path i:knockout="Off" fill="#FFFFFF" stroke="#FFFFFF" stroke-width="2.9" d="M1989.668,460.699h74.699"/>
				<path i:knockout="Off" stroke="#000000" stroke-width="3.1" d="M2064.518,460.699h75"/>
				<path i:knockout="Off" fill="#BABABA" stroke="#BABABA" stroke-width="2.9" d="M2064.668,460.699h74.699"/>
				<path i:knockout="Off" stroke="#000000" stroke-width="3.1" d="M2139.518,460.699h75"/>
				<path i:knockout="Off" fill="#FFFFFF" stroke="#FFFFFF" stroke-width="2.9" d="M2139.668,460.699h74.699"/>
				<path i:knockout="Off" stroke="#000000" stroke-width="3.1" d="M2214.518,460.699h75"/>
				<path i:knockout="Off" fill="#FFFFFF" stroke="#FFFFFF" stroke-width="2.9" d="M2214.668,460.699h74.699"/>
				<path i:knockout="Off" stroke="#000000" stroke-width="3.1" d="M2289.518,460.699h75"/>
				<path i:knockout="Off" fill="#FFFFFF" stroke="#FFFFFF" stroke-width="2.9" d="M2289.668,460.699h74.699"/>
				<path i:knockout="Off" stroke="#000000" stroke-width="3.1" d="M2364.518,460.699h75"/>
				<path i:knockout="Off" fill="#FFFFFF" stroke="#FFFFFF" stroke-width="2.9" d="M2364.668,460.699h74.699"/>
				<path i:knockout="Off" stroke="#000000" stroke-width="3.1" d="M2439.518,460.699h75"/>
				<path i:knockout="Off" fill="#BABABA" stroke="#BABABA" stroke-width="2.9" d="M2439.668,460.699h74.699"/>
				<path i:knockout="Off" stroke="#000000" stroke-width="3.1" d="M2514.518,460.699h75"/>
				<path i:knockout="Off" fill="#FFFFFF" stroke="#FFFFFF" stroke-width="2.9" d="M2514.668,460.699h74.699"/>
				<path i:knockout="Off" stroke="#000000" stroke-width="3.1" d="M2589.518,460.699h75"/>
				<path i:knockout="Off" fill="#FFFFFF" stroke="#FFFFFF" stroke-width="2.9" d="M2589.668,460.699h74.699"/>
				<path i:knockout="Off" stroke="#000000" stroke-width="3.1" d="M2664.518,460.699h75"/>
				<path i:knockout="Off" fill="#BABABA" stroke="#BABABA" stroke-width="2.9" d="M2664.668,460.699h74.699"/>
				<path i:knockout="Off" stroke="#000000" stroke-width="3.1" d="M2739.518,460.699h75"/>
				<path i:knockout="Off" fill="#AAAAAA" stroke="#AAAAAA" stroke-width="2.9" d="M2739.668,460.699h74.699"/>
				<path i:knockout="Off" stroke="#000000" stroke-width="3.1" d="M2814.518,460.699h75"/>
				<path i:knockout="Off" fill="#BABABA" stroke="#BABABA" stroke-width="2.9" d="M2814.668,460.699h74.699"/>
				<switch i:isolated="yes" i:knockout="Off" i:objectNS="&ns_flows;" i:objectType="pointText" enable-background="new    ">
					<foreignObject requiredExtensions="&ns_flows;" x="0" y="0" width="1" height="1" overflow="visible">
						<flowDef  xmlns="&ns_flows;">
							<region>
								<path d="M2974.518,461.099"/>
							</region>
							<flow  xmlns="&ns_flows;"  font-family="'ArialMT'" font-size="4">
								<p><span>Os01g07840</span></p>
							</flow>
						</flowDef>
						<x:targetRef  xlink:href="#XMLID_111_" />
					</foreignObject>
					<text id="XMLID_111_" transform="matrix(1 0 0 1 2974.5181 461.0991)"><tspan x="0" y="0" font-family="'ArialMT'" font-size="4">Os01g07840</tspan></text>
				</switch>
				<switch i:isolated="yes" i:knockout="Off" i:objectNS="&ns_flows;" i:objectType="pointText" enable-background="new    ">
					<foreignObject requiredExtensions="&ns_flows;" x="0" y="0" width="1" height="1" overflow="visible">
						<flowDef  xmlns="&ns_flows;">
							<region>
								<path d="M2974.518,464.199"/>
							</region>
							<flow  xmlns="&ns_flows;"  font-family="'ArialMT'" font-size="4">
								<p><span>Os11g09790</span></p>
							</flow>
						</flowDef>
						<x:targetRef  xlink:href="#XMLID_112_" />
					</foreignObject>
					<text id="XMLID_112_" transform="matrix(1 0 0 1 2974.5181 464.1987)"><tspan x="0" y="0" font-family="'ArialMT'" font-size="4">Os11g09790</tspan></text>
				</switch>
				<path i:knockout="Off" stroke="#000000" stroke-width="3.1" d="M1764.518,466.899h75"/>
				<path i:knockout="Off" fill="#FFFFFF" stroke="#FFFFFF" stroke-width="2.9" d="M1764.668,466.899h74.7"/>
				<path i:knockout="Off" stroke="#000000" stroke-width="3.1" d="M1839.518,466.899h75"/>
				<path i:knockout="Off" fill="#FFFFFF" stroke="#FFFFFF" stroke-width="2.9" d="M1839.668,466.899h74.7"/>
				<path i:knockout="Off" stroke="#000000" stroke-width="3.1" d="M1914.518,466.899h75"/>
				<path i:knockout="Off" fill="#FFFFFF" stroke="#FFFFFF" stroke-width="2.9" d="M1914.668,466.899h74.7"/>
				<path i:knockout="Off" stroke="#000000" stroke-width="3.1" d="M1989.518,466.899h75"/>
				<path i:knockout="Off" fill="#FFFFFF" stroke="#FFFFFF" stroke-width="2.9" d="M1989.668,466.899h74.699"/>
				<path i:knockout="Off" stroke="#000000" stroke-width="3.1" d="M2064.518,466.899h75"/>
				<path i:knockout="Off" fill="#FFFFFF" stroke="#FFFFFF" stroke-width="2.9" d="M2064.668,466.899h74.699"/>
				<path i:knockout="Off" stroke="#000000" stroke-width="3.1" d="M2139.518,466.899h75"/>
				<path i:knockout="Off" fill="#FFFFFF" stroke="#FFFFFF" stroke-width="2.9" d="M2139.668,466.899h74.699"/>
				<path i:knockout="Off" stroke="#000000" stroke-width="3.1" d="M2214.518,466.899h75"/>
				<path i:knockout="Off" fill="#FFFFFF" stroke="#FFFFFF" stroke-width="2.9" d="M2214.668,466.899h74.699"/>
				<path i:knockout="Off" stroke="#000000" stroke-width="3.1" d="M2289.518,466.899h75"/>
				<path i:knockout="Off" fill="#FFFFFF" stroke="#FFFFFF" stroke-width="2.9" d="M2289.668,466.899h74.699"/>
				<path i:knockout="Off" stroke="#000000" stroke-width="3.1" d="M2364.518,466.899h75"/>
				<path i:knockout="Off" fill="#FFFFFF" stroke="#FFFFFF" stroke-width="2.9" d="M2364.668,466.899h74.699"/>
				<path i:knockout="Off" stroke="#000000" stroke-width="3.1" d="M2439.518,466.899h75"/>
				<path i:knockout="Off" fill="#FFFFFF" stroke="#FFFFFF" stroke-width="2.9" d="M2439.668,466.899h74.699"/>
				<path i:knockout="Off" stroke="#000000" stroke-width="3.1" d="M2514.518,466.899h75"/>
				<path i:knockout="Off" fill="#FFFFFF" stroke="#FFFFFF" stroke-width="2.9" d="M2514.668,466.899h74.699"/>
				<path i:knockout="Off" stroke="#000000" stroke-width="3.1" d="M2589.518,466.899h75"/>
				<path i:knockout="Off" fill="#FFFFFF" stroke="#FFFFFF" stroke-width="2.9" d="M2589.668,466.899h74.699"/>
				<path i:knockout="Off" stroke="#000000" stroke-width="3.1" d="M2664.518,466.899h75"/>
				<path i:knockout="Off" fill="#FFFFFF" stroke="#FFFFFF" stroke-width="2.9" d="M2664.668,466.899h74.699"/>
				<path i:knockout="Off" stroke="#000000" stroke-width="3.1" d="M2739.518,466.899h75"/>
				<path i:knockout="Off" fill="#FFFFFF" stroke="#FFFFFF" stroke-width="2.9" d="M2739.668,466.899h74.699"/>
				<path i:knockout="Off" stroke="#000000" stroke-width="3.1" d="M2814.518,466.899h75"/>
				<path i:knockout="Off" fill="#FFFFFF" stroke="#FFFFFF" stroke-width="2.9" d="M2814.668,466.899h74.699"/>
				<switch i:isolated="yes" i:knockout="Off" i:objectNS="&ns_flows;" i:objectType="pointText" enable-background="new    ">
					<foreignObject requiredExtensions="&ns_flows;" x="0" y="0" width="1" height="1" overflow="visible">
						<flowDef  xmlns="&ns_flows;">
							<region>
								<path d="M2974.518,467.298"/>
							</region>
							<flow  xmlns="&ns_flows;"  font-family="'ArialMT'" font-size="4">
								<p><span>Os01g28060</span></p>
							</flow>
						</flowDef>
						<x:targetRef  xlink:href="#XMLID_113_" />
					</foreignObject>
					<text id="XMLID_113_" transform="matrix(1 0 0 1 2974.5181 467.2983)"><tspan x="0" y="0" font-family="'ArialMT'" font-size="4">Os01g28060</tspan></text>
				</switch>
				<switch i:isolated="yes" i:knockout="Off" i:objectNS="&ns_flows;" i:objectType="pointText" enable-background="new    ">
					<foreignObject requiredExtensions="&ns_flows;" x="0" y="0" width="1" height="1" overflow="visible">
						<flowDef  xmlns="&ns_flows;">
							<region>
								<path d="M2974.518,470.399"/>
							</region>
							<flow  xmlns="&ns_flows;"  font-family="'ArialMT'" font-size="4">
								<p><span>Os12g11380</span></p>
							</flow>
						</flowDef>
						<x:targetRef  xlink:href="#XMLID_114_" />
					</foreignObject>
					<text id="XMLID_114_" transform="matrix(1 0 0 1 2974.5181 470.3989)"><tspan x="0" y="0" font-family="'ArialMT'" font-size="4">Os12g11380</tspan></text>
				</switch>
				<switch i:isolated="yes" i:knockout="Off" i:objectNS="&ns_flows;" i:objectType="pointText" enable-background="new    ">
					<foreignObject requiredExtensions="&ns_flows;" x="0" y="0" width="1" height="1" overflow="visible">
						<flowDef  xmlns="&ns_flows;">
							<region>
								<path d="M2974.518,473.499"/>
							</region>
							<flow  xmlns="&ns_flows;"  font-family="'ArialMT'" font-size="4">
								<p><span>Os11g36280</span></p>
							</flow>
						</flowDef>
						<x:targetRef  xlink:href="#XMLID_115_" />
					</foreignObject>
					<text id="XMLID_115_" transform="matrix(1 0 0 1 2974.5181 473.4985)"><tspan x="0" y="0" font-family="'ArialMT'" font-size="4">Os11g36280</tspan></text>
				</switch>
				<switch i:isolated="yes" i:knockout="Off" i:objectNS="&ns_flows;" i:objectType="pointText" enable-background="new    ">
					<foreignObject requiredExtensions="&ns_flows;" x="0" y="0" width="1" height="1" overflow="visible">
						<flowDef  xmlns="&ns_flows;">
							<region>
								<path d="M2974.518,476.599"/>
							</region>
							<flow  xmlns="&ns_flows;"  font-family="'ArialMT'" font-size="4">
								<p><span>Os12g29800</span></p>
							</flow>
						</flowDef>
						<x:targetRef  xlink:href="#XMLID_116_" />
					</foreignObject>
					<text id="XMLID_116_" transform="matrix(1 0 0 1 2974.5181 476.5991)"><tspan x="0" y="0" font-family="'ArialMT'" font-size="4">Os12g29800</tspan></text>
				</switch>
				<switch i:isolated="yes" i:knockout="Off" i:objectNS="&ns_flows;" i:objectType="pointText" enable-background="new    ">
					<foreignObject requiredExtensions="&ns_flows;" x="0" y="0" width="1" height="1" overflow="visible">
						<flowDef  xmlns="&ns_flows;">
							<region>
								<path d="M2974.518,479.699"/>
							</region>
							<flow  xmlns="&ns_flows;"  font-family="'ArialMT'" font-size="4">
								<p><span>Os12g17270</span></p>
							</flow>
						</flowDef>
						<x:targetRef  xlink:href="#XMLID_117_" />
					</foreignObject>
					<text id="XMLID_117_" transform="matrix(1 0 0 1 2974.5181 479.6987)"><tspan x="0" y="0" font-family="'ArialMT'" font-size="4">Os12g17270</tspan></text>
				</switch>
				<switch i:isolated="yes" i:knockout="Off" i:objectNS="&ns_flows;" i:objectType="pointText" enable-background="new    ">
					<foreignObject requiredExtensions="&ns_flows;" x="0" y="0" width="1" height="1" overflow="visible">
						<flowDef  xmlns="&ns_flows;">
							<region>
								<path d="M2974.518,482.798"/>
							</region>
							<flow  xmlns="&ns_flows;"  font-family="'ArialMT'" font-size="4">
								<p><span>Os08g16250</span></p>
							</flow>
						</flowDef>
						<x:targetRef  xlink:href="#XMLID_118_" />
					</foreignObject>
					<text id="XMLID_118_" transform="matrix(1 0 0 1 2974.5181 482.7983)"><tspan x="0" y="0" font-family="'ArialMT'" font-size="4">Os08g16250</tspan></text>
				</switch>
				<path i:knockout="Off" stroke="#000000" stroke-width="3.1" d="M1764.518,485.499h75"/>
				<path i:knockout="Off" fill="#FFFFFF" stroke="#FFFFFF" stroke-width="2.9" d="M1764.668,485.499h74.7"/>
				<path i:knockout="Off" stroke="#000000" stroke-width="3.1" d="M1839.518,485.499h75"/>
				<path i:knockout="Off" fill="#FFFFFF" stroke="#FFFFFF" stroke-width="2.9" d="M1839.668,485.499h74.7"/>
				<path i:knockout="Off" stroke="#000000" stroke-width="3.1" d="M1914.518,485.499h75"/>
				<path i:knockout="Off" fill="#FFFFFF" stroke="#FFFFFF" stroke-width="2.9" d="M1914.668,485.499h74.7"/>
				<path i:knockout="Off" stroke="#000000" stroke-width="3.1" d="M1989.518,485.499h75"/>
				<path i:knockout="Off" fill="#FFFFFF" stroke="#FFFFFF" stroke-width="2.9" d="M1989.668,485.499h74.699"/>
				<path i:knockout="Off" stroke="#000000" stroke-width="3.1" d="M2064.518,485.499h75"/>
				<path i:knockout="Off" fill="#FFFFFF" stroke="#FFFFFF" stroke-width="2.9" d="M2064.668,485.499h74.699"/>
				<path i:knockout="Off" stroke="#000000" stroke-width="3.1" d="M2139.518,485.499h75"/>
				<path i:knockout="Off" fill="#FFFFFF" stroke="#FFFFFF" stroke-width="2.9" d="M2139.668,485.499h74.699"/>
				<path i:knockout="Off" stroke="#000000" stroke-width="3.1" d="M2214.518,485.499h75"/>
				<path i:knockout="Off" fill="#FFFFFF" stroke="#FFFFFF" stroke-width="2.9" d="M2214.668,485.499h74.699"/>
				<path i:knockout="Off" stroke="#000000" stroke-width="3.1" d="M2289.518,485.499h75"/>
				<path i:knockout="Off" fill="#FFFFFF" stroke="#FFFFFF" stroke-width="2.9" d="M2289.668,485.499h74.699"/>
				<path i:knockout="Off" stroke="#000000" stroke-width="3.1" d="M2364.518,485.499h75"/>
				<path i:knockout="Off" fill="#FFFFFF" stroke="#FFFFFF" stroke-width="2.9" d="M2364.668,485.499h74.699"/>
				<path i:knockout="Off" stroke="#000000" stroke-width="3.1" d="M2439.518,485.499h75"/>
				<path i:knockout="Off" fill="#FFFFFF" stroke="#FFFFFF" stroke-width="2.9" d="M2439.668,485.499h74.699"/>
				<path i:knockout="Off" stroke="#000000" stroke-width="3.1" d="M2514.518,485.499h75"/>
				<path i:knockout="Off" fill="#FFFFFF" stroke="#FFFFFF" stroke-width="2.9" d="M2514.668,485.499h74.699"/>
				<path i:knockout="Off" stroke="#000000" stroke-width="3.1" d="M2589.518,485.499h75"/>
				<path i:knockout="Off" fill="#FFFFFF" stroke="#FFFFFF" stroke-width="2.9" d="M2589.668,485.499h74.699"/>
				<path i:knockout="Off" stroke="#000000" stroke-width="3.1" d="M2664.518,485.499h75"/>
				<path i:knockout="Off" fill="#FFFFFF" stroke="#FFFFFF" stroke-width="2.9" d="M2664.668,485.499h74.699"/>
				<path i:knockout="Off" stroke="#000000" stroke-width="3.1" d="M2739.518,485.499h75"/>
				<path i:knockout="Off" fill="#FFFFFF" stroke="#FFFFFF" stroke-width="2.9" d="M2739.668,485.499h74.699"/>
				<path i:knockout="Off" stroke="#000000" stroke-width="3.1" d="M2814.518,485.499h75"/>
				<path i:knockout="Off" fill="#FFFFFF" stroke="#FFFFFF" stroke-width="2.9" d="M2814.668,485.499h74.699"/>
				<switch i:isolated="yes" i:knockout="Off" i:objectNS="&ns_flows;" i:objectType="pointText" enable-background="new    ">
					<foreignObject requiredExtensions="&ns_flows;" x="0" y="0" width="1" height="1" overflow="visible">
						<flowDef  xmlns="&ns_flows;">
							<region>
								<path d="M2974.518,485.899"/>
							</region>
							<flow  xmlns="&ns_flows;"  font-family="'ArialMT'" font-size="4">
								<p><span>Os09g12380</span></p>
							</flow>
						</flowDef>
						<x:targetRef  xlink:href="#XMLID_119_" />
					</foreignObject>
					<text id="XMLID_119_" transform="matrix(1 0 0 1 2974.5181 485.8989)"><tspan x="0" y="0" font-family="'ArialMT'" font-size="4">Os09g12380</tspan></text>
				</switch>
				<path i:knockout="Off" stroke="#000000" stroke-width="3.1" d="M1764.518,488.599h75"/>
				<path i:knockout="Off" fill="#FFFFFF" stroke="#FFFFFF" stroke-width="2.9" d="M1764.668,488.599h74.7"/>
				<path i:knockout="Off" stroke="#000000" stroke-width="3.1" d="M1839.518,488.599h75"/>
				<path i:knockout="Off" fill="#FFFFFF" stroke="#FFFFFF" stroke-width="2.9" d="M1839.668,488.599h74.7"/>
				<path i:knockout="Off" stroke="#000000" stroke-width="3.1" d="M1914.518,488.599h75"/>
				<path i:knockout="Off" fill="#FFFFFF" stroke="#FFFFFF" stroke-width="2.9" d="M1914.668,488.599h74.7"/>
				<path i:knockout="Off" stroke="#000000" stroke-width="3.1" d="M1989.518,488.599h75"/>
				<path i:knockout="Off" fill="#FFFFFF" stroke="#FFFFFF" stroke-width="2.9" d="M1989.668,488.599h74.699"/>
				<path i:knockout="Off" stroke="#000000" stroke-width="3.1" d="M2064.518,488.599h75"/>
				<path i:knockout="Off" fill="#FFFFFF" stroke="#FFFFFF" stroke-width="2.9" d="M2064.668,488.599h74.699"/>
				<path i:knockout="Off" stroke="#000000" stroke-width="3.1" d="M2139.518,488.599h75"/>
				<path i:knockout="Off" fill="#FFFFFF" stroke="#FFFFFF" stroke-width="2.9" d="M2139.668,488.599h74.699"/>
				<path i:knockout="Off" stroke="#000000" stroke-width="3.1" d="M2214.518,488.599h75"/>
				<path i:knockout="Off" fill="#FFFFFF" stroke="#FFFFFF" stroke-width="2.9" d="M2214.668,488.599h74.699"/>
				<path i:knockout="Off" stroke="#000000" stroke-width="3.1" d="M2289.518,488.599h75"/>
				<path i:knockout="Off" fill="#FFFFFF" stroke="#FFFFFF" stroke-width="2.9" d="M2289.668,488.599h74.699"/>
				<path i:knockout="Off" stroke="#000000" stroke-width="3.1" d="M2364.518,488.599h75"/>
				<path i:knockout="Off" fill="#FFFFFF" stroke="#FFFFFF" stroke-width="2.9" d="M2364.668,488.599h74.699"/>
				<path i:knockout="Off" stroke="#000000" stroke-width="3.1" d="M2439.518,488.599h75"/>
				<path i:knockout="Off" fill="#FFFFFF" stroke="#FFFFFF" stroke-width="2.9" d="M2439.668,488.599h74.699"/>
				<path i:knockout="Off" stroke="#000000" stroke-width="3.1" d="M2514.518,488.599h75"/>
				<path i:knockout="Off" fill="#FFFFFF" stroke="#FFFFFF" stroke-width="2.9" d="M2514.668,488.599h74.699"/>
				<path i:knockout="Off" stroke="#000000" stroke-width="3.1" d="M2589.518,488.599h75"/>
				<path i:knockout="Off" fill="#FFFFFF" stroke="#FFFFFF" stroke-width="2.9" d="M2589.668,488.599h74.699"/>
				<path i:knockout="Off" stroke="#000000" stroke-width="3.1" d="M2664.518,488.599h75"/>
				<path i:knockout="Off" fill="#FFFFFF" stroke="#FFFFFF" stroke-width="2.9" d="M2664.668,488.599h74.699"/>
				<path i:knockout="Off" stroke="#000000" stroke-width="3.1" d="M2739.518,488.599h75"/>
				<path i:knockout="Off" fill="#FFFFFF" stroke="#FFFFFF" stroke-width="2.9" d="M2739.668,488.599h74.699"/>
				<path i:knockout="Off" stroke="#000000" stroke-width="3.1" d="M2814.518,488.599h75"/>
				<path i:knockout="Off" fill="#FFFFFF" stroke="#FFFFFF" stroke-width="2.9" d="M2814.668,488.599h74.699"/>
				<switch i:isolated="yes" i:knockout="Off" i:objectNS="&ns_flows;" i:objectType="pointText" enable-background="new    ">
					<foreignObject requiredExtensions="&ns_flows;" x="0" y="0" width="1" height="1" overflow="visible">
						<flowDef  xmlns="&ns_flows;">
							<region>
								<path d="M2974.518,488.999"/>
							</region>
							<flow  xmlns="&ns_flows;"  font-family="'ArialMT'" font-size="4">
								<p><span>Os09g15090</span></p>
							</flow>
						</flowDef>
						<x:targetRef  xlink:href="#XMLID_120_" />
					</foreignObject>
					<text id="XMLID_120_" transform="matrix(1 0 0 1 2974.5181 488.9985)"><tspan x="0" y="0" font-family="'ArialMT'" font-size="4">Os09g15090</tspan></text>
				</switch>
				<switch i:isolated="yes" i:knockout="Off" i:objectNS="&ns_flows;" i:objectType="pointText" enable-background="new    ">
					<foreignObject requiredExtensions="&ns_flows;" x="0" y="0" width="1" height="1" overflow="visible">
						<flowDef  xmlns="&ns_flows;">
							<region>
								<path d="M2974.518,492.099"/>
							</region>
							<flow  xmlns="&ns_flows;"  font-family="'ArialMT'" font-size="4">
								<p><span>Os06g15030</span></p>
							</flow>
						</flowDef>
						<x:targetRef  xlink:href="#XMLID_121_" />
					</foreignObject>
					<text id="XMLID_121_" transform="matrix(1 0 0 1 2974.5181 492.0991)"><tspan x="0" y="0" font-family="'ArialMT'" font-size="4">Os06g15030</tspan></text>
				</switch>
				<switch i:isolated="yes" i:knockout="Off" i:objectNS="&ns_flows;" i:objectType="pointText" enable-background="new    ">
					<foreignObject requiredExtensions="&ns_flows;" x="0" y="0" width="1" height="1" overflow="visible">
						<flowDef  xmlns="&ns_flows;">
							<region>
								<path d="M2974.518,495.199"/>
							</region>
							<flow  xmlns="&ns_flows;"  font-family="'ArialMT'" font-size="4">
								<p><span>Os09g06790</span></p>
							</flow>
						</flowDef>
						<x:targetRef  xlink:href="#XMLID_122_" />
					</foreignObject>
					<text id="XMLID_122_" transform="matrix(1 0 0 1 2974.5181 495.1987)"><tspan x="0" y="0" font-family="'ArialMT'" font-size="4">Os09g06790</tspan></text>
				</switch>
				<switch i:isolated="yes" i:knockout="Off" i:objectNS="&ns_flows;" i:objectType="pointText" enable-background="new    ">
					<foreignObject requiredExtensions="&ns_flows;" x="0" y="0" width="1" height="1" overflow="visible">
						<flowDef  xmlns="&ns_flows;">
							<region>
								<path d="M2974.518,498.298"/>
							</region>
							<flow  xmlns="&ns_flows;"  font-family="'ArialMT'" font-size="4">
								<p><span>Os11g26230</span></p>
							</flow>
						</flowDef>
						<x:targetRef  xlink:href="#XMLID_123_" />
					</foreignObject>
					<text id="XMLID_123_" transform="matrix(1 0 0 1 2974.5181 498.2983)"><tspan x="0" y="0" font-family="'ArialMT'" font-size="4">Os11g26230</tspan></text>
				</switch>
				<path i:knockout="Off" stroke="#000000" stroke-width="3.1" d="M1764.518,500.999h75"/>
				<path i:knockout="Off" fill="#FFFFFF" stroke="#FFFFFF" stroke-width="2.9" d="M1764.668,500.999h74.7"/>
				<path i:knockout="Off" stroke="#000000" stroke-width="3.1" d="M1839.518,500.999h75"/>
				<path i:knockout="Off" fill="#FFFFFF" stroke="#FFFFFF" stroke-width="2.9" d="M1839.668,500.999h74.7"/>
				<path i:knockout="Off" stroke="#000000" stroke-width="3.1" d="M1914.518,500.999h75"/>
				<path i:knockout="Off" fill="#FFFFFF" stroke="#FFFFFF" stroke-width="2.9" d="M1914.668,500.999h74.7"/>
				<path i:knockout="Off" stroke="#000000" stroke-width="3.1" d="M1989.518,500.999h75"/>
				<path i:knockout="Off" fill="#BABABA" stroke="#BABABA" stroke-width="2.9" d="M1989.668,500.999h74.699"/>
				<path i:knockout="Off" stroke="#000000" stroke-width="3.1" d="M2064.518,500.999h75"/>
				<path i:knockout="Off" fill="#BABABA" stroke="#BABABA" stroke-width="2.9" d="M2064.668,500.999h74.699"/>
				<path i:knockout="Off" stroke="#000000" stroke-width="3.1" d="M2139.518,500.999h75"/>
				<path i:knockout="Off" fill="#AAAAAA" stroke="#AAAAAA" stroke-width="2.9" d="M2139.668,500.999h74.699"/>
				<path i:knockout="Off" stroke="#000000" stroke-width="3.1" d="M2214.518,500.999h75"/>
				<path i:knockout="Off" fill="#FFFFFF" stroke="#FFFFFF" stroke-width="2.9" d="M2214.668,500.999h74.699"/>
				<path i:knockout="Off" stroke="#000000" stroke-width="3.1" d="M2289.518,500.999h75"/>
				<path i:knockout="Off" fill="#FFFFFF" stroke="#FFFFFF" stroke-width="2.9" d="M2289.668,500.999h74.699"/>
				<path i:knockout="Off" stroke="#000000" stroke-width="3.1" d="M2364.518,500.999h75"/>
				<path i:knockout="Off" fill="#FFFFFF" stroke="#FFFFFF" stroke-width="2.9" d="M2364.668,500.999h74.699"/>
				<path i:knockout="Off" stroke="#000000" stroke-width="3.1" d="M2439.518,500.999h75"/>
				<path i:knockout="Off" fill="#949494" stroke="#949494" stroke-width="2.9" d="M2439.668,500.999h74.699"/>
				<path i:knockout="Off" stroke="#000000" stroke-width="3.1" d="M2514.518,500.999h75"/>
				<path i:knockout="Off" fill="#BABABA" stroke="#BABABA" stroke-width="2.9" d="M2514.668,500.999h74.699"/>
				<path i:knockout="Off" stroke="#000000" stroke-width="3.1" d="M2589.518,500.999h75"/>
				<path i:knockout="Off" fill="#FFFFFF" stroke="#FFFFFF" stroke-width="2.9" d="M2589.668,500.999h74.699"/>
				<path i:knockout="Off" stroke="#000000" stroke-width="3.1" d="M2664.518,500.999h75"/>
				<path i:knockout="Off" fill="#FFFFFF" stroke="#FFFFFF" stroke-width="2.9" d="M2664.668,500.999h74.699"/>
				<path i:knockout="Off" stroke="#000000" stroke-width="3.1" d="M2739.518,500.999h75"/>
				<path i:knockout="Off" fill="#FFFFFF" stroke="#FFFFFF" stroke-width="2.9" d="M2739.668,500.999h74.699"/>
				<path i:knockout="Off" stroke="#000000" stroke-width="3.1" d="M2814.518,500.999h75"/>
				<path i:knockout="Off" fill="#AAAAAA" stroke="#AAAAAA" stroke-width="2.9" d="M2814.668,500.999h74.699"/>
				<switch i:isolated="yes" i:knockout="Off" i:objectNS="&ns_flows;" i:objectType="pointText" enable-background="new    ">
					<foreignObject requiredExtensions="&ns_flows;" x="0" y="0" width="1" height="1" overflow="visible">
						<flowDef  xmlns="&ns_flows;">
							<region>
								<path d="M2974.518,501.399"/>
							</region>
							<flow  xmlns="&ns_flows;"  font-family="'ArialMT'" font-size="4">
								<p><span>Os01g38820</span></p>
							</flow>
						</flowDef>
						<x:targetRef  xlink:href="#XMLID_124_" />
					</foreignObject>
					<text id="XMLID_124_" transform="matrix(1 0 0 1 2974.5181 501.3989)"><tspan x="0" y="0" font-family="'ArialMT'" font-size="4">Os01g38820</tspan></text>
				</switch>
				<switch i:isolated="yes" i:knockout="Off" i:objectNS="&ns_flows;" i:objectType="pointText" enable-background="new    ">
					<foreignObject requiredExtensions="&ns_flows;" x="0" y="0" width="1" height="1" overflow="visible">
						<flowDef  xmlns="&ns_flows;">
							<region>
								<path d="M2974.518,504.499"/>
							</region>
							<flow  xmlns="&ns_flows;"  font-family="'ArialMT'" font-size="4">
								<p><span>Os05g26090</span></p>
							</flow>
						</flowDef>
						<x:targetRef  xlink:href="#XMLID_125_" />
					</foreignObject>
					<text id="XMLID_125_" transform="matrix(1 0 0 1 2974.5181 504.4985)"><tspan x="0" y="0" font-family="'ArialMT'" font-size="4">Os05g26090</tspan></text>
				</switch>
				<switch i:isolated="yes" i:knockout="Off" i:objectNS="&ns_flows;" i:objectType="pointText" enable-background="new    ">
					<foreignObject requiredExtensions="&ns_flows;" x="0" y="0" width="1" height="1" overflow="visible">
						<flowDef  xmlns="&ns_flows;">
							<region>
								<path d="M2974.518,507.599"/>
							</region>
							<flow  xmlns="&ns_flows;"  font-family="'ArialMT'" font-size="4">
								<p><span>Os07g17530</span></p>
							</flow>
						</flowDef>
						<x:targetRef  xlink:href="#XMLID_126_" />
					</foreignObject>
					<text id="XMLID_126_" transform="matrix(1 0 0 1 2974.5181 507.5991)"><tspan x="0" y="0" font-family="'ArialMT'" font-size="4">Os07g17530</tspan></text>
				</switch>
				<switch i:isolated="yes" i:knockout="Off" i:objectNS="&ns_flows;" i:objectType="pointText" enable-background="new    ">
					<foreignObject requiredExtensions="&ns_flows;" x="0" y="0" width="1" height="1" overflow="visible">
						<flowDef  xmlns="&ns_flows;">
							<region>
								<path d="M2974.518,510.699"/>
							</region>
							<flow  xmlns="&ns_flows;"  font-family="'ArialMT'" font-size="4">
								<p><span>Os06g34510</span></p>
							</flow>
						</flowDef>
						<x:targetRef  xlink:href="#XMLID_127_" />
					</foreignObject>
					<text id="XMLID_127_" transform="matrix(1 0 0 1 2974.5181 510.6987)"><tspan x="0" y="0" font-family="'ArialMT'" font-size="4">Os06g34510</tspan></text>
				</switch>
				<switch i:isolated="yes" i:knockout="Off" i:objectNS="&ns_flows;" i:objectType="pointText" enable-background="new    ">
					<foreignObject requiredExtensions="&ns_flows;" x="0" y="0" width="1" height="1" overflow="visible">
						<flowDef  xmlns="&ns_flows;">
							<region>
								<path d="M2974.518,513.798"/>
							</region>
							<flow  xmlns="&ns_flows;"  font-family="'ArialMT'" font-size="4">
								<p><span>Os02g30360</span></p>
							</flow>
						</flowDef>
						<x:targetRef  xlink:href="#XMLID_128_" />
					</foreignObject>
					<text id="XMLID_128_" transform="matrix(1 0 0 1 2974.5181 513.7983)"><tspan x="0" y="0" font-family="'ArialMT'" font-size="4">Os02g30360</tspan></text>
				</switch>
				<switch i:isolated="yes" i:knockout="Off" i:objectNS="&ns_flows;" i:objectType="pointText" enable-background="new    ">
					<foreignObject requiredExtensions="&ns_flows;" x="0" y="0" width="1" height="1" overflow="visible">
						<flowDef  xmlns="&ns_flows;">
							<region>
								<path d="M2974.518,516.899"/>
							</region>
							<flow  xmlns="&ns_flows;"  font-family="'ArialMT'" font-size="4">
								<p><span>Os06g42090</span></p>
							</flow>
						</flowDef>
						<x:targetRef  xlink:href="#XMLID_129_" />
					</foreignObject>
					<text id="XMLID_129_" transform="matrix(1 0 0 1 2974.5181 516.8989)"><tspan x="0" y="0" font-family="'ArialMT'" font-size="4">Os06g42090</tspan></text>
				</switch>
				<switch i:isolated="yes" i:knockout="Off" i:objectNS="&ns_flows;" i:objectType="pointText" enable-background="new    ">
					<foreignObject requiredExtensions="&ns_flows;" x="0" y="0" width="1" height="1" overflow="visible">
						<flowDef  xmlns="&ns_flows;">
							<region>
								<path d="M2974.518,519.999"/>
							</region>
							<flow  xmlns="&ns_flows;"  font-family="'ArialMT'" font-size="4">
								<p><span>Os11g10450</span></p>
							</flow>
						</flowDef>
						<x:targetRef  xlink:href="#XMLID_130_" />
					</foreignObject>
					<text id="XMLID_130_" transform="matrix(1 0 0 1 2974.5181 519.9985)"><tspan x="0" y="0" font-family="'ArialMT'" font-size="4">Os11g10450</tspan></text>
				</switch>
				<path i:knockout="Off" stroke="#000000" stroke-width="3.1" d="M1764.518,522.699h75"/>
				<path i:knockout="Off" fill="#FFFFFF" stroke="#FFFFFF" stroke-width="2.9" d="M1764.668,522.699h74.7"/>
				<path i:knockout="Off" stroke="#000000" stroke-width="3.1" d="M1839.518,522.699h75"/>
				<path i:knockout="Off" fill="#FFFFFF" stroke="#FFFFFF" stroke-width="2.9" d="M1839.668,522.699h74.7"/>
				<path i:knockout="Off" stroke="#000000" stroke-width="3.1" d="M1914.518,522.699h75"/>
				<path i:knockout="Off" fill="#FFFFFF" stroke="#FFFFFF" stroke-width="2.9" d="M1914.668,522.699h74.7"/>
				<path i:knockout="Off" stroke="#000000" stroke-width="3.1" d="M1989.518,522.699h75"/>
				<path i:knockout="Off" fill="#FFFFFF" stroke="#FFFFFF" stroke-width="2.9" d="M1989.668,522.699h74.699"/>
				<path i:knockout="Off" stroke="#000000" stroke-width="3.1" d="M2064.518,522.699h75"/>
				<path i:knockout="Off" fill="#FFFFFF" stroke="#FFFFFF" stroke-width="2.9" d="M2064.668,522.699h74.699"/>
				<path i:knockout="Off" stroke="#000000" stroke-width="3.1" d="M2139.518,522.699h75"/>
				<path i:knockout="Off" fill="#FFFFFF" stroke="#FFFFFF" stroke-width="2.9" d="M2139.668,522.699h74.699"/>
				<path i:knockout="Off" stroke="#000000" stroke-width="3.1" d="M2214.518,522.699h75"/>
				<path i:knockout="Off" fill="#FFFFFF" stroke="#FFFFFF" stroke-width="2.9" d="M2214.668,522.699h74.699"/>
				<path i:knockout="Off" stroke="#000000" stroke-width="3.1" d="M2289.518,522.699h75"/>
				<path i:knockout="Off" fill="#FFFFFF" stroke="#FFFFFF" stroke-width="2.9" d="M2289.668,522.699h74.699"/>
				<path i:knockout="Off" stroke="#000000" stroke-width="3.1" d="M2364.518,522.699h75"/>
				<path i:knockout="Off" fill="#FFFFFF" stroke="#FFFFFF" stroke-width="2.9" d="M2364.668,522.699h74.699"/>
				<path i:knockout="Off" stroke="#000000" stroke-width="3.1" d="M2439.518,522.699h75"/>
				<path i:knockout="Off" fill="#FFFFFF" stroke="#FFFFFF" stroke-width="2.9" d="M2439.668,522.699h74.699"/>
				<path i:knockout="Off" stroke="#000000" stroke-width="3.1" d="M2514.518,522.699h75"/>
				<path i:knockout="Off" fill="#FFFFFF" stroke="#FFFFFF" stroke-width="2.9" d="M2514.668,522.699h74.699"/>
				<path i:knockout="Off" stroke="#000000" stroke-width="3.1" d="M2589.518,522.699h75"/>
				<path i:knockout="Off" fill="#FFFFFF" stroke="#FFFFFF" stroke-width="2.9" d="M2589.668,522.699h74.699"/>
				<path i:knockout="Off" stroke="#000000" stroke-width="3.1" d="M2664.518,522.699h75"/>
				<path i:knockout="Off" fill="#FFFFFF" stroke="#FFFFFF" stroke-width="2.9" d="M2664.668,522.699h74.699"/>
				<path i:knockout="Off" stroke="#000000" stroke-width="3.1" d="M2739.518,522.699h75"/>
				<path i:knockout="Off" fill="#FFFFFF" stroke="#FFFFFF" stroke-width="2.9" d="M2739.668,522.699h74.699"/>
				<path i:knockout="Off" stroke="#000000" stroke-width="3.1" d="M2814.518,522.699h75"/>
				<path i:knockout="Off" fill="#FFFFFF" stroke="#FFFFFF" stroke-width="2.9" d="M2814.668,522.699h74.699"/>
				<switch i:isolated="yes" i:knockout="Off" i:objectNS="&ns_flows;" i:objectType="pointText" enable-background="new    ">
					<foreignObject requiredExtensions="&ns_flows;" x="0" y="0" width="1" height="1" overflow="visible">
						<flowDef  xmlns="&ns_flows;">
							<region>
								<path d="M2974.518,523.099"/>
							</region>
							<flow  xmlns="&ns_flows;"  font-family="'ArialMT'" font-size="4">
								<p><span>Os01g28440</span></p>
							</flow>
						</flowDef>
						<x:targetRef  xlink:href="#XMLID_131_" />
					</foreignObject>
					<text id="XMLID_131_" transform="matrix(1 0 0 1 2974.5181 523.0991)"><tspan x="0" y="0" font-family="'ArialMT'" font-size="4">Os01g28440</tspan></text>
				</switch>
				<switch i:isolated="yes" i:knockout="Off" i:objectNS="&ns_flows;" i:objectType="pointText" enable-background="new    ">
					<foreignObject requiredExtensions="&ns_flows;" x="0" y="0" width="1" height="1" overflow="visible">
						<flowDef  xmlns="&ns_flows;">
							<region>
								<path d="M2974.518,526.199"/>
							</region>
							<flow  xmlns="&ns_flows;"  font-family="'ArialMT'" font-size="4">
								<p><span>Os11g32690</span></p>
							</flow>
						</flowDef>
						<x:targetRef  xlink:href="#XMLID_132_" />
					</foreignObject>
					<text id="XMLID_132_" transform="matrix(1 0 0 1 2974.5181 526.1987)"><tspan x="0" y="0" font-family="'ArialMT'" font-size="4">Os11g32690</tspan></text>
				</switch>
				<switch i:isolated="yes" i:knockout="Off" i:objectNS="&ns_flows;" i:objectType="pointText" enable-background="new    ">
					<foreignObject requiredExtensions="&ns_flows;" x="0" y="0" width="1" height="1" overflow="visible">
						<flowDef  xmlns="&ns_flows;">
							<region>
								<path d="M2974.518,529.298"/>
							</region>
							<flow  xmlns="&ns_flows;"  font-family="'ArialMT'" font-size="4">
								<p><span>Os06g22920</span></p>
							</flow>
						</flowDef>
						<x:targetRef  xlink:href="#XMLID_133_" />
					</foreignObject>
					<text id="XMLID_133_" transform="matrix(1 0 0 1 2974.5181 529.2983)"><tspan x="0" y="0" font-family="'ArialMT'" font-size="4">Os06g22920</tspan></text>
				</switch>
				<switch i:isolated="yes" i:knockout="Off" i:objectNS="&ns_flows;" i:objectType="pointText" enable-background="new    ">
					<foreignObject requiredExtensions="&ns_flows;" x="0" y="0" width="1" height="1" overflow="visible">
						<flowDef  xmlns="&ns_flows;">
							<region>
								<path d="M2974.518,532.399"/>
							</region>
							<flow  xmlns="&ns_flows;"  font-family="'ArialMT'" font-size="4">
								<p><span>Os04g43600</span></p>
							</flow>
						</flowDef>
						<x:targetRef  xlink:href="#XMLID_134_" />
					</foreignObject>
					<text id="XMLID_134_" transform="matrix(1 0 0 1 2974.5181 532.3989)"><tspan x="0" y="0" font-family="'ArialMT'" font-size="4">Os04g43600</tspan></text>
				</switch>
				<path i:knockout="Off" stroke="#000000" stroke-width="3.1" d="M1764.518,535.099h75"/>
				<path i:knockout="Off" fill="#BABABA" stroke="#BABABA" stroke-width="2.9" d="M1764.668,535.099h74.7"/>
				<path i:knockout="Off" stroke="#000000" stroke-width="3.1" d="M1839.518,535.099h75"/>
				<path i:knockout="Off" fill="#FFFFFF" stroke="#FFFFFF" stroke-width="2.9" d="M1839.668,535.099h74.7"/>
				<path i:knockout="Off" stroke="#000000" stroke-width="3.1" d="M1914.518,535.099h75"/>
				<path i:knockout="Off" fill="#FFFFFF" stroke="#FFFFFF" stroke-width="2.9" d="M1914.668,535.099h74.7"/>
				<path i:knockout="Off" stroke="#000000" stroke-width="3.1" d="M1989.518,535.099h75"/>
				<path i:knockout="Off" fill="#FFFFFF" stroke="#FFFFFF" stroke-width="2.9" d="M1989.668,535.099h74.699"/>
				<path i:knockout="Off" stroke="#000000" stroke-width="3.1" d="M2064.518,535.099h75"/>
				<path i:knockout="Off" fill="#FFFFFF" stroke="#FFFFFF" stroke-width="2.9" d="M2064.668,535.099h74.699"/>
				<path i:knockout="Off" stroke="#000000" stroke-width="3.1" d="M2139.518,535.099h75"/>
				<path i:knockout="Off" fill="#FFFFFF" stroke="#FFFFFF" stroke-width="2.9" d="M2139.668,535.099h74.699"/>
				<path i:knockout="Off" stroke="#000000" stroke-width="3.1" d="M2214.518,535.099h75"/>
				<path i:knockout="Off" fill="#FFFFFF" stroke="#FFFFFF" stroke-width="2.9" d="M2214.668,535.099h74.699"/>
				<path i:knockout="Off" stroke="#000000" stroke-width="3.1" d="M2289.518,535.099h75"/>
				<path i:knockout="Off" fill="#FFFFFF" stroke="#FFFFFF" stroke-width="2.9" d="M2289.668,535.099h74.699"/>
				<path i:knockout="Off" stroke="#000000" stroke-width="3.1" d="M2364.518,535.099h75"/>
				<path i:knockout="Off" fill="#FFFFFF" stroke="#FFFFFF" stroke-width="2.9" d="M2364.668,535.099h74.699"/>
				<path i:knockout="Off" stroke="#000000" stroke-width="3.1" d="M2439.518,535.099h75"/>
				<path i:knockout="Off" fill="#FFFFFF" stroke="#FFFFFF" stroke-width="2.9" d="M2439.668,535.099h74.699"/>
				<path i:knockout="Off" stroke="#000000" stroke-width="3.1" d="M2514.518,535.099h75"/>
				<path i:knockout="Off" fill="#FFFFFF" stroke="#FFFFFF" stroke-width="2.9" d="M2514.668,535.099h74.699"/>
				<path i:knockout="Off" stroke="#000000" stroke-width="3.1" d="M2589.518,535.099h75"/>
				<path i:knockout="Off" fill="#FFFFFF" stroke="#FFFFFF" stroke-width="2.9" d="M2589.668,535.099h74.699"/>
				<path i:knockout="Off" stroke="#000000" stroke-width="3.1" d="M2664.518,535.099h75"/>
				<path i:knockout="Off" fill="#FFFFFF" stroke="#FFFFFF" stroke-width="2.9" d="M2664.668,535.099h74.699"/>
				<path i:knockout="Off" stroke="#000000" stroke-width="3.1" d="M2739.518,535.099h75"/>
				<path i:knockout="Off" fill="#FFFFFF" stroke="#FFFFFF" stroke-width="2.9" d="M2739.668,535.099h74.699"/>
				<path i:knockout="Off" stroke="#000000" stroke-width="3.1" d="M2814.518,535.099h75"/>
				<path i:knockout="Off" fill="#FFFFFF" stroke="#FFFFFF" stroke-width="2.9" d="M2814.668,535.099h74.699"/>
				<switch i:isolated="yes" i:knockout="Off" i:objectNS="&ns_flows;" i:objectType="pointText" enable-background="new    ">
					<foreignObject requiredExtensions="&ns_flows;" x="0" y="0" width="1" height="1" overflow="visible">
						<flowDef  xmlns="&ns_flows;">
							<region>
								<path d="M2974.518,535.499"/>
							</region>
							<flow  xmlns="&ns_flows;"  font-family="'ArialMT'" font-size="4">
								<p><span>Os01g36780</span></p>
							</flow>
						</flowDef>
						<x:targetRef  xlink:href="#XMLID_135_" />
					</foreignObject>
					<text id="XMLID_135_" transform="matrix(1 0 0 1 2974.5181 535.4985)"><tspan x="0" y="0" font-family="'ArialMT'" font-size="4">Os01g36780</tspan></text>
				</switch>
				<switch i:isolated="yes" i:knockout="Off" i:objectNS="&ns_flows;" i:objectType="pointText" enable-background="new    ">
					<foreignObject requiredExtensions="&ns_flows;" x="0" y="0" width="1" height="1" overflow="visible">
						<flowDef  xmlns="&ns_flows;">
							<region>
								<path d="M2974.518,538.599"/>
							</region>
							<flow  xmlns="&ns_flows;"  font-family="'ArialMT'" font-size="4">
								<p><span>Os09g11750</span></p>
							</flow>
						</flowDef>
						<x:targetRef  xlink:href="#XMLID_136_" />
					</foreignObject>
					<text id="XMLID_136_" transform="matrix(1 0 0 1 2974.5181 538.5991)"><tspan x="0" y="0" font-family="'ArialMT'" font-size="4">Os09g11750</tspan></text>
				</switch>
				<switch i:isolated="yes" i:knockout="Off" i:objectNS="&ns_flows;" i:objectType="pointText" enable-background="new    ">
					<foreignObject requiredExtensions="&ns_flows;" x="0" y="0" width="1" height="1" overflow="visible">
						<flowDef  xmlns="&ns_flows;">
							<region>
								<path d="M2974.518,541.699"/>
							</region>
							<flow  xmlns="&ns_flows;"  font-family="'ArialMT'" font-size="4">
								<p><span>Os09g09000</span></p>
							</flow>
						</flowDef>
						<x:targetRef  xlink:href="#XMLID_137_" />
					</foreignObject>
					<text id="XMLID_137_" transform="matrix(1 0 0 1 2974.5181 541.6987)"><tspan x="0" y="0" font-family="'ArialMT'" font-size="4">Os09g09000</tspan></text>
				</switch>
				<switch i:isolated="yes" i:knockout="Off" i:objectNS="&ns_flows;" i:objectType="pointText" enable-background="new    ">
					<foreignObject requiredExtensions="&ns_flows;" x="0" y="0" width="1" height="1" overflow="visible">
						<flowDef  xmlns="&ns_flows;">
							<region>
								<path d="M2974.518,544.798"/>
							</region>
							<flow  xmlns="&ns_flows;"  font-family="'ArialMT'" font-size="4">
								<p><span>Os11g23820</span></p>
							</flow>
						</flowDef>
						<x:targetRef  xlink:href="#XMLID_138_" />
					</foreignObject>
					<text id="XMLID_138_" transform="matrix(1 0 0 1 2974.5181 544.7983)"><tspan x="0" y="0" font-family="'ArialMT'" font-size="4">Os11g23820</tspan></text>
				</switch>
				<switch i:isolated="yes" i:knockout="Off" i:objectNS="&ns_flows;" i:objectType="pointText" enable-background="new    ">
					<foreignObject requiredExtensions="&ns_flows;" x="0" y="0" width="1" height="1" overflow="visible">
						<flowDef  xmlns="&ns_flows;">
							<region>
								<path d="M2974.518,547.899"/>
							</region>
							<flow  xmlns="&ns_flows;"  font-family="'ArialMT'" font-size="4">
								<p><span>Os05g27850</span></p>
							</flow>
						</flowDef>
						<x:targetRef  xlink:href="#XMLID_139_" />
					</foreignObject>
					<text id="XMLID_139_" transform="matrix(1 0 0 1 2974.5181 547.8989)"><tspan x="0" y="0" font-family="'ArialMT'" font-size="4">Os05g27850</tspan></text>
				</switch>
				<switch i:isolated="yes" i:knockout="Off" i:objectNS="&ns_flows;" i:objectType="pointText" enable-background="new    ">
					<foreignObject requiredExtensions="&ns_flows;" x="0" y="0" width="1" height="1" overflow="visible">
						<flowDef  xmlns="&ns_flows;">
							<region>
								<path d="M2974.518,550.999"/>
							</region>
							<flow  xmlns="&ns_flows;"  font-family="'ArialMT'" font-size="4">
								<p><span>Os03g40510</span></p>
							</flow>
						</flowDef>
						<x:targetRef  xlink:href="#XMLID_140_" />
					</foreignObject>
					<text id="XMLID_140_" transform="matrix(1 0 0 1 2974.5181 550.9985)"><tspan x="0" y="0" font-family="'ArialMT'" font-size="4">Os03g40510</tspan></text>
				</switch>
				<switch i:isolated="yes" i:knockout="Off" i:objectNS="&ns_flows;" i:objectType="pointText" enable-background="new    ">
					<foreignObject requiredExtensions="&ns_flows;" x="0" y="0" width="1" height="1" overflow="visible">
						<flowDef  xmlns="&ns_flows;">
							<region>
								<path d="M2974.518,554.099"/>
							</region>
							<flow  xmlns="&ns_flows;"  font-family="'ArialMT'" font-size="4">
								<p><span>Os01g10380</span></p>
							</flow>
						</flowDef>
						<x:targetRef  xlink:href="#XMLID_141_" />
					</foreignObject>
					<text id="XMLID_141_" transform="matrix(1 0 0 1 2974.5181 554.0991)"><tspan x="0" y="0" font-family="'ArialMT'" font-size="4">Os01g10380</tspan></text>
				</switch>
				<switch i:isolated="yes" i:knockout="Off" i:objectNS="&ns_flows;" i:objectType="pointText" enable-background="new    ">
					<foreignObject requiredExtensions="&ns_flows;" x="0" y="0" width="1" height="1" overflow="visible">
						<flowDef  xmlns="&ns_flows;">
							<region>
								<path d="M2974.518,557.199"/>
							</region>
							<flow  xmlns="&ns_flows;"  font-family="'ArialMT'" font-size="4">
								<p><span>Os01g20200</span></p>
							</flow>
						</flowDef>
						<x:targetRef  xlink:href="#XMLID_142_" />
					</foreignObject>
					<text id="XMLID_142_" transform="matrix(1 0 0 1 2974.5181 557.1987)"><tspan x="0" y="0" font-family="'ArialMT'" font-size="4">Os01g20200</tspan></text>
				</switch>
				<switch i:isolated="yes" i:knockout="Off" i:objectNS="&ns_flows;" i:objectType="pointText" enable-background="new    ">
					<foreignObject requiredExtensions="&ns_flows;" x="0" y="0" width="1" height="1" overflow="visible">
						<flowDef  xmlns="&ns_flows;">
							<region>
								<path d="M2974.518,560.298"/>
							</region>
							<flow  xmlns="&ns_flows;"  font-family="'ArialMT'" font-size="4">
								<p><span>Os09g12190</span></p>
							</flow>
						</flowDef>
						<x:targetRef  xlink:href="#XMLID_143_" />
					</foreignObject>
					<text id="XMLID_143_" transform="matrix(1 0 0 1 2974.5181 560.2983)"><tspan x="0" y="0" font-family="'ArialMT'" font-size="4">Os09g12190</tspan></text>
				</switch>
				<switch i:isolated="yes" i:knockout="Off" i:objectNS="&ns_flows;" i:objectType="pointText" enable-background="new    ">
					<foreignObject requiredExtensions="&ns_flows;" x="0" y="0" width="1" height="1" overflow="visible">
						<flowDef  xmlns="&ns_flows;">
							<region>
								<path d="M2974.518,563.399"/>
							</region>
							<flow  xmlns="&ns_flows;"  font-family="'ArialMT'" font-size="4">
								<p><span>Os02g50660</span></p>
							</flow>
						</flowDef>
						<x:targetRef  xlink:href="#XMLID_144_" />
					</foreignObject>
					<text id="XMLID_144_" transform="matrix(1 0 0 1 2974.5181 563.3989)"><tspan x="0" y="0" font-family="'ArialMT'" font-size="4">Os02g50660</tspan></text>
				</switch>
				<switch i:isolated="yes" i:knockout="Off" i:objectNS="&ns_flows;" i:objectType="pointText" enable-background="new    ">
					<foreignObject requiredExtensions="&ns_flows;" x="0" y="0" width="1" height="1" overflow="visible">
						<flowDef  xmlns="&ns_flows;">
							<region>
								<path d="M2974.518,566.499"/>
							</region>
							<flow  xmlns="&ns_flows;"  font-family="'ArialMT'" font-size="4">
								<p><span>Os06g44690</span></p>
							</flow>
						</flowDef>
						<x:targetRef  xlink:href="#XMLID_145_" />
					</foreignObject>
					<text id="XMLID_145_" transform="matrix(1 0 0 1 2974.5181 566.4985)"><tspan x="0" y="0" font-family="'ArialMT'" font-size="4">Os06g44690</tspan></text>
				</switch>
				<switch i:isolated="yes" i:knockout="Off" i:objectNS="&ns_flows;" i:objectType="pointText" enable-background="new    ">
					<foreignObject requiredExtensions="&ns_flows;" x="0" y="0" width="1" height="1" overflow="visible">
						<flowDef  xmlns="&ns_flows;">
							<region>
								<path d="M2974.518,569.599"/>
							</region>
							<flow  xmlns="&ns_flows;"  font-family="'ArialMT'" font-size="4">
								<p><span>Os01g70040</span></p>
							</flow>
						</flowDef>
						<x:targetRef  xlink:href="#XMLID_146_" />
					</foreignObject>
					<text id="XMLID_146_" transform="matrix(1 0 0 1 2974.5181 569.5991)"><tspan x="0" y="0" font-family="'ArialMT'" font-size="4">Os01g70040</tspan></text>
				</switch>
				<switch i:isolated="yes" i:knockout="Off" i:objectNS="&ns_flows;" i:objectType="pointText" enable-background="new    ">
					<foreignObject requiredExtensions="&ns_flows;" x="0" y="0" width="1" height="1" overflow="visible">
						<flowDef  xmlns="&ns_flows;">
							<region>
								<path d="M2974.518,572.699"/>
							</region>
							<flow  xmlns="&ns_flows;"  font-family="'ArialMT'" font-size="4">
								<p><span>Os06g36640</span></p>
							</flow>
						</flowDef>
						<x:targetRef  xlink:href="#XMLID_147_" />
					</foreignObject>
					<text id="XMLID_147_" transform="matrix(1 0 0 1 2974.5181 572.6987)"><tspan x="0" y="0" font-family="'ArialMT'" font-size="4">Os06g36640</tspan></text>
				</switch>
				<switch i:isolated="yes" i:knockout="Off" i:objectNS="&ns_flows;" i:objectType="pointText" enable-background="new    ">
					<foreignObject requiredExtensions="&ns_flows;" x="0" y="0" width="1" height="1" overflow="visible">
						<flowDef  xmlns="&ns_flows;">
							<region>
								<path d="M2974.518,575.798"/>
							</region>
							<flow  xmlns="&ns_flows;"  font-family="'ArialMT'" font-size="4">
								<p><span>Os01g63340</span></p>
							</flow>
						</flowDef>
						<x:targetRef  xlink:href="#XMLID_148_" />
					</foreignObject>
					<text id="XMLID_148_" transform="matrix(1 0 0 1 2974.5181 575.7983)"><tspan x="0" y="0" font-family="'ArialMT'" font-size="4">Os01g63340</tspan></text>
				</switch>
				<switch i:isolated="yes" i:knockout="Off" i:objectNS="&ns_flows;" i:objectType="pointText" enable-background="new    ">
					<foreignObject requiredExtensions="&ns_flows;" x="0" y="0" width="1" height="1" overflow="visible">
						<flowDef  xmlns="&ns_flows;">
							<region>
								<path d="M2974.518,578.899"/>
							</region>
							<flow  xmlns="&ns_flows;"  font-family="'ArialMT'" font-size="4">
								<p><span>Os06g14680</span></p>
							</flow>
						</flowDef>
						<x:targetRef  xlink:href="#XMLID_149_" />
					</foreignObject>
					<text id="XMLID_149_" transform="matrix(1 0 0 1 2974.5181 578.8989)"><tspan x="0" y="0" font-family="'ArialMT'" font-size="4">Os06g14680</tspan></text>
				</switch>
				<switch i:isolated="yes" i:knockout="Off" i:objectNS="&ns_flows;" i:objectType="pointText" enable-background="new    ">
					<foreignObject requiredExtensions="&ns_flows;" x="0" y="0" width="1" height="1" overflow="visible">
						<flowDef  xmlns="&ns_flows;">
							<region>
								<path d="M2974.518,581.999"/>
							</region>
							<flow  xmlns="&ns_flows;"  font-family="'ArialMT'" font-size="4">
								<p><span>Os06g10360</span></p>
							</flow>
						</flowDef>
						<x:targetRef  xlink:href="#XMLID_150_" />
					</foreignObject>
					<text id="XMLID_150_" transform="matrix(1 0 0 1 2974.5181 581.9985)"><tspan x="0" y="0" font-family="'ArialMT'" font-size="4">Os06g10360</tspan></text>
				</switch>
				<switch i:isolated="yes" i:knockout="Off" i:objectNS="&ns_flows;" i:objectType="pointText" enable-background="new    ">
					<foreignObject requiredExtensions="&ns_flows;" x="0" y="0" width="1" height="1" overflow="visible">
						<flowDef  xmlns="&ns_flows;">
							<region>
								<path d="M2974.518,585.099"/>
							</region>
							<flow  xmlns="&ns_flows;"  font-family="'ArialMT'" font-size="4">
								<p><span>Os07g28230</span></p>
							</flow>
						</flowDef>
						<x:targetRef  xlink:href="#XMLID_151_" />
					</foreignObject>
					<text id="XMLID_151_" transform="matrix(1 0 0 1 2974.5181 585.0991)"><tspan x="0" y="0" font-family="'ArialMT'" font-size="4">Os07g28230</tspan></text>
				</switch>
				<switch i:isolated="yes" i:knockout="Off" i:objectNS="&ns_flows;" i:objectType="pointText" enable-background="new    ">
					<foreignObject requiredExtensions="&ns_flows;" x="0" y="0" width="1" height="1" overflow="visible">
						<flowDef  xmlns="&ns_flows;">
							<region>
								<path d="M2974.518,588.199"/>
							</region>
							<flow  xmlns="&ns_flows;"  font-family="'ArialMT'" font-size="4">
								<p><span>Os05g27150</span></p>
							</flow>
						</flowDef>
						<x:targetRef  xlink:href="#XMLID_152_" />
					</foreignObject>
					<text id="XMLID_152_" transform="matrix(1 0 0 1 2974.5181 588.1987)"><tspan x="0" y="0" font-family="'ArialMT'" font-size="4">Os05g27150</tspan></text>
				</switch>
				<switch i:isolated="yes" i:knockout="Off" i:objectNS="&ns_flows;" i:objectType="pointText" enable-background="new    ">
					<foreignObject requiredExtensions="&ns_flows;" x="0" y="0" width="1" height="1" overflow="visible">
						<flowDef  xmlns="&ns_flows;">
							<region>
								<path d="M2974.518,591.298"/>
							</region>
							<flow  xmlns="&ns_flows;"  font-family="'ArialMT'" font-size="4">
								<p><span>Os07g26080</span></p>
							</flow>
						</flowDef>
						<x:targetRef  xlink:href="#XMLID_153_" />
					</foreignObject>
					<text id="XMLID_153_" transform="matrix(1 0 0 1 2974.5181 591.2983)"><tspan x="0" y="0" font-family="'ArialMT'" font-size="4">Os07g26080</tspan></text>
				</switch>
				<switch i:isolated="yes" i:knockout="Off" i:objectNS="&ns_flows;" i:objectType="pointText" enable-background="new    ">
					<foreignObject requiredExtensions="&ns_flows;" x="0" y="0" width="1" height="1" overflow="visible">
						<flowDef  xmlns="&ns_flows;">
							<region>
								<path d="M2974.518,594.399"/>
							</region>
							<flow  xmlns="&ns_flows;"  font-family="'ArialMT'" font-size="4">
								<p><span>Os12g24260</span></p>
							</flow>
						</flowDef>
						<x:targetRef  xlink:href="#XMLID_154_" />
					</foreignObject>
					<text id="XMLID_154_" transform="matrix(1 0 0 1 2974.5181 594.3989)"><tspan x="0" y="0" font-family="'ArialMT'" font-size="4">Os12g24260</tspan></text>
				</switch>
				<switch i:isolated="yes" i:knockout="Off" i:objectNS="&ns_flows;" i:objectType="pointText" enable-background="new    ">
					<foreignObject requiredExtensions="&ns_flows;" x="0" y="0" width="1" height="1" overflow="visible">
						<flowDef  xmlns="&ns_flows;">
							<region>
								<path d="M2974.518,597.499"/>
							</region>
							<flow  xmlns="&ns_flows;"  font-family="'ArialMT'" font-size="4">
								<p><span>Os11g25010</span></p>
							</flow>
						</flowDef>
						<x:targetRef  xlink:href="#XMLID_155_" />
					</foreignObject>
					<text id="XMLID_155_" transform="matrix(1 0 0 1 2974.5181 597.4985)"><tspan x="0" y="0" font-family="'ArialMT'" font-size="4">Os11g25010</tspan></text>
				</switch>
				<switch i:isolated="yes" i:knockout="Off" i:objectNS="&ns_flows;" i:objectType="pointText" enable-background="new    ">
					<foreignObject requiredExtensions="&ns_flows;" x="0" y="0" width="1" height="1" overflow="visible">
						<flowDef  xmlns="&ns_flows;">
							<region>
								<path d="M2974.518,600.599"/>
							</region>
							<flow  xmlns="&ns_flows;"  font-family="'ArialMT'" font-size="4">
								<p><span>Os07g29170</span></p>
							</flow>
						</flowDef>
						<x:targetRef  xlink:href="#XMLID_156_" />
					</foreignObject>
					<text id="XMLID_156_" transform="matrix(1 0 0 1 2974.5181 600.5991)"><tspan x="0" y="0" font-family="'ArialMT'" font-size="4">Os07g29170</tspan></text>
				</switch>
				<switch i:isolated="yes" i:knockout="Off" i:objectNS="&ns_flows;" i:objectType="pointText" enable-background="new    ">
					<foreignObject requiredExtensions="&ns_flows;" x="0" y="0" width="1" height="1" overflow="visible">
						<flowDef  xmlns="&ns_flows;">
							<region>
								<path d="M2974.518,603.699"/>
							</region>
							<flow  xmlns="&ns_flows;"  font-family="'ArialMT'" font-size="4">
								<p><span>Os07g13060</span></p>
							</flow>
						</flowDef>
						<x:targetRef  xlink:href="#XMLID_157_" />
					</foreignObject>
					<text id="XMLID_157_" transform="matrix(1 0 0 1 2974.5181 603.6987)"><tspan x="0" y="0" font-family="'ArialMT'" font-size="4">Os07g13060</tspan></text>
				</switch>
				<switch i:isolated="yes" i:knockout="Off" i:objectNS="&ns_flows;" i:objectType="pointText" enable-background="new    ">
					<foreignObject requiredExtensions="&ns_flows;" x="0" y="0" width="1" height="1" overflow="visible">
						<flowDef  xmlns="&ns_flows;">
							<region>
								<path d="M2974.518,606.798"/>
							</region>
							<flow  xmlns="&ns_flows;"  font-family="'ArialMT'" font-size="4">
								<p><span>Os06g42570</span></p>
							</flow>
						</flowDef>
						<x:targetRef  xlink:href="#XMLID_158_" />
					</foreignObject>
					<text id="XMLID_158_" transform="matrix(1 0 0 1 2974.5181 606.7983)"><tspan x="0" y="0" font-family="'ArialMT'" font-size="4">Os06g42570</tspan></text>
				</switch>
				<switch i:isolated="yes" i:knockout="Off" i:objectNS="&ns_flows;" i:objectType="pointText" enable-background="new    ">
					<foreignObject requiredExtensions="&ns_flows;" x="0" y="0" width="1" height="1" overflow="visible">
						<flowDef  xmlns="&ns_flows;">
							<region>
								<path d="M2974.518,609.899"/>
							</region>
							<flow  xmlns="&ns_flows;"  font-family="'ArialMT'" font-size="4">
								<p><span>Os07g25100</span></p>
							</flow>
						</flowDef>
						<x:targetRef  xlink:href="#XMLID_159_" />
					</foreignObject>
					<text id="XMLID_159_" transform="matrix(1 0 0 1 2974.5181 609.8989)"><tspan x="0" y="0" font-family="'ArialMT'" font-size="4">Os07g25100</tspan></text>
				</switch>
				<switch i:isolated="yes" i:knockout="Off" i:objectNS="&ns_flows;" i:objectType="pointText" enable-background="new    ">
					<foreignObject requiredExtensions="&ns_flows;" x="0" y="0" width="1" height="1" overflow="visible">
						<flowDef  xmlns="&ns_flows;">
							<region>
								<path d="M2974.518,612.999"/>
							</region>
							<flow  xmlns="&ns_flows;"  font-family="'ArialMT'" font-size="4">
								<p><span>Os10g26370</span></p>
							</flow>
						</flowDef>
						<x:targetRef  xlink:href="#XMLID_160_" />
					</foreignObject>
					<text id="XMLID_160_" transform="matrix(1 0 0 1 2974.5181 612.9985)"><tspan x="0" y="0" font-family="'ArialMT'" font-size="4">Os10g26370</tspan></text>
				</switch>
				<switch i:isolated="yes" i:knockout="Off" i:objectNS="&ns_flows;" i:objectType="pointText" enable-background="new    ">
					<foreignObject requiredExtensions="&ns_flows;" x="0" y="0" width="1" height="1" overflow="visible">
						<flowDef  xmlns="&ns_flows;">
							<region>
								<path d="M2974.518,616.099"/>
							</region>
							<flow  xmlns="&ns_flows;"  font-family="'ArialMT'" font-size="4">
								<p><span>Os12g33050</span></p>
							</flow>
						</flowDef>
						<x:targetRef  xlink:href="#XMLID_161_" />
					</foreignObject>
					<text id="XMLID_161_" transform="matrix(1 0 0 1 2974.5181 616.0991)"><tspan x="0" y="0" font-family="'ArialMT'" font-size="4">Os12g33050</tspan></text>
				</switch>
				<switch i:isolated="yes" i:knockout="Off" i:objectNS="&ns_flows;" i:objectType="pointText" enable-background="new    ">
					<foreignObject requiredExtensions="&ns_flows;" x="0" y="0" width="1" height="1" overflow="visible">
						<flowDef  xmlns="&ns_flows;">
							<region>
								<path d="M2974.518,619.199"/>
							</region>
							<flow  xmlns="&ns_flows;"  font-family="'ArialMT'" font-size="4">
								<p><span>Os07g28630</span></p>
							</flow>
						</flowDef>
						<x:targetRef  xlink:href="#XMLID_162_" />
					</foreignObject>
					<text id="XMLID_162_" transform="matrix(1 0 0 1 2974.5181 619.1987)"><tspan x="0" y="0" font-family="'ArialMT'" font-size="4">Os07g28630</tspan></text>
				</switch>
				<switch i:isolated="yes" i:knockout="Off" i:objectNS="&ns_flows;" i:objectType="pointText" enable-background="new    ">
					<foreignObject requiredExtensions="&ns_flows;" x="0" y="0" width="1" height="1" overflow="visible">
						<flowDef  xmlns="&ns_flows;">
							<region>
								<path d="M2974.518,622.298"/>
							</region>
							<flow  xmlns="&ns_flows;"  font-family="'ArialMT'" font-size="4">
								<p><span>Os08g30610</span></p>
							</flow>
						</flowDef>
						<x:targetRef  xlink:href="#XMLID_163_" />
					</foreignObject>
					<text id="XMLID_163_" transform="matrix(1 0 0 1 2974.5181 622.2983)"><tspan x="0" y="0" font-family="'ArialMT'" font-size="4">Os08g30610</tspan></text>
				</switch>
				<path i:knockout="Off" stroke="#000000" stroke-width="3.1" d="M1764.518,624.999h75"/>
				<path i:knockout="Off" fill="#FFFFFF" stroke="#FFFFFF" stroke-width="2.9" d="M1764.668,624.999h74.7"/>
				<path i:knockout="Off" stroke="#000000" stroke-width="3.1" d="M1839.518,624.999h75"/>
				<path i:knockout="Off" fill="#FFFFFF" stroke="#FFFFFF" stroke-width="2.9" d="M1839.668,624.999h74.7"/>
				<path i:knockout="Off" stroke="#000000" stroke-width="3.1" d="M1914.518,624.999h75"/>
				<path i:knockout="Off" fill="#FFFFFF" stroke="#FFFFFF" stroke-width="2.9" d="M1914.668,624.999h74.7"/>
				<path i:knockout="Off" stroke="#000000" stroke-width="3.1" d="M1989.518,624.999h75"/>
				<path i:knockout="Off" fill="#FFFFFF" stroke="#FFFFFF" stroke-width="2.9" d="M1989.668,624.999h74.699"/>
				<path i:knockout="Off" stroke="#000000" stroke-width="3.1" d="M2064.518,624.999h75"/>
				<path i:knockout="Off" fill="#FFFFFF" stroke="#FFFFFF" stroke-width="2.9" d="M2064.668,624.999h74.699"/>
				<path i:knockout="Off" stroke="#000000" stroke-width="3.1" d="M2139.518,624.999h75"/>
				<path i:knockout="Off" fill="#FFFFFF" stroke="#FFFFFF" stroke-width="2.9" d="M2139.668,624.999h74.699"/>
				<path i:knockout="Off" stroke="#000000" stroke-width="3.1" d="M2214.518,624.999h75"/>
				<path i:knockout="Off" fill="#FFFFFF" stroke="#FFFFFF" stroke-width="2.9" d="M2214.668,624.999h74.699"/>
				<path i:knockout="Off" stroke="#000000" stroke-width="3.1" d="M2289.518,624.999h75"/>
				<path i:knockout="Off" fill="#FFFFFF" stroke="#FFFFFF" stroke-width="2.9" d="M2289.668,624.999h74.699"/>
				<path i:knockout="Off" stroke="#000000" stroke-width="3.1" d="M2364.518,624.999h75"/>
				<path i:knockout="Off" fill="#FFFFFF" stroke="#FFFFFF" stroke-width="2.9" d="M2364.668,624.999h74.699"/>
				<path i:knockout="Off" stroke="#000000" stroke-width="3.1" d="M2439.518,624.999h75"/>
				<path i:knockout="Off" fill="#FFFFFF" stroke="#FFFFFF" stroke-width="2.9" d="M2439.668,624.999h74.699"/>
				<path i:knockout="Off" stroke="#000000" stroke-width="3.1" d="M2514.518,624.999h75"/>
				<path i:knockout="Off" fill="#FFFFFF" stroke="#FFFFFF" stroke-width="2.9" d="M2514.668,624.999h74.699"/>
				<path i:knockout="Off" stroke="#000000" stroke-width="3.1" d="M2589.518,624.999h75"/>
				<path i:knockout="Off" fill="#FFFFFF" stroke="#FFFFFF" stroke-width="2.9" d="M2589.668,624.999h74.699"/>
				<path i:knockout="Off" stroke="#000000" stroke-width="3.1" d="M2664.518,624.999h75"/>
				<path i:knockout="Off" fill="#FFFFFF" stroke="#FFFFFF" stroke-width="2.9" d="M2664.668,624.999h74.699"/>
				<path i:knockout="Off" stroke="#000000" stroke-width="3.1" d="M2739.518,624.999h75"/>
				<path i:knockout="Off" fill="#FFFFFF" stroke="#FFFFFF" stroke-width="2.9" d="M2739.668,624.999h74.699"/>
				<path i:knockout="Off" stroke="#000000" stroke-width="3.1" d="M2814.518,624.999h75"/>
				<path i:knockout="Off" fill="#FFFFFF" stroke="#FFFFFF" stroke-width="2.9" d="M2814.668,624.999h74.699"/>
				<switch i:isolated="yes" i:knockout="Off" i:objectNS="&ns_flows;" i:objectType="pointText" enable-background="new    ">
					<foreignObject requiredExtensions="&ns_flows;" x="0" y="0" width="1" height="1" overflow="visible">
						<flowDef  xmlns="&ns_flows;">
							<region>
								<path d="M2974.518,625.399"/>
							</region>
							<flow  xmlns="&ns_flows;"  font-family="'ArialMT'" font-size="4">
								<p><span>Os01g34380</span></p>
							</flow>
						</flowDef>
						<x:targetRef  xlink:href="#XMLID_164_" />
					</foreignObject>
					<text id="XMLID_164_" transform="matrix(1 0 0 1 2974.5181 625.3989)"><tspan x="0" y="0" font-family="'ArialMT'" font-size="4">Os01g34380</tspan></text>
				</switch>
				<switch i:isolated="yes" i:knockout="Off" i:objectNS="&ns_flows;" i:objectType="pointText" enable-background="new    ">
					<foreignObject requiredExtensions="&ns_flows;" x="0" y="0" width="1" height="1" overflow="visible">
						<flowDef  xmlns="&ns_flows;">
							<region>
								<path d="M2974.518,628.499"/>
							</region>
							<flow  xmlns="&ns_flows;"  font-family="'ArialMT'" font-size="4">
								<p><span>Os01g32110</span></p>
							</flow>
						</flowDef>
						<x:targetRef  xlink:href="#XMLID_165_" />
					</foreignObject>
					<text id="XMLID_165_" transform="matrix(1 0 0 1 2974.5181 628.4985)"><tspan x="0" y="0" font-family="'ArialMT'" font-size="4">Os01g32110</tspan></text>
				</switch>
				<switch i:isolated="yes" i:knockout="Off" i:objectNS="&ns_flows;" i:objectType="pointText" enable-background="new    ">
					<foreignObject requiredExtensions="&ns_flows;" x="0" y="0" width="1" height="1" overflow="visible">
						<flowDef  xmlns="&ns_flows;">
							<region>
								<path d="M2974.518,631.599"/>
							</region>
							<flow  xmlns="&ns_flows;"  font-family="'ArialMT'" font-size="4">
								<p><span>Os03g41180</span></p>
							</flow>
						</flowDef>
						<x:targetRef  xlink:href="#XMLID_166_" />
					</foreignObject>
					<text id="XMLID_166_" transform="matrix(1 0 0 1 2974.5181 631.5991)"><tspan x="0" y="0" font-family="'ArialMT'" font-size="4">Os03g41180</tspan></text>
				</switch>
				<switch i:isolated="yes" i:knockout="Off" i:objectNS="&ns_flows;" i:objectType="pointText" enable-background="new    ">
					<foreignObject requiredExtensions="&ns_flows;" x="0" y="0" width="1" height="1" overflow="visible">
						<flowDef  xmlns="&ns_flows;">
							<region>
								<path d="M2974.518,634.699"/>
							</region>
							<flow  xmlns="&ns_flows;"  font-family="'ArialMT'" font-size="4">
								<p><span>Os03g54030</span></p>
							</flow>
						</flowDef>
						<x:targetRef  xlink:href="#XMLID_167_" />
					</foreignObject>
					<text id="XMLID_167_" transform="matrix(1 0 0 1 2974.5181 634.6987)"><tspan x="0" y="0" font-family="'ArialMT'" font-size="4">Os03g54030</tspan></text>
				</switch>
				<switch i:isolated="yes" i:knockout="Off" i:objectNS="&ns_flows;" i:objectType="pointText" enable-background="new    ">
					<foreignObject requiredExtensions="&ns_flows;" x="0" y="0" width="1" height="1" overflow="visible">
						<flowDef  xmlns="&ns_flows;">
							<region>
								<path d="M2974.518,637.798"/>
							</region>
							<flow  xmlns="&ns_flows;"  font-family="'ArialMT'" font-size="4">
								<p><span>Os11g25190</span></p>
							</flow>
						</flowDef>
						<x:targetRef  xlink:href="#XMLID_168_" />
					</foreignObject>
					<text id="XMLID_168_" transform="matrix(1 0 0 1 2974.5181 637.7983)"><tspan x="0" y="0" font-family="'ArialMT'" font-size="4">Os11g25190</tspan></text>
				</switch>
				<switch i:isolated="yes" i:knockout="Off" i:objectNS="&ns_flows;" i:objectType="pointText" enable-background="new    ">
					<foreignObject requiredExtensions="&ns_flows;" x="0" y="0" width="1" height="1" overflow="visible">
						<flowDef  xmlns="&ns_flows;">
							<region>
								<path d="M2974.518,640.899"/>
							</region>
							<flow  xmlns="&ns_flows;"  font-family="'ArialMT'" font-size="4">
								<p><span>Os05g09300</span></p>
							</flow>
						</flowDef>
						<x:targetRef  xlink:href="#XMLID_169_" />
					</foreignObject>
					<text id="XMLID_169_" transform="matrix(1 0 0 1 2974.5181 640.8989)"><tspan x="0" y="0" font-family="'ArialMT'" font-size="4">Os05g09300</tspan></text>
				</switch>
				<path i:knockout="Off" stroke="#000000" stroke-width="3.1" d="M1764.518,643.599h75"/>
				<path i:knockout="Off" fill="#FFFFFF" stroke="#FFFFFF" stroke-width="2.9" d="M1764.668,643.599h74.7"/>
				<path i:knockout="Off" stroke="#000000" stroke-width="3.1" d="M1839.518,643.599h75"/>
				<path i:knockout="Off" fill="#FFFFFF" stroke="#FFFFFF" stroke-width="2.9" d="M1839.668,643.599h74.7"/>
				<path i:knockout="Off" stroke="#000000" stroke-width="3.1" d="M1914.518,643.599h75"/>
				<path i:knockout="Off" fill="#FFFFFF" stroke="#FFFFFF" stroke-width="2.9" d="M1914.668,643.599h74.7"/>
				<path i:knockout="Off" stroke="#000000" stroke-width="3.1" d="M1989.518,643.599h75"/>
				<path i:knockout="Off" fill="#FFFFFF" stroke="#FFFFFF" stroke-width="2.9" d="M1989.668,643.599h74.699"/>
				<path i:knockout="Off" stroke="#000000" stroke-width="3.1" d="M2064.518,643.599h75"/>
				<path i:knockout="Off" fill="#C4C4C4" stroke="#C4C4C4" stroke-width="2.9" d="M2064.668,643.599h74.699"/>
				<path i:knockout="Off" stroke="#000000" stroke-width="3.1" d="M2139.518,643.599h75"/>
				<path i:knockout="Off" fill="#FFFFFF" stroke="#FFFFFF" stroke-width="2.9" d="M2139.668,643.599h74.699"/>
				<path i:knockout="Off" stroke="#000000" stroke-width="3.1" d="M2214.518,643.599h75"/>
				<path i:knockout="Off" fill="#FFFFFF" stroke="#FFFFFF" stroke-width="2.9" d="M2214.668,643.599h74.699"/>
				<path i:knockout="Off" stroke="#000000" stroke-width="3.1" d="M2289.518,643.599h75"/>
				<path i:knockout="Off" fill="#FFFFFF" stroke="#FFFFFF" stroke-width="2.9" d="M2289.668,643.599h74.699"/>
				<path i:knockout="Off" stroke="#000000" stroke-width="3.1" d="M2364.518,643.599h75"/>
				<path i:knockout="Off" fill="#FFFFFF" stroke="#FFFFFF" stroke-width="2.9" d="M2364.668,643.599h74.699"/>
				<path i:knockout="Off" stroke="#000000" stroke-width="3.1" d="M2439.518,643.599h75"/>
				<path i:knockout="Off" fill="#FFFFFF" stroke="#FFFFFF" stroke-width="2.9" d="M2439.668,643.599h74.699"/>
				<path i:knockout="Off" stroke="#000000" stroke-width="3.1" d="M2514.518,643.599h75"/>
				<path i:knockout="Off" fill="#FFFFFF" stroke="#FFFFFF" stroke-width="2.9" d="M2514.668,643.599h74.699"/>
				<path i:knockout="Off" stroke="#000000" stroke-width="3.1" d="M2589.518,643.599h75"/>
				<path i:knockout="Off" fill="#FFFFFF" stroke="#FFFFFF" stroke-width="2.9" d="M2589.668,643.599h74.699"/>
				<path i:knockout="Off" stroke="#000000" stroke-width="3.1" d="M2664.518,643.599h75"/>
				<path i:knockout="Off" fill="#FFFFFF" stroke="#FFFFFF" stroke-width="2.9" d="M2664.668,643.599h74.699"/>
				<path i:knockout="Off" stroke="#000000" stroke-width="3.1" d="M2739.518,643.599h75"/>
				<path i:knockout="Off" fill="#FFFFFF" stroke="#FFFFFF" stroke-width="2.9" d="M2739.668,643.599h74.699"/>
				<path i:knockout="Off" stroke="#000000" stroke-width="3.1" d="M2814.518,643.599h75"/>
				<path i:knockout="Off" fill="#BABABA" stroke="#BABABA" stroke-width="2.9" d="M2814.668,643.599h74.699"/>
				<switch i:isolated="yes" i:knockout="Off" i:objectNS="&ns_flows;" i:objectType="pointText" enable-background="new    ">
					<foreignObject requiredExtensions="&ns_flows;" x="0" y="0" width="1" height="1" overflow="visible">
						<flowDef  xmlns="&ns_flows;">
							<region>
								<path d="M2974.518,643.999"/>
							</region>
							<flow  xmlns="&ns_flows;"  font-family="'ArialMT'" font-size="4">
								<p><span>Os01g22190</span></p>
							</flow>
						</flowDef>
						<x:targetRef  xlink:href="#XMLID_170_" />
					</foreignObject>
					<text id="XMLID_170_" transform="matrix(1 0 0 1 2974.5181 643.9985)"><tspan x="0" y="0" font-family="'ArialMT'" font-size="4">Os01g22190</tspan></text>
				</switch>
				<switch i:isolated="yes" i:knockout="Off" i:objectNS="&ns_flows;" i:objectType="pointText" enable-background="new    ">
					<foreignObject requiredExtensions="&ns_flows;" x="0" y="0" width="1" height="1" overflow="visible">
						<flowDef  xmlns="&ns_flows;">
							<region>
								<path d="M2974.518,647.099"/>
							</region>
							<flow  xmlns="&ns_flows;"  font-family="'ArialMT'" font-size="4">
								<p><span>Os07g29730</span></p>
							</flow>
						</flowDef>
						<x:targetRef  xlink:href="#XMLID_171_" />
					</foreignObject>
					<text id="XMLID_171_" transform="matrix(1 0 0 1 2974.5181 647.0991)"><tspan x="0" y="0" font-family="'ArialMT'" font-size="4">Os07g29730</tspan></text>
				</switch>
				<switch i:isolated="yes" i:knockout="Off" i:objectNS="&ns_flows;" i:objectType="pointText" enable-background="new    ">
					<foreignObject requiredExtensions="&ns_flows;" x="0" y="0" width="1" height="1" overflow="visible">
						<flowDef  xmlns="&ns_flows;">
							<region>
								<path d="M2974.518,650.199"/>
							</region>
							<flow  xmlns="&ns_flows;"  font-family="'ArialMT'" font-size="4">
								<p><span>Os02g46900</span></p>
							</flow>
						</flowDef>
						<x:targetRef  xlink:href="#XMLID_172_" />
					</foreignObject>
					<text id="XMLID_172_" transform="matrix(1 0 0 1 2974.5181 650.1987)"><tspan x="0" y="0" font-family="'ArialMT'" font-size="4">Os02g46900</tspan></text>
				</switch>
				<switch i:isolated="yes" i:knockout="Off" i:objectNS="&ns_flows;" i:objectType="pointText" enable-background="new    ">
					<foreignObject requiredExtensions="&ns_flows;" x="0" y="0" width="1" height="1" overflow="visible">
						<flowDef  xmlns="&ns_flows;">
							<region>
								<path d="M2974.518,653.298"/>
							</region>
							<flow  xmlns="&ns_flows;"  font-family="'ArialMT'" font-size="4">
								<p><span>Os12g19190</span></p>
							</flow>
						</flowDef>
						<x:targetRef  xlink:href="#XMLID_173_" />
					</foreignObject>
					<text id="XMLID_173_" transform="matrix(1 0 0 1 2974.5181 653.2983)"><tspan x="0" y="0" font-family="'ArialMT'" font-size="4">Os12g19190</tspan></text>
				</switch>
				<switch i:isolated="yes" i:knockout="Off" i:objectNS="&ns_flows;" i:objectType="pointText" enable-background="new    ">
					<foreignObject requiredExtensions="&ns_flows;" x="0" y="0" width="1" height="1" overflow="visible">
						<flowDef  xmlns="&ns_flows;">
							<region>
								<path d="M2974.518,656.399"/>
							</region>
							<flow  xmlns="&ns_flows;"  font-family="'ArialMT'" font-size="4">
								<p><span>Os12g16380</span></p>
							</flow>
						</flowDef>
						<x:targetRef  xlink:href="#XMLID_174_" />
					</foreignObject>
					<text id="XMLID_174_" transform="matrix(1 0 0 1 2974.5181 656.3989)"><tspan x="0" y="0" font-family="'ArialMT'" font-size="4">Os12g16380</tspan></text>
				</switch>
				<switch i:isolated="yes" i:knockout="Off" i:objectNS="&ns_flows;" i:objectType="pointText" enable-background="new    ">
					<foreignObject requiredExtensions="&ns_flows;" x="0" y="0" width="1" height="1" overflow="visible">
						<flowDef  xmlns="&ns_flows;">
							<region>
								<path d="M2974.518,659.499"/>
							</region>
							<flow  xmlns="&ns_flows;"  font-family="'ArialMT'" font-size="4">
								<p><span>Os11g37590</span></p>
							</flow>
						</flowDef>
						<x:targetRef  xlink:href="#XMLID_175_" />
					</foreignObject>
					<text id="XMLID_175_" transform="matrix(1 0 0 1 2974.5181 659.4985)"><tspan x="0" y="0" font-family="'ArialMT'" font-size="4">Os11g37590</tspan></text>
				</switch>
				<switch i:isolated="yes" i:knockout="Off" i:objectNS="&ns_flows;" i:objectType="pointText" enable-background="new    ">
					<foreignObject requiredExtensions="&ns_flows;" x="0" y="0" width="1" height="1" overflow="visible">
						<flowDef  xmlns="&ns_flows;">
							<region>
								<path d="M2974.518,662.599"/>
							</region>
							<flow  xmlns="&ns_flows;"  font-family="'ArialMT'" font-size="4">
								<p><span>Os06g30560</span></p>
							</flow>
						</flowDef>
						<x:targetRef  xlink:href="#XMLID_176_" />
					</foreignObject>
					<text id="XMLID_176_" transform="matrix(1 0 0 1 2974.5181 662.5991)"><tspan x="0" y="0" font-family="'ArialMT'" font-size="4">Os06g30560</tspan></text>
				</switch>
				<switch i:isolated="yes" i:knockout="Off" i:objectNS="&ns_flows;" i:objectType="pointText" enable-background="new    ">
					<foreignObject requiredExtensions="&ns_flows;" x="0" y="0" width="1" height="1" overflow="visible">
						<flowDef  xmlns="&ns_flows;">
							<region>
								<path d="M2974.518,665.699"/>
							</region>
							<flow  xmlns="&ns_flows;"  font-family="'ArialMT'" font-size="4">
								<p><span>Os09g07340</span></p>
							</flow>
						</flowDef>
						<x:targetRef  xlink:href="#XMLID_177_" />
					</foreignObject>
					<text id="XMLID_177_" transform="matrix(1 0 0 1 2974.5181 665.6987)"><tspan x="0" y="0" font-family="'ArialMT'" font-size="4">Os09g07340</tspan></text>
				</switch>
				<switch i:isolated="yes" i:knockout="Off" i:objectNS="&ns_flows;" i:objectType="pointText" enable-background="new    ">
					<foreignObject requiredExtensions="&ns_flows;" x="0" y="0" width="1" height="1" overflow="visible">
						<flowDef  xmlns="&ns_flows;">
							<region>
								<path d="M2974.518,668.798"/>
							</region>
							<flow  xmlns="&ns_flows;"  font-family="'ArialMT'" font-size="4">
								<p><span>Os09g25250</span></p>
							</flow>
						</flowDef>
						<x:targetRef  xlink:href="#XMLID_178_" />
					</foreignObject>
					<text id="XMLID_178_" transform="matrix(1 0 0 1 2974.5181 668.7983)"><tspan x="0" y="0" font-family="'ArialMT'" font-size="4">Os09g25250</tspan></text>
				</switch>
				<switch i:isolated="yes" i:knockout="Off" i:objectNS="&ns_flows;" i:objectType="pointText" enable-background="new    ">
					<foreignObject requiredExtensions="&ns_flows;" x="0" y="0" width="1" height="1" overflow="visible">
						<flowDef  xmlns="&ns_flows;">
							<region>
								<path d="M2974.518,671.899"/>
							</region>
							<flow  xmlns="&ns_flows;"  font-family="'ArialMT'" font-size="4">
								<p><span>Os04g34840</span></p>
							</flow>
						</flowDef>
						<x:targetRef  xlink:href="#XMLID_179_" />
					</foreignObject>
					<text id="XMLID_179_" transform="matrix(1 0 0 1 2974.5181 671.8989)"><tspan x="0" y="0" font-family="'ArialMT'" font-size="4">Os04g34840</tspan></text>
				</switch>
				<switch i:isolated="yes" i:knockout="Off" i:objectNS="&ns_flows;" i:objectType="pointText" enable-background="new    ">
					<foreignObject requiredExtensions="&ns_flows;" x="0" y="0" width="1" height="1" overflow="visible">
						<flowDef  xmlns="&ns_flows;">
							<region>
								<path d="M2974.518,674.999"/>
							</region>
							<flow  xmlns="&ns_flows;"  font-family="'ArialMT'" font-size="4">
								<p><span>Os09g11400</span></p>
							</flow>
						</flowDef>
						<x:targetRef  xlink:href="#XMLID_180_" />
					</foreignObject>
					<text id="XMLID_180_" transform="matrix(1 0 0 1 2974.5181 674.9985)"><tspan x="0" y="0" font-family="'ArialMT'" font-size="4">Os09g11400</tspan></text>
				</switch>
				<switch i:isolated="yes" i:knockout="Off" i:objectNS="&ns_flows;" i:objectType="pointText" enable-background="new    ">
					<foreignObject requiredExtensions="&ns_flows;" x="0" y="0" width="1" height="1" overflow="visible">
						<flowDef  xmlns="&ns_flows;">
							<region>
								<path d="M2974.518,678.099"/>
							</region>
							<flow  xmlns="&ns_flows;"  font-family="'ArialMT'" font-size="4">
								<p><span>Os10g01510</span></p>
							</flow>
						</flowDef>
						<x:targetRef  xlink:href="#XMLID_181_" />
					</foreignObject>
					<text id="XMLID_181_" transform="matrix(1 0 0 1 2974.5181 678.0991)"><tspan x="0" y="0" font-family="'ArialMT'" font-size="4">Os10g01510</tspan></text>
				</switch>
				<switch i:isolated="yes" i:knockout="Off" i:objectNS="&ns_flows;" i:objectType="pointText" enable-background="new    ">
					<foreignObject requiredExtensions="&ns_flows;" x="0" y="0" width="1" height="1" overflow="visible">
						<flowDef  xmlns="&ns_flows;">
							<region>
								<path d="M2974.518,681.199"/>
							</region>
							<flow  xmlns="&ns_flows;"  font-family="'ArialMT'" font-size="4">
								<p><span>Os12g18020</span></p>
							</flow>
						</flowDef>
						<x:targetRef  xlink:href="#XMLID_182_" />
					</foreignObject>
					<text id="XMLID_182_" transform="matrix(1 0 0 1 2974.5181 681.1987)"><tspan x="0" y="0" font-family="'ArialMT'" font-size="4">Os12g18020</tspan></text>
				</switch>
				<switch i:isolated="yes" i:knockout="Off" i:objectNS="&ns_flows;" i:objectType="pointText" enable-background="new    ">
					<foreignObject requiredExtensions="&ns_flows;" x="0" y="0" width="1" height="1" overflow="visible">
						<flowDef  xmlns="&ns_flows;">
							<region>
								<path d="M2974.518,684.298"/>
							</region>
							<flow  xmlns="&ns_flows;"  font-family="'ArialMT'" font-size="4">
								<p><span>Os04g51840</span></p>
							</flow>
						</flowDef>
						<x:targetRef  xlink:href="#XMLID_183_" />
					</foreignObject>
					<text id="XMLID_183_" transform="matrix(1 0 0 1 2974.5181 684.2983)"><tspan x="0" y="0" font-family="'ArialMT'" font-size="4">Os04g51840</tspan></text>
				</switch>
				<switch i:isolated="yes" i:knockout="Off" i:objectNS="&ns_flows;" i:objectType="pointText" enable-background="new    ">
					<foreignObject requiredExtensions="&ns_flows;" x="0" y="0" width="1" height="1" overflow="visible">
						<flowDef  xmlns="&ns_flows;">
							<region>
								<path d="M2974.518,687.399"/>
							</region>
							<flow  xmlns="&ns_flows;"  font-family="'ArialMT'" font-size="4">
								<p><span>Os11g30070</span></p>
							</flow>
						</flowDef>
						<x:targetRef  xlink:href="#XMLID_184_" />
					</foreignObject>
					<text id="XMLID_184_" transform="matrix(1 0 0 1 2974.5181 687.3989)"><tspan x="0" y="0" font-family="'ArialMT'" font-size="4">Os11g30070</tspan></text>
				</switch>
				<switch i:isolated="yes" i:knockout="Off" i:objectNS="&ns_flows;" i:objectType="pointText" enable-background="new    ">
					<foreignObject requiredExtensions="&ns_flows;" x="0" y="0" width="1" height="1" overflow="visible">
						<flowDef  xmlns="&ns_flows;">
							<region>
								<path d="M2974.518,690.499"/>
							</region>
							<flow  xmlns="&ns_flows;"  font-family="'ArialMT'" font-size="4">
								<p><span>Os11g45650</span></p>
							</flow>
						</flowDef>
						<x:targetRef  xlink:href="#XMLID_185_" />
					</foreignObject>
					<text id="XMLID_185_" transform="matrix(1 0 0 1 2974.5181 690.4985)"><tspan x="0" y="0" font-family="'ArialMT'" font-size="4">Os11g45650</tspan></text>
				</switch>
				<switch i:isolated="yes" i:knockout="Off" i:objectNS="&ns_flows;" i:objectType="pointText" enable-background="new    ">
					<foreignObject requiredExtensions="&ns_flows;" x="0" y="0" width="1" height="1" overflow="visible">
						<flowDef  xmlns="&ns_flows;">
							<region>
								<path d="M2974.518,693.599"/>
							</region>
							<flow  xmlns="&ns_flows;"  font-family="'ArialMT'" font-size="4">
								<p><span>Os06g16520</span></p>
							</flow>
						</flowDef>
						<x:targetRef  xlink:href="#XMLID_186_" />
					</foreignObject>
					<text id="XMLID_186_" transform="matrix(1 0 0 1 2974.5181 693.5991)"><tspan x="0" y="0" font-family="'ArialMT'" font-size="4">Os06g16520</tspan></text>
				</switch>
				<path i:knockout="Off" stroke="#000000" stroke-width="3.1" d="M1764.518,696.298h75"/>
				<path i:knockout="Off" fill="#FFFFFF" stroke="#FFFFFF" stroke-width="2.9" d="M1764.668,696.298h74.7"/>
				<path i:knockout="Off" stroke="#000000" stroke-width="3.1" d="M1839.518,696.298h75"/>
				<path i:knockout="Off" fill="#FFFFFF" stroke="#FFFFFF" stroke-width="2.9" d="M1839.668,696.298h74.7"/>
				<path i:knockout="Off" stroke="#000000" stroke-width="3.1" d="M1914.518,696.298h75"/>
				<path i:knockout="Off" fill="#FFFFFF" stroke="#FFFFFF" stroke-width="2.9" d="M1914.668,696.298h74.7"/>
				<path i:knockout="Off" stroke="#000000" stroke-width="3.1" d="M1989.518,696.298h75"/>
				<path i:knockout="Off" fill="#FFFFFF" stroke="#FFFFFF" stroke-width="2.9" d="M1989.668,696.298h74.699"/>
				<path i:knockout="Off" stroke="#000000" stroke-width="3.1" d="M2064.518,696.298h75"/>
				<path i:knockout="Off" fill="#FFFFFF" stroke="#FFFFFF" stroke-width="2.9" d="M2064.668,696.298h74.699"/>
				<path i:knockout="Off" stroke="#000000" stroke-width="3.1" d="M2139.518,696.298h75"/>
				<path i:knockout="Off" fill="#FFFFFF" stroke="#FFFFFF" stroke-width="2.9" d="M2139.668,696.298h74.699"/>
				<path i:knockout="Off" stroke="#000000" stroke-width="3.1" d="M2214.518,696.298h75"/>
				<path i:knockout="Off" fill="#FFFFFF" stroke="#FFFFFF" stroke-width="2.9" d="M2214.668,696.298h74.699"/>
				<path i:knockout="Off" stroke="#000000" stroke-width="3.1" d="M2289.518,696.298h75"/>
				<path i:knockout="Off" fill="#FFFFFF" stroke="#FFFFFF" stroke-width="2.9" d="M2289.668,696.298h74.699"/>
				<path i:knockout="Off" stroke="#000000" stroke-width="3.1" d="M2364.518,696.298h75"/>
				<path i:knockout="Off" fill="#FFFFFF" stroke="#FFFFFF" stroke-width="2.9" d="M2364.668,696.298h74.699"/>
				<path i:knockout="Off" stroke="#000000" stroke-width="3.1" d="M2439.518,696.298h75"/>
				<path i:knockout="Off" fill="#FFFFFF" stroke="#FFFFFF" stroke-width="2.9" d="M2439.668,696.298h74.699"/>
				<path i:knockout="Off" stroke="#000000" stroke-width="3.1" d="M2514.518,696.298h75"/>
				<path i:knockout="Off" fill="#FFFFFF" stroke="#FFFFFF" stroke-width="2.9" d="M2514.668,696.298h74.699"/>
				<path i:knockout="Off" stroke="#000000" stroke-width="3.1" d="M2589.518,696.298h75"/>
				<path i:knockout="Off" fill="#FFFFFF" stroke="#FFFFFF" stroke-width="2.9" d="M2589.668,696.298h74.699"/>
				<path i:knockout="Off" stroke="#000000" stroke-width="3.1" d="M2664.518,696.298h75"/>
				<path i:knockout="Off" fill="#BABABA" stroke="#BABABA" stroke-width="2.9" d="M2664.668,696.298h74.699"/>
				<path i:knockout="Off" stroke="#000000" stroke-width="3.1" d="M2739.518,696.298h75"/>
				<path i:knockout="Off" fill="#AAAAAA" stroke="#AAAAAA" stroke-width="2.9" d="M2739.668,696.298h74.699"/>
				<path i:knockout="Off" stroke="#000000" stroke-width="3.1" d="M2814.518,696.298h75"/>
				<path i:knockout="Off" fill="#A3A3A3" stroke="#A3A3A3" stroke-width="2.9" d="M2814.668,696.298h74.699"/>
				<switch i:isolated="yes" i:knockout="Off" i:objectNS="&ns_flows;" i:objectType="pointText" enable-background="new    ">
					<foreignObject requiredExtensions="&ns_flows;" x="0" y="0" width="1" height="1" overflow="visible">
						<flowDef  xmlns="&ns_flows;">
							<region>
								<path d="M2974.518,696.699"/>
							</region>
							<flow  xmlns="&ns_flows;"  font-family="'ArialMT'" font-size="4">
								<p><span>Os01g35280</span></p>
							</flow>
						</flowDef>
						<x:targetRef  xlink:href="#XMLID_187_" />
					</foreignObject>
					<text id="XMLID_187_" transform="matrix(1 0 0 1 2974.5181 696.6987)"><tspan x="0" y="0" font-family="'ArialMT'" font-size="4">Os01g35280</tspan></text>
				</switch>
				<switch i:isolated="yes" i:knockout="Off" i:objectNS="&ns_flows;" i:objectType="pointText" enable-background="new    ">
					<foreignObject requiredExtensions="&ns_flows;" x="0" y="0" width="1" height="1" overflow="visible">
						<flowDef  xmlns="&ns_flows;">
							<region>
								<path d="M2974.518,699.798"/>
							</region>
							<flow  xmlns="&ns_flows;"  font-family="'ArialMT'" font-size="4">
								<p><span>Os11g14560</span></p>
							</flow>
						</flowDef>
						<x:targetRef  xlink:href="#XMLID_188_" />
					</foreignObject>
					<text id="XMLID_188_" transform="matrix(1 0 0 1 2974.5181 699.7983)"><tspan x="0" y="0" font-family="'ArialMT'" font-size="4">Os11g14560</tspan></text>
				</switch>
				<switch i:isolated="yes" i:knockout="Off" i:objectNS="&ns_flows;" i:objectType="pointText" enable-background="new    ">
					<foreignObject requiredExtensions="&ns_flows;" x="0" y="0" width="1" height="1" overflow="visible">
						<flowDef  xmlns="&ns_flows;">
							<region>
								<path d="M2974.518,702.899"/>
							</region>
							<flow  xmlns="&ns_flows;"  font-family="'ArialMT'" font-size="4">
								<p><span>Os05g30380</span></p>
							</flow>
						</flowDef>
						<x:targetRef  xlink:href="#XMLID_189_" />
					</foreignObject>
					<text id="XMLID_189_" transform="matrix(1 0 0 1 2974.5181 702.8989)"><tspan x="0" y="0" font-family="'ArialMT'" font-size="4">Os05g30380</tspan></text>
				</switch>
				<switch i:isolated="yes" i:knockout="Off" i:objectNS="&ns_flows;" i:objectType="pointText" enable-background="new    ">
					<foreignObject requiredExtensions="&ns_flows;" x="0" y="0" width="1" height="1" overflow="visible">
						<flowDef  xmlns="&ns_flows;">
							<region>
								<path d="M2974.518,705.999"/>
							</region>
							<flow  xmlns="&ns_flows;"  font-family="'ArialMT'" font-size="4">
								<p><span>Os06g24170</span></p>
							</flow>
						</flowDef>
						<x:targetRef  xlink:href="#XMLID_190_" />
					</foreignObject>
					<text id="XMLID_190_" transform="matrix(1 0 0 1 2974.5181 705.9985)"><tspan x="0" y="0" font-family="'ArialMT'" font-size="4">Os06g24170</tspan></text>
				</switch>
				<switch i:isolated="yes" i:knockout="Off" i:objectNS="&ns_flows;" i:objectType="pointText" enable-background="new    ">
					<foreignObject requiredExtensions="&ns_flows;" x="0" y="0" width="1" height="1" overflow="visible">
						<flowDef  xmlns="&ns_flows;">
							<region>
								<path d="M2974.518,709.099"/>
							</region>
							<flow  xmlns="&ns_flows;"  font-family="'ArialMT'" font-size="4">
								<p><span>Os04g20080</span></p>
							</flow>
						</flowDef>
						<x:targetRef  xlink:href="#XMLID_191_" />
					</foreignObject>
					<text id="XMLID_191_" transform="matrix(1 0 0 1 2974.5181 709.0991)"><tspan x="0" y="0" font-family="'ArialMT'" font-size="4">Os04g20080</tspan></text>
				</switch>
				<switch i:isolated="yes" i:knockout="Off" i:objectNS="&ns_flows;" i:objectType="pointText" enable-background="new    ">
					<foreignObject requiredExtensions="&ns_flows;" x="0" y="0" width="1" height="1" overflow="visible">
						<flowDef  xmlns="&ns_flows;">
							<region>
								<path d="M2974.518,712.199"/>
							</region>
							<flow  xmlns="&ns_flows;"  font-family="'ArialMT'" font-size="4">
								<p><span>Os04g07160</span></p>
							</flow>
						</flowDef>
						<x:targetRef  xlink:href="#XMLID_192_" />
					</foreignObject>
					<text id="XMLID_192_" transform="matrix(1 0 0 1 2974.5181 712.1987)"><tspan x="0" y="0" font-family="'ArialMT'" font-size="4">Os04g07160</tspan></text>
				</switch>
				<switch i:isolated="yes" i:knockout="Off" i:objectNS="&ns_flows;" i:objectType="pointText" enable-background="new    ">
					<foreignObject requiredExtensions="&ns_flows;" x="0" y="0" width="1" height="1" overflow="visible">
						<flowDef  xmlns="&ns_flows;">
							<region>
								<path d="M2974.518,715.298"/>
							</region>
							<flow  xmlns="&ns_flows;"  font-family="'ArialMT'" font-size="4">
								<p><span>Os06g14120</span></p>
							</flow>
						</flowDef>
						<x:targetRef  xlink:href="#XMLID_193_" />
					</foreignObject>
					<text id="XMLID_193_" transform="matrix(1 0 0 1 2974.5181 715.2983)"><tspan x="0" y="0" font-family="'ArialMT'" font-size="4">Os06g14120</tspan></text>
				</switch>
				<switch i:isolated="yes" i:knockout="Off" i:objectNS="&ns_flows;" i:objectType="pointText" enable-background="new    ">
					<foreignObject requiredExtensions="&ns_flows;" x="0" y="0" width="1" height="1" overflow="visible">
						<flowDef  xmlns="&ns_flows;">
							<region>
								<path d="M2974.518,718.399"/>
							</region>
							<flow  xmlns="&ns_flows;"  font-family="'ArialMT'" font-size="4">
								<p><span>Os05g35890</span></p>
							</flow>
						</flowDef>
						<x:targetRef  xlink:href="#XMLID_194_" />
					</foreignObject>
					<text id="XMLID_194_" transform="matrix(1 0 0 1 2974.5181 718.3989)"><tspan x="0" y="0" font-family="'ArialMT'" font-size="4">Os05g35890</tspan></text>
				</switch>
				<switch i:isolated="yes" i:knockout="Off" i:objectNS="&ns_flows;" i:objectType="pointText" enable-background="new    ">
					<foreignObject requiredExtensions="&ns_flows;" x="0" y="0" width="1" height="1" overflow="visible">
						<flowDef  xmlns="&ns_flows;">
							<region>
								<path d="M2974.518,721.499"/>
							</region>
							<flow  xmlns="&ns_flows;"  font-family="'ArialMT'" font-size="4">
								<p><span>Os11g15350</span></p>
							</flow>
						</flowDef>
						<x:targetRef  xlink:href="#XMLID_195_" />
					</foreignObject>
					<text id="XMLID_195_" transform="matrix(1 0 0 1 2974.5181 721.4985)"><tspan x="0" y="0" font-family="'ArialMT'" font-size="4">Os11g15350</tspan></text>
				</switch>
				<switch i:isolated="yes" i:knockout="Off" i:objectNS="&ns_flows;" i:objectType="pointText" enable-background="new    ">
					<foreignObject requiredExtensions="&ns_flows;" x="0" y="0" width="1" height="1" overflow="visible">
						<flowDef  xmlns="&ns_flows;">
							<region>
								<path d="M2974.518,724.599"/>
							</region>
							<flow  xmlns="&ns_flows;"  font-family="'ArialMT'" font-size="4">
								<p><span>Os01g64160</span></p>
							</flow>
						</flowDef>
						<x:targetRef  xlink:href="#XMLID_196_" />
					</foreignObject>
					<text id="XMLID_196_" transform="matrix(1 0 0 1 2974.5181 724.5991)"><tspan x="0" y="0" font-family="'ArialMT'" font-size="4">Os01g64160</tspan></text>
				</switch>
				<switch i:isolated="yes" i:knockout="Off" i:objectNS="&ns_flows;" i:objectType="pointText" enable-background="new    ">
					<foreignObject requiredExtensions="&ns_flows;" x="0" y="0" width="1" height="1" overflow="visible">
						<flowDef  xmlns="&ns_flows;">
							<region>
								<path d="M2974.518,727.699"/>
							</region>
							<flow  xmlns="&ns_flows;"  font-family="'ArialMT'" font-size="4">
								<p><span>Os06g49820</span></p>
							</flow>
						</flowDef>
						<x:targetRef  xlink:href="#XMLID_197_" />
					</foreignObject>
					<text id="XMLID_197_" transform="matrix(1 0 0 1 2974.5181 727.6987)"><tspan x="0" y="0" font-family="'ArialMT'" font-size="4">Os06g49820</tspan></text>
				</switch>
				<switch i:isolated="yes" i:knockout="Off" i:objectNS="&ns_flows;" i:objectType="pointText" enable-background="new    ">
					<foreignObject requiredExtensions="&ns_flows;" x="0" y="0" width="1" height="1" overflow="visible">
						<flowDef  xmlns="&ns_flows;">
							<region>
								<path d="M2974.518,730.798"/>
							</region>
							<flow  xmlns="&ns_flows;"  font-family="'ArialMT'" font-size="4">
								<p><span>Os06g20810</span></p>
							</flow>
						</flowDef>
						<x:targetRef  xlink:href="#XMLID_198_" />
					</foreignObject>
					<text id="XMLID_198_" transform="matrix(1 0 0 1 2974.5181 730.7983)"><tspan x="0" y="0" font-family="'ArialMT'" font-size="4">Os06g20810</tspan></text>
				</switch>
				<switch i:isolated="yes" i:knockout="Off" i:objectNS="&ns_flows;" i:objectType="pointText" enable-background="new    ">
					<foreignObject requiredExtensions="&ns_flows;" x="0" y="0" width="1" height="1" overflow="visible">
						<flowDef  xmlns="&ns_flows;">
							<region>
								<path d="M2974.518,733.899"/>
							</region>
							<flow  xmlns="&ns_flows;"  font-family="'ArialMT'" font-size="4">
								<p><span>Os04g12400</span></p>
							</flow>
						</flowDef>
						<x:targetRef  xlink:href="#XMLID_199_" />
					</foreignObject>
					<text id="XMLID_199_" transform="matrix(1 0 0 1 2974.5181 733.8989)"><tspan x="0" y="0" font-family="'ArialMT'" font-size="4">Os04g12400</tspan></text>
				</switch>
				<path i:knockout="Off" stroke="#000000" stroke-width="3.1" d="M1764.518,736.599h75"/>
				<path i:knockout="Off" fill="#FFFFFF" stroke="#FFFFFF" stroke-width="2.9" d="M1764.668,736.599h74.7"/>
				<path i:knockout="Off" stroke="#000000" stroke-width="3.1" d="M1839.518,736.599h75"/>
				<path i:knockout="Off" fill="#FFFFFF" stroke="#FFFFFF" stroke-width="2.9" d="M1839.668,736.599h74.7"/>
				<path i:knockout="Off" stroke="#000000" stroke-width="3.1" d="M1914.518,736.599h75"/>
				<path i:knockout="Off" fill="#FFFFFF" stroke="#FFFFFF" stroke-width="2.9" d="M1914.668,736.599h74.7"/>
				<path i:knockout="Off" stroke="#000000" stroke-width="3.1" d="M1989.518,736.599h75"/>
				<path i:knockout="Off" fill="#FFFFFF" stroke="#FFFFFF" stroke-width="2.9" d="M1989.668,736.599h74.699"/>
				<path i:knockout="Off" stroke="#000000" stroke-width="3.1" d="M2064.518,736.599h75"/>
				<path i:knockout="Off" fill="#FFFFFF" stroke="#FFFFFF" stroke-width="2.9" d="M2064.668,736.599h74.699"/>
				<path i:knockout="Off" stroke="#000000" stroke-width="3.1" d="M2139.518,736.599h75"/>
				<path i:knockout="Off" fill="#FFFFFF" stroke="#FFFFFF" stroke-width="2.9" d="M2139.668,736.599h74.699"/>
				<path i:knockout="Off" stroke="#000000" stroke-width="3.1" d="M2214.518,736.599h75"/>
				<path i:knockout="Off" fill="#FFFFFF" stroke="#FFFFFF" stroke-width="2.9" d="M2214.668,736.599h74.699"/>
				<path i:knockout="Off" stroke="#000000" stroke-width="3.1" d="M2289.518,736.599h75"/>
				<path i:knockout="Off" fill="#FFFFFF" stroke="#FFFFFF" stroke-width="2.9" d="M2289.668,736.599h74.699"/>
				<path i:knockout="Off" stroke="#000000" stroke-width="3.1" d="M2364.518,736.599h75"/>
				<path i:knockout="Off" fill="#FFFFFF" stroke="#FFFFFF" stroke-width="2.9" d="M2364.668,736.599h74.699"/>
				<path i:knockout="Off" stroke="#000000" stroke-width="3.1" d="M2439.518,736.599h75"/>
				<path i:knockout="Off" fill="#FFFFFF" stroke="#FFFFFF" stroke-width="2.9" d="M2439.668,736.599h74.699"/>
				<path i:knockout="Off" stroke="#000000" stroke-width="3.1" d="M2514.518,736.599h75"/>
				<path i:knockout="Off" fill="#FFFFFF" stroke="#FFFFFF" stroke-width="2.9" d="M2514.668,736.599h74.699"/>
				<path i:knockout="Off" stroke="#000000" stroke-width="3.1" d="M2589.518,736.599h75"/>
				<path i:knockout="Off" fill="#FFFFFF" stroke="#FFFFFF" stroke-width="2.9" d="M2589.668,736.599h74.699"/>
				<path i:knockout="Off" stroke="#000000" stroke-width="3.1" d="M2664.518,736.599h75"/>
				<path i:knockout="Off" fill="#FFFFFF" stroke="#FFFFFF" stroke-width="2.9" d="M2664.668,736.599h74.699"/>
				<path i:knockout="Off" stroke="#000000" stroke-width="3.1" d="M2739.518,736.599h75"/>
				<path i:knockout="Off" fill="#FFFFFF" stroke="#FFFFFF" stroke-width="2.9" d="M2739.668,736.599h74.699"/>
				<path i:knockout="Off" stroke="#000000" stroke-width="3.1" d="M2814.518,736.599h75"/>
				<path i:knockout="Off" fill="#BABABA" stroke="#BABABA" stroke-width="2.9" d="M2814.668,736.599h74.699"/>
				<switch i:isolated="yes" i:knockout="Off" i:objectNS="&ns_flows;" i:objectType="pointText" enable-background="new    ">
					<foreignObject requiredExtensions="&ns_flows;" x="0" y="0" width="1" height="1" overflow="visible">
						<flowDef  xmlns="&ns_flows;">
							<region>
								<path d="M2974.518,736.999"/>
							</region>
							<flow  xmlns="&ns_flows;"  font-family="'ArialMT'" font-size="4">
								<p><span>Os06g42280</span></p>
							</flow>
						</flowDef>
						<x:targetRef  xlink:href="#XMLID_200_" />
					</foreignObject>
					<text id="XMLID_200_" transform="matrix(1 0 0 1 2974.5181 736.9985)"><tspan x="0" y="0" font-family="'ArialMT'" font-size="4">Os06g42280</tspan></text>
				</switch>
				<switch i:isolated="yes" i:knockout="Off" i:objectNS="&ns_flows;" i:objectType="pointText" enable-background="new    ">
					<foreignObject requiredExtensions="&ns_flows;" x="0" y="0" width="1" height="1" overflow="visible">
						<flowDef  xmlns="&ns_flows;">
							<region>
								<path d="M2974.518,740.099"/>
							</region>
							<flow  xmlns="&ns_flows;"  font-family="'ArialMT'" font-size="4">
								<p><span>Os10g08250</span></p>
							</flow>
						</flowDef>
						<x:targetRef  xlink:href="#XMLID_201_" />
					</foreignObject>
					<text id="XMLID_201_" transform="matrix(1 0 0 1 2974.5181 740.0991)"><tspan x="0" y="0" font-family="'ArialMT'" font-size="4">Os10g08250</tspan></text>
				</switch>
				<switch i:isolated="yes" i:knockout="Off" i:objectNS="&ns_flows;" i:objectType="pointText" enable-background="new    ">
					<foreignObject requiredExtensions="&ns_flows;" x="0" y="0" width="1" height="1" overflow="visible">
						<flowDef  xmlns="&ns_flows;">
							<region>
								<path d="M2974.518,743.199"/>
							</region>
							<flow  xmlns="&ns_flows;"  font-family="'ArialMT'" font-size="4">
								<p><span>Os09g02100</span></p>
							</flow>
						</flowDef>
						<x:targetRef  xlink:href="#XMLID_202_" />
					</foreignObject>
					<text id="XMLID_202_" transform="matrix(1 0 0 1 2974.5181 743.1987)"><tspan x="0" y="0" font-family="'ArialMT'" font-size="4">Os09g02100</tspan></text>
				</switch>
				<switch i:isolated="yes" i:knockout="Off" i:objectNS="&ns_flows;" i:objectType="pointText" enable-background="new    ">
					<foreignObject requiredExtensions="&ns_flows;" x="0" y="0" width="1" height="1" overflow="visible">
						<flowDef  xmlns="&ns_flows;">
							<region>
								<path d="M2974.518,746.298"/>
							</region>
							<flow  xmlns="&ns_flows;"  font-family="'ArialMT'" font-size="4">
								<p><span>Os07g37460</span></p>
							</flow>
						</flowDef>
						<x:targetRef  xlink:href="#XMLID_203_" />
					</foreignObject>
					<text id="XMLID_203_" transform="matrix(1 0 0 1 2974.5181 746.2983)"><tspan x="0" y="0" font-family="'ArialMT'" font-size="4">Os07g37460</tspan></text>
				</switch>
				<switch i:isolated="yes" i:knockout="Off" i:objectNS="&ns_flows;" i:objectType="pointText" enable-background="new    ">
					<foreignObject requiredExtensions="&ns_flows;" x="0" y="0" width="1" height="1" overflow="visible">
						<flowDef  xmlns="&ns_flows;">
							<region>
								<path d="M2974.518,749.399"/>
							</region>
							<flow  xmlns="&ns_flows;"  font-family="'ArialMT'" font-size="4">
								<p><span>Os02g15320</span></p>
							</flow>
						</flowDef>
						<x:targetRef  xlink:href="#XMLID_204_" />
					</foreignObject>
					<text id="XMLID_204_" transform="matrix(1 0 0 1 2974.5181 749.3989)"><tspan x="0" y="0" font-family="'ArialMT'" font-size="4">Os02g15320</tspan></text>
				</switch>
				<switch i:isolated="yes" i:knockout="Off" i:objectNS="&ns_flows;" i:objectType="pointText" enable-background="new    ">
					<foreignObject requiredExtensions="&ns_flows;" x="0" y="0" width="1" height="1" overflow="visible">
						<flowDef  xmlns="&ns_flows;">
							<region>
								<path d="M2974.518,752.499"/>
							</region>
							<flow  xmlns="&ns_flows;"  font-family="'ArialMT'" font-size="4">
								<p><span>Os10g11210</span></p>
							</flow>
						</flowDef>
						<x:targetRef  xlink:href="#XMLID_205_" />
					</foreignObject>
					<text id="XMLID_205_" transform="matrix(1 0 0 1 2974.5181 752.4985)"><tspan x="0" y="0" font-family="'ArialMT'" font-size="4">Os10g11210</tspan></text>
				</switch>
				<switch i:isolated="yes" i:knockout="Off" i:objectNS="&ns_flows;" i:objectType="pointText" enable-background="new    ">
					<foreignObject requiredExtensions="&ns_flows;" x="0" y="0" width="1" height="1" overflow="visible">
						<flowDef  xmlns="&ns_flows;">
							<region>
								<path d="M2974.518,755.599"/>
							</region>
							<flow  xmlns="&ns_flows;"  font-family="'ArialMT'" font-size="4">
								<p><span>Os04g24230</span></p>
							</flow>
						</flowDef>
						<x:targetRef  xlink:href="#XMLID_206_" />
					</foreignObject>
					<text id="XMLID_206_" transform="matrix(1 0 0 1 2974.5181 755.5991)"><tspan x="0" y="0" font-family="'ArialMT'" font-size="4">Os04g24230</tspan></text>
				</switch>
				<switch i:isolated="yes" i:knockout="Off" i:objectNS="&ns_flows;" i:objectType="pointText" enable-background="new    ">
					<foreignObject requiredExtensions="&ns_flows;" x="0" y="0" width="1" height="1" overflow="visible">
						<flowDef  xmlns="&ns_flows;">
							<region>
								<path d="M2974.518,758.699"/>
							</region>
							<flow  xmlns="&ns_flows;"  font-family="'ArialMT'" font-size="4">
								<p><span>Os04g13370</span></p>
							</flow>
						</flowDef>
						<x:targetRef  xlink:href="#XMLID_207_" />
					</foreignObject>
					<text id="XMLID_207_" transform="matrix(1 0 0 1 2974.5181 758.6987)"><tspan x="0" y="0" font-family="'ArialMT'" font-size="4">Os04g13370</tspan></text>
				</switch>
				<switch i:isolated="yes" i:knockout="Off" i:objectNS="&ns_flows;" i:objectType="pointText" enable-background="new    ">
					<foreignObject requiredExtensions="&ns_flows;" x="0" y="0" width="1" height="1" overflow="visible">
						<flowDef  xmlns="&ns_flows;">
							<region>
								<path d="M2974.518,761.798"/>
							</region>
							<flow  xmlns="&ns_flows;"  font-family="'ArialMT'" font-size="4">
								<p><span>Os08g12270</span></p>
							</flow>
						</flowDef>
						<x:targetRef  xlink:href="#XMLID_208_" />
					</foreignObject>
					<text id="XMLID_208_" transform="matrix(1 0 0 1 2974.5181 761.7983)"><tspan x="0" y="0" font-family="'ArialMT'" font-size="4">Os08g12270</tspan></text>
				</switch>
				<switch i:isolated="yes" i:knockout="Off" i:objectNS="&ns_flows;" i:objectType="pointText" enable-background="new    ">
					<foreignObject requiredExtensions="&ns_flows;" x="0" y="0" width="1" height="1" overflow="visible">
						<flowDef  xmlns="&ns_flows;">
							<region>
								<path d="M2974.518,764.899"/>
							</region>
							<flow  xmlns="&ns_flows;"  font-family="'ArialMT'" font-size="4">
								<p><span>Os05g51260</span></p>
							</flow>
						</flowDef>
						<x:targetRef  xlink:href="#XMLID_209_" />
					</foreignObject>
					<text id="XMLID_209_" transform="matrix(1 0 0 1 2974.5181 764.8989)"><tspan x="0" y="0" font-family="'ArialMT'" font-size="4">Os05g51260</tspan></text>
				</switch>
				<switch i:isolated="yes" i:knockout="Off" i:objectNS="&ns_flows;" i:objectType="pointText" enable-background="new    ">
					<foreignObject requiredExtensions="&ns_flows;" x="0" y="0" width="1" height="1" overflow="visible">
						<flowDef  xmlns="&ns_flows;">
							<region>
								<path d="M2974.518,767.999"/>
							</region>
							<flow  xmlns="&ns_flows;"  font-family="'ArialMT'" font-size="4">
								<p><span>Os01g39450</span></p>
							</flow>
						</flowDef>
						<x:targetRef  xlink:href="#XMLID_210_" />
					</foreignObject>
					<text id="XMLID_210_" transform="matrix(1 0 0 1 2974.5181 767.9985)"><tspan x="0" y="0" font-family="'ArialMT'" font-size="4">Os01g39450</tspan></text>
				</switch>
				<switch i:isolated="yes" i:knockout="Off" i:objectNS="&ns_flows;" i:objectType="pointText" enable-background="new    ">
					<foreignObject requiredExtensions="&ns_flows;" x="0" y="0" width="1" height="1" overflow="visible">
						<flowDef  xmlns="&ns_flows;">
							<region>
								<path d="M2974.518,771.099"/>
							</region>
							<flow  xmlns="&ns_flows;"  font-family="'ArialMT'" font-size="4">
								<p><span>Os06g24060</span></p>
							</flow>
						</flowDef>
						<x:targetRef  xlink:href="#XMLID_211_" />
					</foreignObject>
					<text id="XMLID_211_" transform="matrix(1 0 0 1 2974.5181 771.0991)"><tspan x="0" y="0" font-family="'ArialMT'" font-size="4">Os06g24060</tspan></text>
				</switch>
				<switch i:isolated="yes" i:knockout="Off" i:objectNS="&ns_flows;" i:objectType="pointText" enable-background="new    ">
					<foreignObject requiredExtensions="&ns_flows;" x="0" y="0" width="1" height="1" overflow="visible">
						<flowDef  xmlns="&ns_flows;">
							<region>
								<path d="M2974.518,774.199"/>
							</region>
							<flow  xmlns="&ns_flows;"  font-family="'ArialMT'" font-size="4">
								<p><span>Os11g12770</span></p>
							</flow>
						</flowDef>
						<x:targetRef  xlink:href="#XMLID_212_" />
					</foreignObject>
					<text id="XMLID_212_" transform="matrix(1 0 0 1 2974.5181 774.1987)"><tspan x="0" y="0" font-family="'ArialMT'" font-size="4">Os11g12770</tspan></text>
				</switch>
				<switch i:isolated="yes" i:knockout="Off" i:objectNS="&ns_flows;" i:objectType="pointText" enable-background="new    ">
					<foreignObject requiredExtensions="&ns_flows;" x="0" y="0" width="1" height="1" overflow="visible">
						<flowDef  xmlns="&ns_flows;">
							<region>
								<path d="M2974.518,777.298"/>
							</region>
							<flow  xmlns="&ns_flows;"  font-family="'ArialMT'" font-size="4">
								<p><span>Os07g34080</span></p>
							</flow>
						</flowDef>
						<x:targetRef  xlink:href="#XMLID_213_" />
					</foreignObject>
					<text id="XMLID_213_" transform="matrix(1 0 0 1 2974.5181 777.2983)"><tspan x="0" y="0" font-family="'ArialMT'" font-size="4">Os07g34080</tspan></text>
				</switch>
				<switch i:isolated="yes" i:knockout="Off" i:objectNS="&ns_flows;" i:objectType="pointText" enable-background="new    ">
					<foreignObject requiredExtensions="&ns_flows;" x="0" y="0" width="1" height="1" overflow="visible">
						<flowDef  xmlns="&ns_flows;">
							<region>
								<path d="M2974.518,780.399"/>
							</region>
							<flow  xmlns="&ns_flows;"  font-family="'ArialMT'" font-size="4">
								<p><span>Os08g11310</span></p>
							</flow>
						</flowDef>
						<x:targetRef  xlink:href="#XMLID_214_" />
					</foreignObject>
					<text id="XMLID_214_" transform="matrix(1 0 0 1 2974.5181 780.3989)"><tspan x="0" y="0" font-family="'ArialMT'" font-size="4">Os08g11310</tspan></text>
				</switch>
				<switch i:isolated="yes" i:knockout="Off" i:objectNS="&ns_flows;" i:objectType="pointText" enable-background="new    ">
					<foreignObject requiredExtensions="&ns_flows;" x="0" y="0" width="1" height="1" overflow="visible">
						<flowDef  xmlns="&ns_flows;">
							<region>
								<path d="M2974.518,783.499"/>
							</region>
							<flow  xmlns="&ns_flows;"  font-family="'ArialMT'" font-size="4">
								<p><span>Os12g16780</span></p>
							</flow>
						</flowDef>
						<x:targetRef  xlink:href="#XMLID_215_" />
					</foreignObject>
					<text id="XMLID_215_" transform="matrix(1 0 0 1 2974.5181 783.4985)"><tspan x="0" y="0" font-family="'ArialMT'" font-size="4">Os12g16780</tspan></text>
				</switch>
				<switch i:isolated="yes" i:knockout="Off" i:objectNS="&ns_flows;" i:objectType="pointText" enable-background="new    ">
					<foreignObject requiredExtensions="&ns_flows;" x="0" y="0" width="1" height="1" overflow="visible">
						<flowDef  xmlns="&ns_flows;">
							<region>
								<path d="M2974.518,786.599"/>
							</region>
							<flow  xmlns="&ns_flows;"  font-family="'ArialMT'" font-size="4">
								<p><span>Os04g04190</span></p>
							</flow>
						</flowDef>
						<x:targetRef  xlink:href="#XMLID_216_" />
					</foreignObject>
					<text id="XMLID_216_" transform="matrix(1 0 0 1 2974.5181 786.5991)"><tspan x="0" y="0" font-family="'ArialMT'" font-size="4">Os04g04190</tspan></text>
				</switch>
				<path i:knockout="Off" stroke="#000000" stroke-width="3.1" d="M1764.518,789.298h75"/>
				<path i:knockout="Off" fill="#AAAAAA" stroke="#AAAAAA" stroke-width="2.9" d="M1764.668,789.298h74.7"/>
				<path i:knockout="Off" stroke="#000000" stroke-width="3.1" d="M1839.518,789.298h75"/>
				<path i:knockout="Off" fill="#AAAAAA" stroke="#AAAAAA" stroke-width="2.9" d="M1839.668,789.298h74.7"/>
				<path i:knockout="Off" stroke="#000000" stroke-width="3.1" d="M1914.518,789.298h75"/>
				<path i:knockout="Off" fill="#A3A3A3" stroke="#A3A3A3" stroke-width="2.9" d="M1914.668,789.298h74.7"/>
				<path i:knockout="Off" stroke="#000000" stroke-width="3.1" d="M1989.518,789.298h75"/>
				<path i:knockout="Off" fill="#BABABA" stroke="#BABABA" stroke-width="2.9" d="M1989.668,789.298h74.699"/>
				<path i:knockout="Off" stroke="#000000" stroke-width="3.1" d="M2064.518,789.298h75"/>
				<path i:knockout="Off" fill="#949494" stroke="#949494" stroke-width="2.9" d="M2064.668,789.298h74.699"/>
				<path i:knockout="Off" stroke="#000000" stroke-width="3.1" d="M2139.518,789.298h75"/>
				<path i:knockout="Off" fill="#BABABA" stroke="#BABABA" stroke-width="2.9" d="M2139.668,789.298h74.699"/>
				<path i:knockout="Off" stroke="#000000" stroke-width="3.1" d="M2214.518,789.298h75"/>
				<path i:knockout="Off" fill="#A3A3A3" stroke="#A3A3A3" stroke-width="2.9" d="M2214.668,789.298h74.699"/>
				<path i:knockout="Off" stroke="#000000" stroke-width="3.1" d="M2289.518,789.298h75"/>
				<path i:knockout="Off" fill="#A3A3A3" stroke="#A3A3A3" stroke-width="2.9" d="M2289.668,789.298h74.699"/>
				<path i:knockout="Off" stroke="#000000" stroke-width="3.1" d="M2364.518,789.298h75"/>
				<path i:knockout="Off" fill="#BABABA" stroke="#BABABA" stroke-width="2.9" d="M2364.668,789.298h74.699"/>
				<path i:knockout="Off" stroke="#000000" stroke-width="3.1" d="M2439.518,789.298h75"/>
				<path i:knockout="Off" fill="#AAAAAA" stroke="#AAAAAA" stroke-width="2.9" d="M2439.668,789.298h74.699"/>
				<path i:knockout="Off" stroke="#000000" stroke-width="3.1" d="M2514.518,789.298h75"/>
				<path i:knockout="Off" fill="#FFFFFF" stroke="#FFFFFF" stroke-width="2.9" d="M2514.668,789.298h74.699"/>
				<path i:knockout="Off" stroke="#000000" stroke-width="3.1" d="M2589.518,789.298h75"/>
				<path i:knockout="Off" fill="#BABABA" stroke="#BABABA" stroke-width="2.9" d="M2589.668,789.298h74.699"/>
				<path i:knockout="Off" stroke="#000000" stroke-width="3.1" d="M2664.518,789.298h75"/>
				<path i:knockout="Off" fill="#AAAAAA" stroke="#AAAAAA" stroke-width="2.9" d="M2664.668,789.298h74.699"/>
				<path i:knockout="Off" stroke="#000000" stroke-width="3.1" d="M2739.518,789.298h75"/>
				<path i:knockout="Off" fill="#BABABA" stroke="#BABABA" stroke-width="2.9" d="M2739.668,789.298h74.699"/>
				<path i:knockout="Off" stroke="#000000" stroke-width="3.1" d="M2814.518,789.298h75"/>
				<path i:knockout="Off" fill="#FFFFFF" stroke="#FFFFFF" stroke-width="2.9" d="M2814.668,789.298h74.699"/>
				<switch i:isolated="yes" i:knockout="Off" i:objectNS="&ns_flows;" i:objectType="pointText" enable-background="new    ">
					<foreignObject requiredExtensions="&ns_flows;" x="0" y="0" width="1" height="1" overflow="visible">
						<flowDef  xmlns="&ns_flows;">
							<region>
								<path d="M2974.518,789.699"/>
							</region>
							<flow  xmlns="&ns_flows;"  font-family="'ArialMT'" font-size="4">
								<p><span>Os01g46540</span></p>
							</flow>
						</flowDef>
						<x:targetRef  xlink:href="#XMLID_217_" />
					</foreignObject>
					<text id="XMLID_217_" transform="matrix(1 0 0 1 2974.5181 789.6987)"><tspan x="0" y="0" font-family="'ArialMT'" font-size="4">Os01g46540</tspan></text>
				</switch>
				<switch i:isolated="yes" i:knockout="Off" i:objectNS="&ns_flows;" i:objectType="pointText" enable-background="new    ">
					<foreignObject requiredExtensions="&ns_flows;" x="0" y="0" width="1" height="1" overflow="visible">
						<flowDef  xmlns="&ns_flows;">
							<region>
								<path d="M2974.518,792.798"/>
							</region>
							<flow  xmlns="&ns_flows;"  font-family="'ArialMT'" font-size="4">
								<p><span>Os04g26430</span></p>
							</flow>
						</flowDef>
						<x:targetRef  xlink:href="#XMLID_218_" />
					</foreignObject>
					<text id="XMLID_218_" transform="matrix(1 0 0 1 2974.5181 792.7983)"><tspan x="0" y="0" font-family="'ArialMT'" font-size="4">Os04g26430</tspan></text>
				</switch>
				<switch i:isolated="yes" i:knockout="Off" i:objectNS="&ns_flows;" i:objectType="pointText" enable-background="new    ">
					<foreignObject requiredExtensions="&ns_flows;" x="0" y="0" width="1" height="1" overflow="visible">
						<flowDef  xmlns="&ns_flows;">
							<region>
								<path d="M2974.518,795.899"/>
							</region>
							<flow  xmlns="&ns_flows;"  font-family="'ArialMT'" font-size="4">
								<p><span>Os01g69810</span></p>
							</flow>
						</flowDef>
						<x:targetRef  xlink:href="#XMLID_219_" />
					</foreignObject>
					<text id="XMLID_219_" transform="matrix(1 0 0 1 2974.5181 795.8989)"><tspan x="0" y="0" font-family="'ArialMT'" font-size="4">Os01g69810</tspan></text>
				</switch>
				<switch i:isolated="yes" i:knockout="Off" i:objectNS="&ns_flows;" i:objectType="pointText" enable-background="new    ">
					<foreignObject requiredExtensions="&ns_flows;" x="0" y="0" width="1" height="1" overflow="visible">
						<flowDef  xmlns="&ns_flows;">
							<region>
								<path d="M2974.518,798.999"/>
							</region>
							<flow  xmlns="&ns_flows;"  font-family="'ArialMT'" font-size="4">
								<p><span>Os07g11420</span></p>
							</flow>
						</flowDef>
						<x:targetRef  xlink:href="#XMLID_220_" />
					</foreignObject>
					<text id="XMLID_220_" transform="matrix(1 0 0 1 2974.5181 798.9985)"><tspan x="0" y="0" font-family="'ArialMT'" font-size="4">Os07g11420</tspan></text>
				</switch>
				<path i:knockout="Off" stroke="#000000" stroke-width="3.1" d="M1764.518,801.699h75"/>
				<path i:knockout="Off" fill="#FFFFFF" stroke="#FFFFFF" stroke-width="2.9" d="M1764.668,801.699h74.7"/>
				<path i:knockout="Off" stroke="#000000" stroke-width="3.1" d="M1839.518,801.699h75"/>
				<path i:knockout="Off" fill="#FFFFFF" stroke="#FFFFFF" stroke-width="2.9" d="M1839.668,801.699h74.7"/>
				<path i:knockout="Off" stroke="#000000" stroke-width="3.1" d="M1914.518,801.699h75"/>
				<path i:knockout="Off" fill="#FFFFFF" stroke="#FFFFFF" stroke-width="2.9" d="M1914.668,801.699h74.7"/>
				<path i:knockout="Off" stroke="#000000" stroke-width="3.1" d="M1989.518,801.699h75"/>
				<path i:knockout="Off" fill="#FFFFFF" stroke="#FFFFFF" stroke-width="2.9" d="M1989.668,801.699h74.699"/>
				<path i:knockout="Off" stroke="#000000" stroke-width="3.1" d="M2064.518,801.699h75"/>
				<path i:knockout="Off" fill="#FFFFFF" stroke="#FFFFFF" stroke-width="2.9" d="M2064.668,801.699h74.699"/>
				<path i:knockout="Off" stroke="#000000" stroke-width="3.1" d="M2139.518,801.699h75"/>
				<path i:knockout="Off" fill="#FFFFFF" stroke="#FFFFFF" stroke-width="2.9" d="M2139.668,801.699h74.699"/>
				<path i:knockout="Off" stroke="#000000" stroke-width="3.1" d="M2214.518,801.699h75"/>
				<path i:knockout="Off" fill="#FFFFFF" stroke="#FFFFFF" stroke-width="2.9" d="M2214.668,801.699h74.699"/>
				<path i:knockout="Off" stroke="#000000" stroke-width="3.1" d="M2289.518,801.699h75"/>
				<path i:knockout="Off" fill="#AAAAAA" stroke="#AAAAAA" stroke-width="2.9" d="M2289.668,801.699h74.699"/>
				<path i:knockout="Off" stroke="#000000" stroke-width="3.1" d="M2364.518,801.699h75"/>
				<path i:knockout="Off" fill="#AAAAAA" stroke="#AAAAAA" stroke-width="2.9" d="M2364.668,801.699h74.699"/>
				<path i:knockout="Off" stroke="#000000" stroke-width="3.1" d="M2439.518,801.699h75"/>
				<path i:knockout="Off" fill="#FFFFFF" stroke="#FFFFFF" stroke-width="2.9" d="M2439.668,801.699h74.699"/>
				<path i:knockout="Off" stroke="#000000" stroke-width="3.1" d="M2514.518,801.699h75"/>
				<path i:knockout="Off" fill="#FFFFFF" stroke="#FFFFFF" stroke-width="2.9" d="M2514.668,801.699h74.699"/>
				<path i:knockout="Off" stroke="#000000" stroke-width="3.1" d="M2589.518,801.699h75"/>
				<path i:knockout="Off" fill="#FFFFFF" stroke="#FFFFFF" stroke-width="2.9" d="M2589.668,801.699h74.699"/>
				<path i:knockout="Off" stroke="#000000" stroke-width="3.1" d="M2664.518,801.699h75"/>
				<path i:knockout="Off" fill="#FFFFFF" stroke="#FFFFFF" stroke-width="2.9" d="M2664.668,801.699h74.699"/>
				<path i:knockout="Off" stroke="#000000" stroke-width="3.1" d="M2739.518,801.699h75"/>
				<path i:knockout="Off" fill="#FFFFFF" stroke="#FFFFFF" stroke-width="2.9" d="M2739.668,801.699h74.699"/>
				<path i:knockout="Off" stroke="#000000" stroke-width="3.1" d="M2814.518,801.699h75"/>
				<path i:knockout="Off" fill="#FFFFFF" stroke="#FFFFFF" stroke-width="2.9" d="M2814.668,801.699h74.699"/>
				<switch i:isolated="yes" i:knockout="Off" i:objectNS="&ns_flows;" i:objectType="pointText" enable-background="new    ">
					<foreignObject requiredExtensions="&ns_flows;" x="0" y="0" width="1" height="1" overflow="visible">
						<flowDef  xmlns="&ns_flows;">
							<region>
								<path d="M2974.518,802.099"/>
							</region>
							<flow  xmlns="&ns_flows;"  font-family="'ArialMT'" font-size="4">
								<p><span>Os04g29830</span></p>
							</flow>
						</flowDef>
						<x:targetRef  xlink:href="#XMLID_221_" />
					</foreignObject>
					<text id="XMLID_221_" transform="matrix(1 0 0 1 2974.5181 802.0991)"><tspan x="0" y="0" font-family="'ArialMT'" font-size="4">Os04g29830</tspan></text>
				</switch>
				<switch i:isolated="yes" i:knockout="Off" i:objectNS="&ns_flows;" i:objectType="pointText" enable-background="new    ">
					<foreignObject requiredExtensions="&ns_flows;" x="0" y="0" width="1" height="1" overflow="visible">
						<flowDef  xmlns="&ns_flows;">
							<region>
								<path d="M2974.518,805.199"/>
							</region>
							<flow  xmlns="&ns_flows;"  font-family="'ArialMT'" font-size="4">
								<p><span>Os06g15200</span></p>
							</flow>
						</flowDef>
						<x:targetRef  xlink:href="#XMLID_222_" />
					</foreignObject>
					<text id="XMLID_222_" transform="matrix(1 0 0 1 2974.5181 805.1987)"><tspan x="0" y="0" font-family="'ArialMT'" font-size="4">Os06g15200</tspan></text>
				</switch>
				<switch i:isolated="yes" i:knockout="Off" i:objectNS="&ns_flows;" i:objectType="pointText" enable-background="new    ">
					<foreignObject requiredExtensions="&ns_flows;" x="0" y="0" width="1" height="1" overflow="visible">
						<flowDef  xmlns="&ns_flows;">
							<region>
								<path d="M2974.518,808.298"/>
							</region>
							<flow  xmlns="&ns_flows;"  font-family="'ArialMT'" font-size="4">
								<p><span>Os07g39600</span></p>
							</flow>
						</flowDef>
						<x:targetRef  xlink:href="#XMLID_223_" />
					</foreignObject>
					<text id="XMLID_223_" transform="matrix(1 0 0 1 2974.5181 808.2983)"><tspan x="0" y="0" font-family="'ArialMT'" font-size="4">Os07g39600</tspan></text>
				</switch>
				<switch i:isolated="yes" i:knockout="Off" i:objectNS="&ns_flows;" i:objectType="pointText" enable-background="new    ">
					<foreignObject requiredExtensions="&ns_flows;" x="0" y="0" width="1" height="1" overflow="visible">
						<flowDef  xmlns="&ns_flows;">
							<region>
								<path d="M2974.518,811.399"/>
							</region>
							<flow  xmlns="&ns_flows;"  font-family="'ArialMT'" font-size="4">
								<p><span>Os05g50870</span></p>
							</flow>
						</flowDef>
						<x:targetRef  xlink:href="#XMLID_224_" />
					</foreignObject>
					<text id="XMLID_224_" transform="matrix(1 0 0 1 2974.5181 811.3989)"><tspan x="0" y="0" font-family="'ArialMT'" font-size="4">Os05g50870</tspan></text>
				</switch>
				<switch i:isolated="yes" i:knockout="Off" i:objectNS="&ns_flows;" i:objectType="pointText" enable-background="new    ">
					<foreignObject requiredExtensions="&ns_flows;" x="0" y="0" width="1" height="1" overflow="visible">
						<flowDef  xmlns="&ns_flows;">
							<region>
								<path d="M2974.518,814.499"/>
							</region>
							<flow  xmlns="&ns_flows;"  font-family="'ArialMT'" font-size="4">
								<p><span>Os10g12550</span></p>
							</flow>
						</flowDef>
						<x:targetRef  xlink:href="#XMLID_225_" />
					</foreignObject>
					<text id="XMLID_225_" transform="matrix(1 0 0 1 2974.5181 814.4985)"><tspan x="0" y="0" font-family="'ArialMT'" font-size="4">Os10g12550</tspan></text>
				</switch>
				<switch i:isolated="yes" i:knockout="Off" i:objectNS="&ns_flows;" i:objectType="pointText" enable-background="new    ">
					<foreignObject requiredExtensions="&ns_flows;" x="0" y="0" width="1" height="1" overflow="visible">
						<flowDef  xmlns="&ns_flows;">
							<region>
								<path d="M2974.518,817.599"/>
							</region>
							<flow  xmlns="&ns_flows;"  font-family="'ArialMT'" font-size="4">
								<p><span>Os06g32340</span></p>
							</flow>
						</flowDef>
						<x:targetRef  xlink:href="#XMLID_226_" />
					</foreignObject>
					<text id="XMLID_226_" transform="matrix(1 0 0 1 2974.5181 817.5991)"><tspan x="0" y="0" font-family="'ArialMT'" font-size="4">Os06g32340</tspan></text>
				</switch>
				<switch i:isolated="yes" i:knockout="Off" i:objectNS="&ns_flows;" i:objectType="pointText" enable-background="new    ">
					<foreignObject requiredExtensions="&ns_flows;" x="0" y="0" width="1" height="1" overflow="visible">
						<flowDef  xmlns="&ns_flows;">
							<region>
								<path d="M2974.518,820.699"/>
							</region>
							<flow  xmlns="&ns_flows;"  font-family="'ArialMT'" font-size="4">
								<p><span>Os02g28630</span></p>
							</flow>
						</flowDef>
						<x:targetRef  xlink:href="#XMLID_227_" />
					</foreignObject>
					<text id="XMLID_227_" transform="matrix(1 0 0 1 2974.5181 820.6987)"><tspan x="0" y="0" font-family="'ArialMT'" font-size="4">Os02g28630</tspan></text>
				</switch>
				<path i:knockout="Off" stroke="#000000" stroke-width="3.1" d="M1764.518,823.399h75"/>
				<path i:knockout="Off" fill="#AAAAAA" stroke="#AAAAAA" stroke-width="2.9" d="M1764.668,823.399h74.7"/>
				<path i:knockout="Off" stroke="#000000" stroke-width="3.1" d="M1839.518,823.399h75"/>
				<path i:knockout="Off" fill="#A3A3A3" stroke="#A3A3A3" stroke-width="2.9" d="M1839.668,823.399h74.7"/>
				<path i:knockout="Off" stroke="#000000" stroke-width="3.1" d="M1914.518,823.399h75"/>
				<path i:knockout="Off" fill="#BABABA" stroke="#BABABA" stroke-width="2.9" d="M1914.668,823.399h74.7"/>
				<path i:knockout="Off" stroke="#000000" stroke-width="3.1" d="M1989.518,823.399h75"/>
				<path i:knockout="Off" fill="#A3A3A3" stroke="#A3A3A3" stroke-width="2.9" d="M1989.668,823.399h74.699"/>
				<path i:knockout="Off" stroke="#000000" stroke-width="3.1" d="M2064.518,823.399h75"/>
				<path i:knockout="Off" fill="#949494" stroke="#949494" stroke-width="2.9" d="M2064.668,823.399h74.699"/>
				<path i:knockout="Off" stroke="#000000" stroke-width="3.1" d="M2139.518,823.399h75"/>
				<path i:knockout="Off" fill="#FFFFFF" stroke="#FFFFFF" stroke-width="2.9" d="M2139.668,823.399h74.699"/>
				<path i:knockout="Off" stroke="#000000" stroke-width="3.1" d="M2214.518,823.399h75"/>
				<path i:knockout="Off" fill="#FFFFFF" stroke="#FFFFFF" stroke-width="2.9" d="M2214.668,823.399h74.699"/>
				<path i:knockout="Off" stroke="#000000" stroke-width="3.1" d="M2289.518,823.399h75"/>
				<path i:knockout="Off" fill="#BABABA" stroke="#BABABA" stroke-width="2.9" d="M2289.668,823.399h74.699"/>
				<path i:knockout="Off" stroke="#000000" stroke-width="3.1" d="M2364.518,823.399h75"/>
				<path i:knockout="Off" fill="#FFFFFF" stroke="#FFFFFF" stroke-width="2.9" d="M2364.668,823.399h74.699"/>
				<path i:knockout="Off" stroke="#000000" stroke-width="3.1" d="M2439.518,823.399h75"/>
				<path i:knockout="Off" fill="#AAAAAA" stroke="#AAAAAA" stroke-width="2.9" d="M2439.668,823.399h74.699"/>
				<path i:knockout="Off" stroke="#000000" stroke-width="3.1" d="M2514.518,823.399h75"/>
				<path i:knockout="Off" fill="#AAAAAA" stroke="#AAAAAA" stroke-width="2.9" d="M2514.668,823.399h74.699"/>
				<path i:knockout="Off" stroke="#000000" stroke-width="3.1" d="M2589.518,823.399h75"/>
				<path i:knockout="Off" fill="#A3A3A3" stroke="#A3A3A3" stroke-width="2.9" d="M2589.668,823.399h74.699"/>
				<path i:knockout="Off" stroke="#000000" stroke-width="3.1" d="M2664.518,823.399h75"/>
				<path i:knockout="Off" fill="#A3A3A3" stroke="#A3A3A3" stroke-width="2.9" d="M2664.668,823.399h74.699"/>
				<path i:knockout="Off" stroke="#000000" stroke-width="3.1" d="M2739.518,823.399h75"/>
				<path i:knockout="Off" fill="#BABABA" stroke="#BABABA" stroke-width="2.9" d="M2739.668,823.399h74.699"/>
				<path i:knockout="Off" stroke="#000000" stroke-width="3.1" d="M2814.518,823.399h75"/>
				<path i:knockout="Off" fill="#FFFFFF" stroke="#FFFFFF" stroke-width="2.9" d="M2814.668,823.399h74.699"/>
				<switch i:isolated="yes" i:knockout="Off" i:objectNS="&ns_flows;" i:objectType="pointText" enable-background="new    ">
					<foreignObject requiredExtensions="&ns_flows;" x="0" y="0" width="1" height="1" overflow="visible">
						<flowDef  xmlns="&ns_flows;">
							<region>
								<path d="M2974.518,823.798"/>
							</region>
							<flow  xmlns="&ns_flows;"  font-family="'ArialMT'" font-size="4">
								<p><span>Os01g25710</span></p>
							</flow>
						</flowDef>
						<x:targetRef  xlink:href="#XMLID_228_" />
					</foreignObject>
					<text id="XMLID_228_" transform="matrix(1 0 0 1 2974.5181 823.7983)"><tspan x="0" y="0" font-family="'ArialMT'" font-size="4">Os01g25710</tspan></text>
				</switch>
				<switch i:isolated="yes" i:knockout="Off" i:objectNS="&ns_flows;" i:objectType="pointText" enable-background="new    ">
					<foreignObject requiredExtensions="&ns_flows;" x="0" y="0" width="1" height="1" overflow="visible">
						<flowDef  xmlns="&ns_flows;">
							<region>
								<path d="M2974.518,826.899"/>
							</region>
							<flow  xmlns="&ns_flows;"  font-family="'ArialMT'" font-size="4">
								<p><span>Os12g14780</span></p>
							</flow>
						</flowDef>
						<x:targetRef  xlink:href="#XMLID_229_" />
					</foreignObject>
					<text id="XMLID_229_" transform="matrix(1 0 0 1 2974.5181 826.8989)"><tspan x="0" y="0" font-family="'ArialMT'" font-size="4">Os12g14780</tspan></text>
				</switch>
				<switch i:isolated="yes" i:knockout="Off" i:objectNS="&ns_flows;" i:objectType="pointText" enable-background="new    ">
					<foreignObject requiredExtensions="&ns_flows;" x="0" y="0" width="1" height="1" overflow="visible">
						<flowDef  xmlns="&ns_flows;">
							<region>
								<path d="M2974.518,829.999"/>
							</region>
							<flow  xmlns="&ns_flows;"  font-family="'ArialMT'" font-size="4">
								<p><span>Os06g20990</span></p>
							</flow>
						</flowDef>
						<x:targetRef  xlink:href="#XMLID_230_" />
					</foreignObject>
					<text id="XMLID_230_" transform="matrix(1 0 0 1 2974.5181 829.9985)"><tspan x="0" y="0" font-family="'ArialMT'" font-size="4">Os06g20990</tspan></text>
				</switch>
				<switch i:isolated="yes" i:knockout="Off" i:objectNS="&ns_flows;" i:objectType="pointText" enable-background="new    ">
					<foreignObject requiredExtensions="&ns_flows;" x="0" y="0" width="1" height="1" overflow="visible">
						<flowDef  xmlns="&ns_flows;">
							<region>
								<path d="M2974.518,833.099"/>
							</region>
							<flow  xmlns="&ns_flows;"  font-family="'ArialMT'" font-size="4">
								<p><span>Os11g43450</span></p>
							</flow>
						</flowDef>
						<x:targetRef  xlink:href="#XMLID_231_" />
					</foreignObject>
					<text id="XMLID_231_" transform="matrix(1 0 0 1 2974.5181 833.0991)"><tspan x="0" y="0" font-family="'ArialMT'" font-size="4">Os11g43450</tspan></text>
				</switch>
				<switch i:isolated="yes" i:knockout="Off" i:objectNS="&ns_flows;" i:objectType="pointText" enable-background="new    ">
					<foreignObject requiredExtensions="&ns_flows;" x="0" y="0" width="1" height="1" overflow="visible">
						<flowDef  xmlns="&ns_flows;">
							<region>
								<path d="M2974.518,836.199"/>
							</region>
							<flow  xmlns="&ns_flows;"  font-family="'ArialMT'" font-size="4">
								<p><span>Os04g25050</span></p>
							</flow>
						</flowDef>
						<x:targetRef  xlink:href="#XMLID_232_" />
					</foreignObject>
					<text id="XMLID_232_" transform="matrix(1 0 0 1 2974.5181 836.1987)"><tspan x="0" y="0" font-family="'ArialMT'" font-size="4">Os04g25050</tspan></text>
				</switch>
				<switch i:isolated="yes" i:knockout="Off" i:objectNS="&ns_flows;" i:objectType="pointText" enable-background="new    ">
					<foreignObject requiredExtensions="&ns_flows;" x="0" y="0" width="1" height="1" overflow="visible">
						<flowDef  xmlns="&ns_flows;">
							<region>
								<path d="M2974.518,839.298"/>
							</region>
							<flow  xmlns="&ns_flows;"  font-family="'ArialMT'" font-size="4">
								<p><span>Os08g04880</span></p>
							</flow>
						</flowDef>
						<x:targetRef  xlink:href="#XMLID_233_" />
					</foreignObject>
					<text id="XMLID_233_" transform="matrix(1 0 0 1 2974.5181 839.2983)"><tspan x="0" y="0" font-family="'ArialMT'" font-size="4">Os08g04880</tspan></text>
				</switch>
				<path i:knockout="Off" stroke="#000000" stroke-width="3.1" d="M1764.518,841.999h75"/>
				<path i:knockout="Off" fill="#FFFFFF" stroke="#FFFFFF" stroke-width="2.9" d="M1764.668,841.999h74.7"/>
				<path i:knockout="Off" stroke="#000000" stroke-width="3.1" d="M1839.518,841.999h75"/>
				<path i:knockout="Off" fill="#FFFFFF" stroke="#FFFFFF" stroke-width="2.9" d="M1839.668,841.999h74.7"/>
				<path i:knockout="Off" stroke="#000000" stroke-width="3.1" d="M1914.518,841.999h75"/>
				<path i:knockout="Off" fill="#FFFFFF" stroke="#FFFFFF" stroke-width="2.9" d="M1914.668,841.999h74.7"/>
				<path i:knockout="Off" stroke="#000000" stroke-width="3.1" d="M1989.518,841.999h75"/>
				<path i:knockout="Off" fill="#FFFFFF" stroke="#FFFFFF" stroke-width="2.9" d="M1989.668,841.999h74.699"/>
				<path i:knockout="Off" stroke="#000000" stroke-width="3.1" d="M2064.518,841.999h75"/>
				<path i:knockout="Off" fill="#FFFFFF" stroke="#FFFFFF" stroke-width="2.9" d="M2064.668,841.999h74.699"/>
				<path i:knockout="Off" stroke="#000000" stroke-width="3.1" d="M2139.518,841.999h75"/>
				<path i:knockout="Off" fill="#FFFFFF" stroke="#FFFFFF" stroke-width="2.9" d="M2139.668,841.999h74.699"/>
				<path i:knockout="Off" stroke="#000000" stroke-width="3.1" d="M2214.518,841.999h75"/>
				<path i:knockout="Off" fill="#FFFFFF" stroke="#FFFFFF" stroke-width="2.9" d="M2214.668,841.999h74.699"/>
				<path i:knockout="Off" stroke="#000000" stroke-width="3.1" d="M2289.518,841.999h75"/>
				<path i:knockout="Off" fill="#FFFFFF" stroke="#FFFFFF" stroke-width="2.9" d="M2289.668,841.999h74.699"/>
				<path i:knockout="Off" stroke="#000000" stroke-width="3.1" d="M2364.518,841.999h75"/>
				<path i:knockout="Off" fill="#FFFFFF" stroke="#FFFFFF" stroke-width="2.9" d="M2364.668,841.999h74.699"/>
				<path i:knockout="Off" stroke="#000000" stroke-width="3.1" d="M2439.518,841.999h75"/>
				<path i:knockout="Off" fill="#FFFFFF" stroke="#FFFFFF" stroke-width="2.9" d="M2439.668,841.999h74.699"/>
				<path i:knockout="Off" stroke="#000000" stroke-width="3.1" d="M2514.518,841.999h75"/>
				<path i:knockout="Off" fill="#FFFFFF" stroke="#FFFFFF" stroke-width="2.9" d="M2514.668,841.999h74.699"/>
				<path i:knockout="Off" stroke="#000000" stroke-width="3.1" d="M2589.518,841.999h75"/>
				<path i:knockout="Off" fill="#FFFFFF" stroke="#FFFFFF" stroke-width="2.9" d="M2589.668,841.999h74.699"/>
				<path i:knockout="Off" stroke="#000000" stroke-width="3.1" d="M2664.518,841.999h75"/>
				<path i:knockout="Off" fill="#FFFFFF" stroke="#FFFFFF" stroke-width="2.9" d="M2664.668,841.999h74.699"/>
				<path i:knockout="Off" stroke="#000000" stroke-width="3.1" d="M2739.518,841.999h75"/>
				<path i:knockout="Off" fill="#FFFFFF" stroke="#FFFFFF" stroke-width="2.9" d="M2739.668,841.999h74.699"/>
				<path i:knockout="Off" stroke="#000000" stroke-width="3.1" d="M2814.518,841.999h75"/>
				<path i:knockout="Off" fill="#FFFFFF" stroke="#FFFFFF" stroke-width="2.9" d="M2814.668,841.999h74.699"/>
				<switch i:isolated="yes" i:knockout="Off" i:objectNS="&ns_flows;" i:objectType="pointText" enable-background="new    ">
					<foreignObject requiredExtensions="&ns_flows;" x="0" y="0" width="1" height="1" overflow="visible">
						<flowDef  xmlns="&ns_flows;">
							<region>
								<path d="M2974.518,842.399"/>
							</region>
							<flow  xmlns="&ns_flows;"  font-family="'ArialMT'" font-size="4">
								<p><span>Os01g28170</span></p>
							</flow>
						</flowDef>
						<x:targetRef  xlink:href="#XMLID_234_" />
					</foreignObject>
					<text id="XMLID_234_" transform="matrix(1 0 0 1 2974.5181 842.3989)"><tspan x="0" y="0" font-family="'ArialMT'" font-size="4">Os01g28170</tspan></text>
				</switch>
				<switch i:isolated="yes" i:knockout="Off" i:objectNS="&ns_flows;" i:objectType="pointText" enable-background="new    ">
					<foreignObject requiredExtensions="&ns_flows;" x="0" y="0" width="1" height="1" overflow="visible">
						<flowDef  xmlns="&ns_flows;">
							<region>
								<path d="M2974.518,845.499"/>
							</region>
							<flow  xmlns="&ns_flows;"  font-family="'ArialMT'" font-size="4">
								<p><span>Os11g44440</span></p>
							</flow>
						</flowDef>
						<x:targetRef  xlink:href="#XMLID_235_" />
					</foreignObject>
					<text id="XMLID_235_" transform="matrix(1 0 0 1 2974.5181 845.4985)"><tspan x="0" y="0" font-family="'ArialMT'" font-size="4">Os11g44440</tspan></text>
				</switch>
				<switch i:isolated="yes" i:knockout="Off" i:objectNS="&ns_flows;" i:objectType="pointText" enable-background="new    ">
					<foreignObject requiredExtensions="&ns_flows;" x="0" y="0" width="1" height="1" overflow="visible">
						<flowDef  xmlns="&ns_flows;">
							<region>
								<path d="M2974.518,848.599"/>
							</region>
							<flow  xmlns="&ns_flows;"  font-family="'ArialMT'" font-size="4">
								<p><span>Os12g28730</span></p>
							</flow>
						</flowDef>
						<x:targetRef  xlink:href="#XMLID_236_" />
					</foreignObject>
					<text id="XMLID_236_" transform="matrix(1 0 0 1 2974.5181 848.5991)"><tspan x="0" y="0" font-family="'ArialMT'" font-size="4">Os12g28730</tspan></text>
				</switch>
				<switch i:isolated="yes" i:knockout="Off" i:objectNS="&ns_flows;" i:objectType="pointText" enable-background="new    ">
					<foreignObject requiredExtensions="&ns_flows;" x="0" y="0" width="1" height="1" overflow="visible">
						<flowDef  xmlns="&ns_flows;">
							<region>
								<path d="M2974.518,851.699"/>
							</region>
							<flow  xmlns="&ns_flows;"  font-family="'ArialMT'" font-size="4">
								<p><span>Os07g17350</span></p>
							</flow>
						</flowDef>
						<x:targetRef  xlink:href="#XMLID_237_" />
					</foreignObject>
					<text id="XMLID_237_" transform="matrix(1 0 0 1 2974.5181 851.6987)"><tspan x="0" y="0" font-family="'ArialMT'" font-size="4">Os07g17350</tspan></text>
				</switch>
				<switch i:isolated="yes" i:knockout="Off" i:objectNS="&ns_flows;" i:objectType="pointText" enable-background="new    ">
					<foreignObject requiredExtensions="&ns_flows;" x="0" y="0" width="1" height="1" overflow="visible">
						<flowDef  xmlns="&ns_flows;">
							<region>
								<path d="M2974.518,854.798"/>
							</region>
							<flow  xmlns="&ns_flows;"  font-family="'ArialMT'" font-size="4">
								<p><span>Os02g15470</span></p>
							</flow>
						</flowDef>
						<x:targetRef  xlink:href="#XMLID_238_" />
					</foreignObject>
					<text id="XMLID_238_" transform="matrix(1 0 0 1 2974.5181 854.7983)"><tspan x="0" y="0" font-family="'ArialMT'" font-size="4">Os02g15470</tspan></text>
				</switch>
				<switch i:isolated="yes" i:knockout="Off" i:objectNS="&ns_flows;" i:objectType="pointText" enable-background="new    ">
					<foreignObject requiredExtensions="&ns_flows;" x="0" y="0" width="1" height="1" overflow="visible">
						<flowDef  xmlns="&ns_flows;">
							<region>
								<path d="M2974.518,857.899"/>
							</region>
							<flow  xmlns="&ns_flows;"  font-family="'ArialMT'" font-size="4">
								<p><span>Os11g36990</span></p>
							</flow>
						</flowDef>
						<x:targetRef  xlink:href="#XMLID_239_" />
					</foreignObject>
					<text id="XMLID_239_" transform="matrix(1 0 0 1 2974.5181 857.8989)"><tspan x="0" y="0" font-family="'ArialMT'" font-size="4">Os11g36990</tspan></text>
				</switch>
				<switch i:isolated="yes" i:knockout="Off" i:objectNS="&ns_flows;" i:objectType="pointText" enable-background="new    ">
					<foreignObject requiredExtensions="&ns_flows;" x="0" y="0" width="1" height="1" overflow="visible">
						<flowDef  xmlns="&ns_flows;">
							<region>
								<path d="M2974.518,860.999"/>
							</region>
							<flow  xmlns="&ns_flows;"  font-family="'ArialMT'" font-size="4">
								<p><span>Os04g23370</span></p>
							</flow>
						</flowDef>
						<x:targetRef  xlink:href="#XMLID_240_" />
					</foreignObject>
					<text id="XMLID_240_" transform="matrix(1 0 0 1 2974.5181 860.9985)"><tspan x="0" y="0" font-family="'ArialMT'" font-size="4">Os04g23370</tspan></text>
				</switch>
				<switch i:isolated="yes" i:knockout="Off" i:objectNS="&ns_flows;" i:objectType="pointText" enable-background="new    ">
					<foreignObject requiredExtensions="&ns_flows;" x="0" y="0" width="1" height="1" overflow="visible">
						<flowDef  xmlns="&ns_flows;">
							<region>
								<path d="M2974.518,864.099"/>
							</region>
							<flow  xmlns="&ns_flows;"  font-family="'ArialMT'" font-size="4">
								<p><span>Os04g29890</span></p>
							</flow>
						</flowDef>
						<x:targetRef  xlink:href="#XMLID_241_" />
					</foreignObject>
					<text id="XMLID_241_" transform="matrix(1 0 0 1 2974.5181 864.0991)"><tspan x="0" y="0" font-family="'ArialMT'" font-size="4">Os04g29890</tspan></text>
				</switch>
				<path i:knockout="Off" stroke="#000000" stroke-width="3.1" d="M1764.518,866.798h75"/>
				<path i:knockout="Off" fill="#FFFFFF" stroke="#FFFFFF" stroke-width="2.9" d="M1764.668,866.798h74.7"/>
				<path i:knockout="Off" stroke="#000000" stroke-width="3.1" d="M1839.518,866.798h75"/>
				<path i:knockout="Off" fill="#FFFFFF" stroke="#FFFFFF" stroke-width="2.9" d="M1839.668,866.798h74.7"/>
				<path i:knockout="Off" stroke="#000000" stroke-width="3.1" d="M1914.518,866.798h75"/>
				<path i:knockout="Off" fill="#FFFFFF" stroke="#FFFFFF" stroke-width="2.9" d="M1914.668,866.798h74.7"/>
				<path i:knockout="Off" stroke="#000000" stroke-width="3.1" d="M1989.518,866.798h75"/>
				<path i:knockout="Off" fill="#FFFFFF" stroke="#FFFFFF" stroke-width="2.9" d="M1989.668,866.798h74.699"/>
				<path i:knockout="Off" stroke="#000000" stroke-width="3.1" d="M2064.518,866.798h75"/>
				<path i:knockout="Off" fill="#C4C4C4" stroke="#C4C4C4" stroke-width="2.9" d="M2064.668,866.798h74.699"/>
				<path i:knockout="Off" stroke="#000000" stroke-width="3.1" d="M2139.518,866.798h75"/>
				<path i:knockout="Off" fill="#FFFFFF" stroke="#FFFFFF" stroke-width="2.9" d="M2139.668,866.798h74.699"/>
				<path i:knockout="Off" stroke="#000000" stroke-width="3.1" d="M2214.518,866.798h75"/>
				<path i:knockout="Off" fill="#FFFFFF" stroke="#FFFFFF" stroke-width="2.9" d="M2214.668,866.798h74.699"/>
				<path i:knockout="Off" stroke="#000000" stroke-width="3.1" d="M2289.518,866.798h75"/>
				<path i:knockout="Off" fill="#BABABA" stroke="#BABABA" stroke-width="2.9" d="M2289.668,866.798h74.699"/>
				<path i:knockout="Off" stroke="#000000" stroke-width="3.1" d="M2364.518,866.798h75"/>
				<path i:knockout="Off" fill="#FFFFFF" stroke="#FFFFFF" stroke-width="2.9" d="M2364.668,866.798h74.699"/>
				<path i:knockout="Off" stroke="#000000" stroke-width="3.1" d="M2439.518,866.798h75"/>
				<path i:knockout="Off" fill="#FFFFFF" stroke="#FFFFFF" stroke-width="2.9" d="M2439.668,866.798h74.699"/>
				<path i:knockout="Off" stroke="#000000" stroke-width="3.1" d="M2514.518,866.798h75"/>
				<path i:knockout="Off" fill="#FFFFFF" stroke="#FFFFFF" stroke-width="2.9" d="M2514.668,866.798h74.699"/>
				<path i:knockout="Off" stroke="#000000" stroke-width="3.1" d="M2589.518,866.798h75"/>
				<path i:knockout="Off" fill="#FFFFFF" stroke="#FFFFFF" stroke-width="2.9" d="M2589.668,866.798h74.699"/>
				<path i:knockout="Off" stroke="#000000" stroke-width="3.1" d="M2664.518,866.798h75"/>
				<path i:knockout="Off" fill="#FFFFFF" stroke="#FFFFFF" stroke-width="2.9" d="M2664.668,866.798h74.699"/>
				<path i:knockout="Off" stroke="#000000" stroke-width="3.1" d="M2739.518,866.798h75"/>
				<path i:knockout="Off" fill="#FFFFFF" stroke="#FFFFFF" stroke-width="2.9" d="M2739.668,866.798h74.699"/>
				<path i:knockout="Off" stroke="#000000" stroke-width="3.1" d="M2814.518,866.798h75"/>
				<path i:knockout="Off" fill="#FFFFFF" stroke="#FFFFFF" stroke-width="2.9" d="M2814.668,866.798h74.699"/>
				<switch i:isolated="yes" i:knockout="Off" i:objectNS="&ns_flows;" i:objectType="pointText" enable-background="new    ">
					<foreignObject requiredExtensions="&ns_flows;" x="0" y="0" width="1" height="1" overflow="visible">
						<flowDef  xmlns="&ns_flows;">
							<region>
								<path d="M2974.518,867.199"/>
							</region>
							<flow  xmlns="&ns_flows;"  font-family="'ArialMT'" font-size="4">
								<p><span>Os01g07830</span></p>
							</flow>
						</flowDef>
						<x:targetRef  xlink:href="#XMLID_242_" />
					</foreignObject>
					<text id="XMLID_242_" transform="matrix(1 0 0 1 2974.5181 867.1987)"><tspan x="0" y="0" font-family="'ArialMT'" font-size="4">Os01g07830</tspan></text>
				</switch>
				<switch i:isolated="yes" i:knockout="Off" i:objectNS="&ns_flows;" i:objectType="pointText" enable-background="new    ">
					<foreignObject requiredExtensions="&ns_flows;" x="0" y="0" width="1" height="1" overflow="visible">
						<flowDef  xmlns="&ns_flows;">
							<region>
								<path d="M2974.518,870.298"/>
							</region>
							<flow  xmlns="&ns_flows;"  font-family="'ArialMT'" font-size="4">
								<p><span>Os09g13670</span></p>
							</flow>
						</flowDef>
						<x:targetRef  xlink:href="#XMLID_243_" />
					</foreignObject>
					<text id="XMLID_243_" transform="matrix(1 0 0 1 2974.5181 870.2983)"><tspan x="0" y="0" font-family="'ArialMT'" font-size="4">Os09g13670</tspan></text>
				</switch>
				<switch i:isolated="yes" i:knockout="Off" i:objectNS="&ns_flows;" i:objectType="pointText" enable-background="new    ">
					<foreignObject requiredExtensions="&ns_flows;" x="0" y="0" width="1" height="1" overflow="visible">
						<flowDef  xmlns="&ns_flows;">
							<region>
								<path d="M2974.518,873.399"/>
							</region>
							<flow  xmlns="&ns_flows;"  font-family="'ArialMT'" font-size="4">
								<p><span>Os10g03470</span></p>
							</flow>
						</flowDef>
						<x:targetRef  xlink:href="#XMLID_244_" />
					</foreignObject>
					<text id="XMLID_244_" transform="matrix(1 0 0 1 2974.5181 873.3989)"><tspan x="0" y="0" font-family="'ArialMT'" font-size="4">Os10g03470</tspan></text>
				</switch>
				<switch i:isolated="yes" i:knockout="Off" i:objectNS="&ns_flows;" i:objectType="pointText" enable-background="new    ">
					<foreignObject requiredExtensions="&ns_flows;" x="0" y="0" width="1" height="1" overflow="visible">
						<flowDef  xmlns="&ns_flows;">
							<region>
								<path d="M2974.518,876.499"/>
							</region>
							<flow  xmlns="&ns_flows;"  font-family="'ArialMT'" font-size="4">
								<p><span>Os12g37030</span></p>
							</flow>
						</flowDef>
						<x:targetRef  xlink:href="#XMLID_245_" />
					</foreignObject>
					<text id="XMLID_245_" transform="matrix(1 0 0 1 2974.5181 876.4985)"><tspan x="0" y="0" font-family="'ArialMT'" font-size="4">Os12g37030</tspan></text>
				</switch>
				<switch i:isolated="yes" i:knockout="Off" i:objectNS="&ns_flows;" i:objectType="pointText" enable-background="new    ">
					<foreignObject requiredExtensions="&ns_flows;" x="0" y="0" width="1" height="1" overflow="visible">
						<flowDef  xmlns="&ns_flows;">
							<region>
								<path d="M2974.518,879.599"/>
							</region>
							<flow  xmlns="&ns_flows;"  font-family="'ArialMT'" font-size="4">
								<p><span>Os12g32740</span></p>
							</flow>
						</flowDef>
						<x:targetRef  xlink:href="#XMLID_246_" />
					</foreignObject>
					<text id="XMLID_246_" transform="matrix(1 0 0 1 2974.5181 879.5991)"><tspan x="0" y="0" font-family="'ArialMT'" font-size="4">Os12g32740</tspan></text>
				</switch>
				<switch i:isolated="yes" i:knockout="Off" i:objectNS="&ns_flows;" i:objectType="pointText" enable-background="new    ">
					<foreignObject requiredExtensions="&ns_flows;" x="0" y="0" width="1" height="1" overflow="visible">
						<flowDef  xmlns="&ns_flows;">
							<region>
								<path d="M2974.518,882.699"/>
							</region>
							<flow  xmlns="&ns_flows;"  font-family="'ArialMT'" font-size="4">
								<p><span>Os02g01430</span></p>
							</flow>
						</flowDef>
						<x:targetRef  xlink:href="#XMLID_247_" />
					</foreignObject>
					<text id="XMLID_247_" transform="matrix(1 0 0 1 2974.5181 882.6987)"><tspan x="0" y="0" font-family="'ArialMT'" font-size="4">Os02g01430</tspan></text>
				</switch>
				<switch i:isolated="yes" i:knockout="Off" i:objectNS="&ns_flows;" i:objectType="pointText" enable-background="new    ">
					<foreignObject requiredExtensions="&ns_flows;" x="0" y="0" width="1" height="1" overflow="visible">
						<flowDef  xmlns="&ns_flows;">
							<region>
								<path d="M2974.518,885.798"/>
							</region>
							<flow  xmlns="&ns_flows;"  font-family="'ArialMT'" font-size="4">
								<p><span>Os03g44070</span></p>
							</flow>
						</flowDef>
						<x:targetRef  xlink:href="#XMLID_248_" />
					</foreignObject>
					<text id="XMLID_248_" transform="matrix(1 0 0 1 2974.5181 885.7983)"><tspan x="0" y="0" font-family="'ArialMT'" font-size="4">Os03g44070</tspan></text>
				</switch>
				<switch i:isolated="yes" i:knockout="Off" i:objectNS="&ns_flows;" i:objectType="pointText" enable-background="new    ">
					<foreignObject requiredExtensions="&ns_flows;" x="0" y="0" width="1" height="1" overflow="visible">
						<flowDef  xmlns="&ns_flows;">
							<region>
								<path d="M2974.518,888.899"/>
							</region>
							<flow  xmlns="&ns_flows;"  font-family="'ArialMT'" font-size="4">
								<p><span>Os11g38700</span></p>
							</flow>
						</flowDef>
						<x:targetRef  xlink:href="#XMLID_249_" />
					</foreignObject>
					<text id="XMLID_249_" transform="matrix(1 0 0 1 2974.5181 888.8989)"><tspan x="0" y="0" font-family="'ArialMT'" font-size="4">Os11g38700</tspan></text>
				</switch>
				<switch i:isolated="yes" i:knockout="Off" i:objectNS="&ns_flows;" i:objectType="pointText" enable-background="new    ">
					<foreignObject requiredExtensions="&ns_flows;" x="0" y="0" width="1" height="1" overflow="visible">
						<flowDef  xmlns="&ns_flows;">
							<region>
								<path d="M2974.518,891.999"/>
							</region>
							<flow  xmlns="&ns_flows;"  font-family="'ArialMT'" font-size="4">
								<p><span>Os07g15150</span></p>
							</flow>
						</flowDef>
						<x:targetRef  xlink:href="#XMLID_250_" />
					</foreignObject>
					<text id="XMLID_250_" transform="matrix(1 0 0 1 2974.5181 891.9985)"><tspan x="0" y="0" font-family="'ArialMT'" font-size="4">Os07g15150</tspan></text>
				</switch>
				<switch i:isolated="yes" i:knockout="Off" i:objectNS="&ns_flows;" i:objectType="pointText" enable-background="new    ">
					<foreignObject requiredExtensions="&ns_flows;" x="0" y="0" width="1" height="1" overflow="visible">
						<flowDef  xmlns="&ns_flows;">
							<region>
								<path d="M2974.518,895.099"/>
							</region>
							<flow  xmlns="&ns_flows;"  font-family="'ArialMT'" font-size="4">
								<p><span>Os05g10240</span></p>
							</flow>
						</flowDef>
						<x:targetRef  xlink:href="#XMLID_251_" />
					</foreignObject>
					<text id="XMLID_251_" transform="matrix(1 0 0 1 2974.5181 895.0991)"><tspan x="0" y="0" font-family="'ArialMT'" font-size="4">Os05g10240</tspan></text>
				</switch>
				<switch i:isolated="yes" i:knockout="Off" i:objectNS="&ns_flows;" i:objectType="pointText" enable-background="new    ">
					<foreignObject requiredExtensions="&ns_flows;" x="0" y="0" width="1" height="1" overflow="visible">
						<flowDef  xmlns="&ns_flows;">
							<region>
								<path d="M2974.518,898.199"/>
							</region>
							<flow  xmlns="&ns_flows;"  font-family="'ArialMT'" font-size="4">
								<p><span>Os06g16880</span></p>
							</flow>
						</flowDef>
						<x:targetRef  xlink:href="#XMLID_252_" />
					</foreignObject>
					<text id="XMLID_252_" transform="matrix(1 0 0 1 2974.5181 898.1987)"><tspan x="0" y="0" font-family="'ArialMT'" font-size="4">Os06g16880</tspan></text>
				</switch>
				<switch i:isolated="yes" i:knockout="Off" i:objectNS="&ns_flows;" i:objectType="pointText" enable-background="new    ">
					<foreignObject requiredExtensions="&ns_flows;" x="0" y="0" width="1" height="1" overflow="visible">
						<flowDef  xmlns="&ns_flows;">
							<region>
								<path d="M2974.518,901.298"/>
							</region>
							<flow  xmlns="&ns_flows;"  font-family="'ArialMT'" font-size="4">
								<p><span>Os03g40480</span></p>
							</flow>
						</flowDef>
						<x:targetRef  xlink:href="#XMLID_253_" />
					</foreignObject>
					<text id="XMLID_253_" transform="matrix(1 0 0 1 2974.5181 901.2983)"><tspan x="0" y="0" font-family="'ArialMT'" font-size="4">Os03g40480</tspan></text>
				</switch>
				<switch i:isolated="yes" i:knockout="Off" i:objectNS="&ns_flows;" i:objectType="pointText" enable-background="new    ">
					<foreignObject requiredExtensions="&ns_flows;" x="0" y="0" width="1" height="1" overflow="visible">
						<flowDef  xmlns="&ns_flows;">
							<region>
								<path d="M2974.518,904.399"/>
							</region>
							<flow  xmlns="&ns_flows;"  font-family="'ArialMT'" font-size="4">
								<p><span>Os05g27020</span></p>
							</flow>
						</flowDef>
						<x:targetRef  xlink:href="#XMLID_254_" />
					</foreignObject>
					<text id="XMLID_254_" transform="matrix(1 0 0 1 2974.5181 904.3989)"><tspan x="0" y="0" font-family="'ArialMT'" font-size="4">Os05g27020</tspan></text>
				</switch>
				<switch i:isolated="yes" i:knockout="Off" i:objectNS="&ns_flows;" i:objectType="pointText" enable-background="new    ">
					<foreignObject requiredExtensions="&ns_flows;" x="0" y="0" width="1" height="1" overflow="visible">
						<flowDef  xmlns="&ns_flows;">
							<region>
								<path d="M2974.518,907.499"/>
							</region>
							<flow  xmlns="&ns_flows;"  font-family="'ArialMT'" font-size="4">
								<p><span>Os06g32260</span></p>
							</flow>
						</flowDef>
						<x:targetRef  xlink:href="#XMLID_255_" />
					</foreignObject>
					<text id="XMLID_255_" transform="matrix(1 0 0 1 2974.5181 907.4985)"><tspan x="0" y="0" font-family="'ArialMT'" font-size="4">Os06g32260</tspan></text>
				</switch>
				<switch i:isolated="yes" i:knockout="Off" i:objectNS="&ns_flows;" i:objectType="pointText" enable-background="new    ">
					<foreignObject requiredExtensions="&ns_flows;" x="0" y="0" width="1" height="1" overflow="visible">
						<flowDef  xmlns="&ns_flows;">
							<region>
								<path d="M2974.518,910.599"/>
							</region>
							<flow  xmlns="&ns_flows;"  font-family="'ArialMT'" font-size="4">
								<p><span>Os06g08420</span></p>
							</flow>
						</flowDef>
						<x:targetRef  xlink:href="#XMLID_256_" />
					</foreignObject>
					<text id="XMLID_256_" transform="matrix(1 0 0 1 2974.5181 910.5991)"><tspan x="0" y="0" font-family="'ArialMT'" font-size="4">Os06g08420</tspan></text>
				</switch>
				<switch i:isolated="yes" i:knockout="Off" i:objectNS="&ns_flows;" i:objectType="pointText" enable-background="new    ">
					<foreignObject requiredExtensions="&ns_flows;" x="0" y="0" width="1" height="1" overflow="visible">
						<flowDef  xmlns="&ns_flows;">
							<region>
								<path d="M2832.135,910.004"/>
							</region>
							<flow  xmlns="&ns_flows;"  font-family="'ArialMT'" font-size="22">
								<p><span>(Rim2/hipa*)</span></p>
							</flow>
						</flowDef>
						<x:targetRef  xlink:href="#XMLID_257_" />
					</foreignObject>
					<text id="XMLID_257_" transform="matrix(1 0 0 1 2832.1353 910.0039)"><tspan x="0" y="0" font-family="'ArialMT'" font-size="22">(Rim2/hipa*)</tspan></text>
				</switch>
				<switch i:isolated="yes" i:knockout="Off" i:objectNS="&ns_flows;" i:objectType="pointText" enable-background="new    ">
					<foreignObject requiredExtensions="&ns_flows;" x="0" y="0" width="1" height="1" overflow="visible">
						<flowDef  xmlns="&ns_flows;">
							<region>
								<path d="M2974.518,913.699"/>
							</region>
							<flow  xmlns="&ns_flows;"  font-family="'ArialMT'" font-size="4">
								<p><span>Os09g17280</span></p>
							</flow>
						</flowDef>
						<x:targetRef  xlink:href="#XMLID_258_" />
					</foreignObject>
					<text id="XMLID_258_" transform="matrix(1 0 0 1 2974.5181 913.6987)"><tspan x="0" y="0" font-family="'ArialMT'" font-size="4">Os09g17280</tspan></text>
				</switch>
				<switch i:isolated="yes" i:knockout="Off" i:objectNS="&ns_flows;" i:objectType="pointText" enable-background="new    ">
					<foreignObject requiredExtensions="&ns_flows;" x="0" y="0" width="1" height="1" overflow="visible">
						<flowDef  xmlns="&ns_flows;">
							<region>
								<path d="M2974.518,916.798"/>
							</region>
							<flow  xmlns="&ns_flows;"  font-family="'ArialMT'" font-size="4">
								<p><span>Os12g31140</span></p>
							</flow>
						</flowDef>
						<x:targetRef  xlink:href="#XMLID_259_" />
					</foreignObject>
					<text id="XMLID_259_" transform="matrix(1 0 0 1 2974.5181 916.7983)"><tspan x="0" y="0" font-family="'ArialMT'" font-size="4">Os12g31140</tspan></text>
				</switch>
				<switch i:isolated="yes" i:knockout="Off" i:objectNS="&ns_flows;" i:objectType="pointText" enable-background="new    ">
					<foreignObject requiredExtensions="&ns_flows;" x="0" y="0" width="1" height="1" overflow="visible">
						<flowDef  xmlns="&ns_flows;">
							<region>
								<path d="M2974.518,919.899"/>
							</region>
							<flow  xmlns="&ns_flows;"  font-family="'ArialMT'" font-size="4">
								<p><span>Os12g12210</span></p>
							</flow>
						</flowDef>
						<x:targetRef  xlink:href="#XMLID_260_" />
					</foreignObject>
					<text id="XMLID_260_" transform="matrix(1 0 0 1 2974.5181 919.8989)"><tspan x="0" y="0" font-family="'ArialMT'" font-size="4">Os12g12210</tspan></text>
				</switch>
				<switch i:isolated="yes" i:knockout="Off" i:objectNS="&ns_flows;" i:objectType="pointText" enable-background="new    ">
					<foreignObject requiredExtensions="&ns_flows;" x="0" y="0" width="1" height="1" overflow="visible">
						<flowDef  xmlns="&ns_flows;">
							<region>
								<path d="M2974.518,922.999"/>
							</region>
							<flow  xmlns="&ns_flows;"  font-family="'ArialMT'" font-size="4">
								<p><span>Os06g15840</span></p>
							</flow>
						</flowDef>
						<x:targetRef  xlink:href="#XMLID_261_" />
					</foreignObject>
					<text id="XMLID_261_" transform="matrix(1 0 0 1 2974.5181 922.9985)"><tspan x="0" y="0" font-family="'ArialMT'" font-size="4">Os06g15840</tspan></text>
				</switch>
				<switch i:isolated="yes" i:knockout="Off" i:objectNS="&ns_flows;" i:objectType="pointText" enable-background="new    ">
					<foreignObject requiredExtensions="&ns_flows;" x="0" y="0" width="1" height="1" overflow="visible">
						<flowDef  xmlns="&ns_flows;">
							<region>
								<path d="M2974.518,926.099"/>
							</region>
							<flow  xmlns="&ns_flows;"  font-family="'ArialMT'" font-size="4">
								<p><span>Os09g21570</span></p>
							</flow>
						</flowDef>
						<x:targetRef  xlink:href="#XMLID_262_" />
					</foreignObject>
					<text id="XMLID_262_" transform="matrix(1 0 0 1 2974.5181 926.0991)"><tspan x="0" y="0" font-family="'ArialMT'" font-size="4">Os09g21570</tspan></text>
				</switch>
				<switch i:isolated="yes" i:knockout="Off" i:objectNS="&ns_flows;" i:objectType="pointText" enable-background="new    ">
					<foreignObject requiredExtensions="&ns_flows;" x="0" y="0" width="1" height="1" overflow="visible">
						<flowDef  xmlns="&ns_flows;">
							<region>
								<path d="M2974.518,929.199"/>
							</region>
							<flow  xmlns="&ns_flows;"  font-family="'ArialMT'" font-size="4">
								<p><span>Os08g33500</span></p>
							</flow>
						</flowDef>
						<x:targetRef  xlink:href="#XMLID_263_" />
					</foreignObject>
					<text id="XMLID_263_" transform="matrix(1 0 0 1 2974.5181 929.1987)"><tspan x="0" y="0" font-family="'ArialMT'" font-size="4">Os08g33500</tspan></text>
				</switch>
				<switch i:isolated="yes" i:knockout="Off" i:objectNS="&ns_flows;" i:objectType="pointText" enable-background="new    ">
					<foreignObject requiredExtensions="&ns_flows;" x="0" y="0" width="1" height="1" overflow="visible">
						<flowDef  xmlns="&ns_flows;">
							<region>
								<path d="M2974.518,932.298"/>
							</region>
							<flow  xmlns="&ns_flows;"  font-family="'ArialMT'" font-size="4">
								<p><span>Os07g34210</span></p>
							</flow>
						</flowDef>
						<x:targetRef  xlink:href="#XMLID_264_" />
					</foreignObject>
					<text id="XMLID_264_" transform="matrix(1 0 0 1 2974.5181 932.2983)"><tspan x="0" y="0" font-family="'ArialMT'" font-size="4">Os07g34210</tspan></text>
				</switch>
				<switch i:isolated="yes" i:knockout="Off" i:objectNS="&ns_flows;" i:objectType="pointText" enable-background="new    ">
					<foreignObject requiredExtensions="&ns_flows;" x="0" y="0" width="1" height="1" overflow="visible">
						<flowDef  xmlns="&ns_flows;">
							<region>
								<path d="M2974.518,935.399"/>
							</region>
							<flow  xmlns="&ns_flows;"  font-family="'ArialMT'" font-size="4">
								<p><span>Os04g26060</span></p>
							</flow>
						</flowDef>
						<x:targetRef  xlink:href="#XMLID_265_" />
					</foreignObject>
					<text id="XMLID_265_" transform="matrix(1 0 0 1 2974.5181 935.3989)"><tspan x="0" y="0" font-family="'ArialMT'" font-size="4">Os04g26060</tspan></text>
				</switch>
				<switch i:isolated="yes" i:knockout="Off" i:objectNS="&ns_flows;" i:objectType="pointText" enable-background="new    ">
					<foreignObject requiredExtensions="&ns_flows;" x="0" y="0" width="1" height="1" overflow="visible">
						<flowDef  xmlns="&ns_flows;">
							<region>
								<path d="M2974.518,938.499"/>
							</region>
							<flow  xmlns="&ns_flows;"  font-family="'ArialMT'" font-size="4">
								<p><span>Os03g25210</span></p>
							</flow>
						</flowDef>
						<x:targetRef  xlink:href="#XMLID_266_" />
					</foreignObject>
					<text id="XMLID_266_" transform="matrix(1 0 0 1 2974.5181 938.4985)"><tspan x="0" y="0" font-family="'ArialMT'" font-size="4">Os03g25210</tspan></text>
				</switch>
				<switch i:isolated="yes" i:knockout="Off" i:objectNS="&ns_flows;" i:objectType="pointText" enable-background="new    ">
					<foreignObject requiredExtensions="&ns_flows;" x="0" y="0" width="1" height="1" overflow="visible">
						<flowDef  xmlns="&ns_flows;">
							<region>
								<path d="M2974.518,941.599"/>
							</region>
							<flow  xmlns="&ns_flows;"  font-family="'ArialMT'" font-size="4">
								<p><span>Os09g13550</span></p>
							</flow>
						</flowDef>
						<x:targetRef  xlink:href="#XMLID_267_" />
					</foreignObject>
					<text id="XMLID_267_" transform="matrix(1 0 0 1 2974.5181 941.5991)"><tspan x="0" y="0" font-family="'ArialMT'" font-size="4">Os09g13550</tspan></text>
				</switch>
				<switch i:isolated="yes" i:knockout="Off" i:objectNS="&ns_flows;" i:objectType="pointText" enable-background="new    ">
					<foreignObject requiredExtensions="&ns_flows;" x="0" y="0" width="1" height="1" overflow="visible">
						<flowDef  xmlns="&ns_flows;">
							<region>
								<path d="M2974.518,944.699"/>
							</region>
							<flow  xmlns="&ns_flows;"  font-family="'ArialMT'" font-size="4">
								<p><span>Os04g10950</span></p>
							</flow>
						</flowDef>
						<x:targetRef  xlink:href="#XMLID_268_" />
					</foreignObject>
					<text id="XMLID_268_" transform="matrix(1 0 0 1 2974.5181 944.6987)"><tspan x="0" y="0" font-family="'ArialMT'" font-size="4">Os04g10950</tspan></text>
				</switch>
				<path i:knockout="Off" stroke="#000000" stroke-width="3.1" d="M1764.518,947.399h75"/>
				<path i:knockout="Off" fill="#A3A3A3" stroke="#A3A3A3" stroke-width="2.9" d="M1764.668,947.399h74.7"/>
				<path i:knockout="Off" stroke="#000000" stroke-width="3.1" d="M1839.518,947.399h75"/>
				<path i:knockout="Off" fill="#A3A3A3" stroke="#A3A3A3" stroke-width="2.9" d="M1839.668,947.399h74.7"/>
				<path i:knockout="Off" stroke="#000000" stroke-width="3.1" d="M1914.518,947.399h75"/>
				<path i:knockout="Off" fill="#BABABA" stroke="#BABABA" stroke-width="2.9" d="M1914.668,947.399h74.7"/>
				<path i:knockout="Off" stroke="#000000" stroke-width="3.1" d="M1989.518,947.399h75"/>
				<path i:knockout="Off" fill="#AAAAAA" stroke="#AAAAAA" stroke-width="2.9" d="M1989.668,947.399h74.699"/>
				<path i:knockout="Off" stroke="#000000" stroke-width="3.1" d="M2064.518,947.399h75"/>
				<path i:knockout="Off" fill="#BABABA" stroke="#BABABA" stroke-width="2.9" d="M2064.668,947.399h74.699"/>
				<path i:knockout="Off" stroke="#000000" stroke-width="3.1" d="M2139.518,947.399h75"/>
				<path i:knockout="Off" fill="#A3A3A3" stroke="#A3A3A3" stroke-width="2.9" d="M2139.668,947.399h74.699"/>
				<path i:knockout="Off" stroke="#000000" stroke-width="3.1" d="M2214.518,947.399h75"/>
				<path i:knockout="Off" fill="#949494" stroke="#949494" stroke-width="2.9" d="M2214.668,947.399h74.699"/>
				<path i:knockout="Off" stroke="#000000" stroke-width="3.1" d="M2289.518,947.399h75"/>
				<path i:knockout="Off" fill="#949494" stroke="#949494" stroke-width="2.9" d="M2289.668,947.399h74.699"/>
				<path i:knockout="Off" stroke="#000000" stroke-width="3.1" d="M2364.518,947.399h75"/>
				<path i:knockout="Off" fill="#828282" stroke="#828282" stroke-width="2.9" d="M2364.668,947.399h74.699"/>
				<path i:knockout="Off" stroke="#000000" stroke-width="3.1" d="M2439.518,947.399h75"/>
				<path i:knockout="Off" fill="#A3A3A3" stroke="#A3A3A3" stroke-width="2.9" d="M2439.668,947.399h74.699"/>
				<path i:knockout="Off" stroke="#000000" stroke-width="3.1" d="M2514.518,947.399h75"/>
				<path i:knockout="Off" fill="#949494" stroke="#949494" stroke-width="2.9" d="M2514.668,947.399h74.699"/>
				<path i:knockout="Off" stroke="#000000" stroke-width="3.1" d="M2589.518,947.399h75"/>
				<path i:knockout="Off" fill="#FFFFFF" stroke="#FFFFFF" stroke-width="2.9" d="M2589.668,947.399h74.699"/>
				<path i:knockout="Off" stroke="#000000" stroke-width="3.1" d="M2664.518,947.399h75"/>
				<path i:knockout="Off" fill="#AAAAAA" stroke="#AAAAAA" stroke-width="2.9" d="M2664.668,947.399h74.699"/>
				<path i:knockout="Off" stroke="#000000" stroke-width="3.1" d="M2739.518,947.399h75"/>
				<path i:knockout="Off" fill="#FFFFFF" stroke="#FFFFFF" stroke-width="2.9" d="M2739.668,947.399h74.699"/>
				<path i:knockout="Off" stroke="#000000" stroke-width="3.1" d="M2814.518,947.399h75"/>
				<path i:knockout="Off" fill="#AAAAAA" stroke="#AAAAAA" stroke-width="2.9" d="M2814.668,947.399h74.699"/>
				<switch i:isolated="yes" i:knockout="Off" i:objectNS="&ns_flows;" i:objectType="pointText" enable-background="new    ">
					<foreignObject requiredExtensions="&ns_flows;" x="0" y="0" width="1" height="1" overflow="visible">
						<flowDef  xmlns="&ns_flows;">
							<region>
								<path d="M2974.518,947.798"/>
							</region>
							<flow  xmlns="&ns_flows;"  font-family="'ArialMT'" font-size="4">
								<p><span>Os11g46840</span></p>
							</flow>
						</flowDef>
						<x:targetRef  xlink:href="#XMLID_269_" />
					</foreignObject>
					<text id="XMLID_269_" transform="matrix(1 0 0 1 2974.5181 947.7983)"><tspan x="0" y="0" font-family="'ArialMT'" font-size="4">Os11g46840</tspan></text>
				</switch>
				<path i:knockout="Off" stroke="#000000" stroke-width="3.1" d="M1764.518,950.499h75"/>
				<path i:knockout="Off" fill="#FFFFFF" stroke="#FFFFFF" stroke-width="2.9" d="M1764.668,950.499h74.7"/>
				<path i:knockout="Off" stroke="#000000" stroke-width="3.1" d="M1839.518,950.499h75"/>
				<path i:knockout="Off" fill="#FFFFFF" stroke="#FFFFFF" stroke-width="2.9" d="M1839.668,950.499h74.7"/>
				<path i:knockout="Off" stroke="#000000" stroke-width="3.1" d="M1914.518,950.499h75"/>
				<path i:knockout="Off" fill="#FFFFFF" stroke="#FFFFFF" stroke-width="2.9" d="M1914.668,950.499h74.7"/>
				<path i:knockout="Off" stroke="#000000" stroke-width="3.1" d="M1989.518,950.499h75"/>
				<path i:knockout="Off" fill="#FFFFFF" stroke="#FFFFFF" stroke-width="2.9" d="M1989.668,950.499h74.699"/>
				<path i:knockout="Off" stroke="#000000" stroke-width="3.1" d="M2064.518,950.499h75"/>
				<path i:knockout="Off" fill="#BABABA" stroke="#BABABA" stroke-width="2.9" d="M2064.668,950.499h74.699"/>
				<path i:knockout="Off" stroke="#000000" stroke-width="3.1" d="M2139.518,950.499h75"/>
				<path i:knockout="Off" fill="#FFFFFF" stroke="#FFFFFF" stroke-width="2.9" d="M2139.668,950.499h74.699"/>
				<path i:knockout="Off" stroke="#000000" stroke-width="3.1" d="M2214.518,950.499h75"/>
				<path i:knockout="Off" fill="#FFFFFF" stroke="#FFFFFF" stroke-width="2.9" d="M2214.668,950.499h74.699"/>
				<path i:knockout="Off" stroke="#000000" stroke-width="3.1" d="M2289.518,950.499h75"/>
				<path i:knockout="Off" fill="#FFFFFF" stroke="#FFFFFF" stroke-width="2.9" d="M2289.668,950.499h74.699"/>
				<path i:knockout="Off" stroke="#000000" stroke-width="3.1" d="M2364.518,950.499h75"/>
				<path i:knockout="Off" fill="#FFFFFF" stroke="#FFFFFF" stroke-width="2.9" d="M2364.668,950.499h74.699"/>
				<path i:knockout="Off" stroke="#000000" stroke-width="3.1" d="M2439.518,950.499h75"/>
				<path i:knockout="Off" fill="#BABABA" stroke="#BABABA" stroke-width="2.9" d="M2439.668,950.499h74.699"/>
				<path i:knockout="Off" stroke="#000000" stroke-width="3.1" d="M2514.518,950.499h75"/>
				<path i:knockout="Off" fill="#FFFFFF" stroke="#FFFFFF" stroke-width="2.9" d="M2514.668,950.499h74.699"/>
				<path i:knockout="Off" stroke="#000000" stroke-width="3.1" d="M2589.518,950.499h75"/>
				<path i:knockout="Off" fill="#C4C4C4" stroke="#C4C4C4" stroke-width="2.9" d="M2589.668,950.499h74.699"/>
				<path i:knockout="Off" stroke="#000000" stroke-width="3.1" d="M2664.518,950.499h75"/>
				<path i:knockout="Off" fill="#BABABA" stroke="#BABABA" stroke-width="2.9" d="M2664.668,950.499h74.699"/>
				<path i:knockout="Off" stroke="#000000" stroke-width="3.1" d="M2739.518,950.499h75"/>
				<path i:knockout="Off" fill="#BABABA" stroke="#BABABA" stroke-width="2.9" d="M2739.668,950.499h74.699"/>
				<path i:knockout="Off" stroke="#000000" stroke-width="3.1" d="M2814.518,950.499h75"/>
				<path i:knockout="Off" fill="#FFFFFF" stroke="#FFFFFF" stroke-width="2.9" d="M2814.668,950.499h74.699"/>
				<switch i:isolated="yes" i:knockout="Off" i:objectNS="&ns_flows;" i:objectType="pointText" enable-background="new    ">
					<foreignObject requiredExtensions="&ns_flows;" x="0" y="0" width="1" height="1" overflow="visible">
						<flowDef  xmlns="&ns_flows;">
							<region>
								<path d="M2974.518,950.899"/>
							</region>
							<flow  xmlns="&ns_flows;"  font-family="'ArialMT'" font-size="4">
								<p><span>Os01g46320</span></p>
							</flow>
						</flowDef>
						<x:targetRef  xlink:href="#XMLID_270_" />
					</foreignObject>
					<text id="XMLID_270_" transform="matrix(1 0 0 1 2974.5181 950.8989)"><tspan x="0" y="0" font-family="'ArialMT'" font-size="4">Os01g46320</tspan></text>
				</switch>
				<switch i:isolated="yes" i:knockout="Off" i:objectNS="&ns_flows;" i:objectType="pointText" enable-background="new    ">
					<foreignObject requiredExtensions="&ns_flows;" x="0" y="0" width="1" height="1" overflow="visible">
						<flowDef  xmlns="&ns_flows;">
							<region>
								<path d="M2974.518,953.999"/>
							</region>
							<flow  xmlns="&ns_flows;"  font-family="'ArialMT'" font-size="4">
								<p><span>Os02g37720</span></p>
							</flow>
						</flowDef>
						<x:targetRef  xlink:href="#XMLID_271_" />
					</foreignObject>
					<text id="XMLID_271_" transform="matrix(1 0 0 1 2974.5181 953.9985)"><tspan x="0" y="0" font-family="'ArialMT'" font-size="4">Os02g37720</tspan></text>
				</switch>
				<switch i:isolated="yes" i:knockout="Off" i:objectNS="&ns_flows;" i:objectType="pointText" enable-background="new    ">
					<foreignObject requiredExtensions="&ns_flows;" x="0" y="0" width="1" height="1" overflow="visible">
						<flowDef  xmlns="&ns_flows;">
							<region>
								<path d="M2974.518,957.099"/>
							</region>
							<flow  xmlns="&ns_flows;"  font-family="'ArialMT'" font-size="4">
								<p><span>Os09g13500</span></p>
							</flow>
						</flowDef>
						<x:targetRef  xlink:href="#XMLID_272_" />
					</foreignObject>
					<text id="XMLID_272_" transform="matrix(1 0 0 1 2974.5181 957.0991)"><tspan x="0" y="0" font-family="'ArialMT'" font-size="4">Os09g13500</tspan></text>
				</switch>
				<switch i:isolated="yes" i:knockout="Off" i:objectNS="&ns_flows;" i:objectType="pointText" enable-background="new    ">
					<foreignObject requiredExtensions="&ns_flows;" x="0" y="0" width="1" height="1" overflow="visible">
						<flowDef  xmlns="&ns_flows;">
							<region>
								<path d="M2974.518,960.199"/>
							</region>
							<flow  xmlns="&ns_flows;"  font-family="'ArialMT'" font-size="4">
								<p><span>Os04g13630</span></p>
							</flow>
						</flowDef>
						<x:targetRef  xlink:href="#XMLID_273_" />
					</foreignObject>
					<text id="XMLID_273_" transform="matrix(1 0 0 1 2974.5181 960.1987)"><tspan x="0" y="0" font-family="'ArialMT'" font-size="4">Os04g13630</tspan></text>
				</switch>
				<switch i:isolated="yes" i:knockout="Off" i:objectNS="&ns_flows;" i:objectType="pointText" enable-background="new    ">
					<foreignObject requiredExtensions="&ns_flows;" x="0" y="0" width="1" height="1" overflow="visible">
						<flowDef  xmlns="&ns_flows;">
							<region>
								<path d="M2974.518,963.298"/>
							</region>
							<flow  xmlns="&ns_flows;"  font-family="'ArialMT'" font-size="4">
								<p><span>Os06g33150</span></p>
							</flow>
						</flowDef>
						<x:targetRef  xlink:href="#XMLID_274_" />
					</foreignObject>
					<text id="XMLID_274_" transform="matrix(1 0 0 1 2974.5181 963.2983)"><tspan x="0" y="0" font-family="'ArialMT'" font-size="4">Os06g33150</tspan></text>
				</switch>
				<switch i:isolated="yes" i:knockout="Off" i:objectNS="&ns_flows;" i:objectType="pointText" enable-background="new    ">
					<foreignObject requiredExtensions="&ns_flows;" x="0" y="0" width="1" height="1" overflow="visible">
						<flowDef  xmlns="&ns_flows;">
							<region>
								<path d="M2974.518,966.399"/>
							</region>
							<flow  xmlns="&ns_flows;"  font-family="'ArialMT'" font-size="4">
								<p><span>Os05g42930</span></p>
							</flow>
						</flowDef>
						<x:targetRef  xlink:href="#XMLID_275_" />
					</foreignObject>
					<text id="XMLID_275_" transform="matrix(1 0 0 1 2974.5181 966.3989)"><tspan x="0" y="0" font-family="'ArialMT'" font-size="4">Os05g42930</tspan></text>
				</switch>
				<switch i:isolated="yes" i:knockout="Off" i:objectNS="&ns_flows;" i:objectType="pointText" enable-background="new    ">
					<foreignObject requiredExtensions="&ns_flows;" x="0" y="0" width="1" height="1" overflow="visible">
						<flowDef  xmlns="&ns_flows;">
							<region>
								<path d="M2974.518,969.499"/>
							</region>
							<flow  xmlns="&ns_flows;"  font-family="'ArialMT'" font-size="4">
								<p><span>Os12g31030</span></p>
							</flow>
						</flowDef>
						<x:targetRef  xlink:href="#XMLID_276_" />
					</foreignObject>
					<text id="XMLID_276_" transform="matrix(1 0 0 1 2974.5181 969.4985)"><tspan x="0" y="0" font-family="'ArialMT'" font-size="4">Os12g31030</tspan></text>
				</switch>
				<switch i:isolated="yes" i:knockout="Off" i:objectNS="&ns_flows;" i:objectType="pointText" enable-background="new    ">
					<foreignObject requiredExtensions="&ns_flows;" x="0" y="0" width="1" height="1" overflow="visible">
						<flowDef  xmlns="&ns_flows;">
							<region>
								<path d="M2974.518,972.599"/>
							</region>
							<flow  xmlns="&ns_flows;"  font-family="'ArialMT'" font-size="4">
								<p><span>Os11g18950</span></p>
							</flow>
						</flowDef>
						<x:targetRef  xlink:href="#XMLID_277_" />
					</foreignObject>
					<text id="XMLID_277_" transform="matrix(1 0 0 1 2974.5181 972.5991)"><tspan x="0" y="0" font-family="'ArialMT'" font-size="4">Os11g18950</tspan></text>
				</switch>
				<switch i:isolated="yes" i:knockout="Off" i:objectNS="&ns_flows;" i:objectType="pointText" enable-background="new    ">
					<foreignObject requiredExtensions="&ns_flows;" x="0" y="0" width="1" height="1" overflow="visible">
						<flowDef  xmlns="&ns_flows;">
							<region>
								<path d="M2974.518,975.699"/>
							</region>
							<flow  xmlns="&ns_flows;"  font-family="'ArialMT'" font-size="4">
								<p><span>Os08g26290</span></p>
							</flow>
						</flowDef>
						<x:targetRef  xlink:href="#XMLID_278_" />
					</foreignObject>
					<text id="XMLID_278_" transform="matrix(1 0 0 1 2974.5181 975.6987)"><tspan x="0" y="0" font-family="'ArialMT'" font-size="4">Os08g26290</tspan></text>
				</switch>
				<switch i:isolated="yes" i:knockout="Off" i:objectNS="&ns_flows;" i:objectType="pointText" enable-background="new    ">
					<foreignObject requiredExtensions="&ns_flows;" x="0" y="0" width="1" height="1" overflow="visible">
						<flowDef  xmlns="&ns_flows;">
							<region>
								<path d="M2974.518,978.798"/>
							</region>
							<flow  xmlns="&ns_flows;"  font-family="'ArialMT'" font-size="4">
								<p><span>Os06g19890</span></p>
							</flow>
						</flowDef>
						<x:targetRef  xlink:href="#XMLID_279_" />
					</foreignObject>
					<text id="XMLID_279_" transform="matrix(1 0 0 1 2974.5181 978.7983)"><tspan x="0" y="0" font-family="'ArialMT'" font-size="4">Os06g19890</tspan></text>
				</switch>
				<switch i:isolated="yes" i:knockout="Off" i:objectNS="&ns_flows;" i:objectType="pointText" enable-background="new    ">
					<foreignObject requiredExtensions="&ns_flows;" x="0" y="0" width="1" height="1" overflow="visible">
						<flowDef  xmlns="&ns_flows;">
							<region>
								<path d="M2974.518,981.899"/>
							</region>
							<flow  xmlns="&ns_flows;"  font-family="'ArialMT'" font-size="4">
								<p><span>Os11g40950</span></p>
							</flow>
						</flowDef>
						<x:targetRef  xlink:href="#XMLID_280_" />
					</foreignObject>
					<text id="XMLID_280_" transform="matrix(1 0 0 1 2974.5181 981.8989)"><tspan x="0" y="0" font-family="'ArialMT'" font-size="4">Os11g40950</tspan></text>
				</switch>
				<switch i:isolated="yes" i:knockout="Off" i:objectNS="&ns_flows;" i:objectType="pointText" enable-background="new    ">
					<foreignObject requiredExtensions="&ns_flows;" x="0" y="0" width="1" height="1" overflow="visible">
						<flowDef  xmlns="&ns_flows;">
							<region>
								<path d="M2974.518,984.999"/>
							</region>
							<flow  xmlns="&ns_flows;"  font-family="'ArialMT'" font-size="4">
								<p><span>Os02g51220</span></p>
							</flow>
						</flowDef>
						<x:targetRef  xlink:href="#XMLID_281_" />
					</foreignObject>
					<text id="XMLID_281_" transform="matrix(1 0 0 1 2974.5181 984.9985)"><tspan x="0" y="0" font-family="'ArialMT'" font-size="4">Os02g51220</tspan></text>
				</switch>
				<switch i:isolated="yes" i:knockout="Off" i:objectNS="&ns_flows;" i:objectType="pointText" enable-background="new    ">
					<foreignObject requiredExtensions="&ns_flows;" x="0" y="0" width="1" height="1" overflow="visible">
						<flowDef  xmlns="&ns_flows;">
							<region>
								<path d="M2974.518,988.099"/>
							</region>
							<flow  xmlns="&ns_flows;"  font-family="'ArialMT'" font-size="4">
								<p><span>Os10g19020</span></p>
							</flow>
						</flowDef>
						<x:targetRef  xlink:href="#XMLID_282_" />
					</foreignObject>
					<text id="XMLID_282_" transform="matrix(1 0 0 1 2974.5181 988.0991)"><tspan x="0" y="0" font-family="'ArialMT'" font-size="4">Os10g19020</tspan></text>
				</switch>
				<path i:knockout="Off" stroke="#000000" stroke-width="3.1" d="M1764.518,990.798h75"/>
				<path i:knockout="Off" fill="#BABABA" stroke="#BABABA" stroke-width="2.9" d="M1764.668,990.798h74.7"/>
				<path i:knockout="Off" stroke="#000000" stroke-width="3.1" d="M1839.518,990.798h75"/>
				<path i:knockout="Off" fill="#FFFFFF" stroke="#FFFFFF" stroke-width="2.9" d="M1839.668,990.798h74.7"/>
				<path i:knockout="Off" stroke="#000000" stroke-width="3.1" d="M1914.518,990.798h75"/>
				<path i:knockout="Off" fill="#FFFFFF" stroke="#FFFFFF" stroke-width="2.9" d="M1914.668,990.798h74.7"/>
				<path i:knockout="Off" stroke="#000000" stroke-width="3.1" d="M1989.518,990.798h75"/>
				<path i:knockout="Off" fill="#AAAAAA" stroke="#AAAAAA" stroke-width="2.9" d="M1989.668,990.798h74.699"/>
				<path i:knockout="Off" stroke="#000000" stroke-width="3.1" d="M2064.518,990.798h75"/>
				<path i:knockout="Off" fill="#BABABA" stroke="#BABABA" stroke-width="2.9" d="M2064.668,990.798h74.699"/>
				<path i:knockout="Off" stroke="#000000" stroke-width="3.1" d="M2139.518,990.798h75"/>
				<path i:knockout="Off" fill="#AAAAAA" stroke="#AAAAAA" stroke-width="2.9" d="M2139.668,990.798h74.699"/>
				<path i:knockout="Off" stroke="#000000" stroke-width="3.1" d="M2214.518,990.798h75"/>
				<path i:knockout="Off" fill="#AAAAAA" stroke="#AAAAAA" stroke-width="2.9" d="M2214.668,990.798h74.699"/>
				<path i:knockout="Off" stroke="#000000" stroke-width="3.1" d="M2289.518,990.798h75"/>
				<path i:knockout="Off" fill="#AAAAAA" stroke="#AAAAAA" stroke-width="2.9" d="M2289.668,990.798h74.699"/>
				<path i:knockout="Off" stroke="#000000" stroke-width="3.1" d="M2364.518,990.798h75"/>
				<path i:knockout="Off" fill="#BABABA" stroke="#BABABA" stroke-width="2.9" d="M2364.668,990.798h74.699"/>
				<path i:knockout="Off" stroke="#000000" stroke-width="3.1" d="M2439.518,990.798h75"/>
				<path i:knockout="Off" fill="#AAAAAA" stroke="#AAAAAA" stroke-width="2.9" d="M2439.668,990.798h74.699"/>
				<path i:knockout="Off" stroke="#000000" stroke-width="3.1" d="M2514.518,990.798h75"/>
				<path i:knockout="Off" fill="#AAAAAA" stroke="#AAAAAA" stroke-width="2.9" d="M2514.668,990.798h74.699"/>
				<path i:knockout="Off" stroke="#000000" stroke-width="3.1" d="M2589.518,990.798h75"/>
				<path i:knockout="Off" fill="#AAAAAA" stroke="#AAAAAA" stroke-width="2.9" d="M2589.668,990.798h74.699"/>
				<path i:knockout="Off" stroke="#000000" stroke-width="3.1" d="M2664.518,990.798h75"/>
				<path i:knockout="Off" fill="#A3A3A3" stroke="#A3A3A3" stroke-width="2.9" d="M2664.668,990.798h74.699"/>
				<path i:knockout="Off" stroke="#000000" stroke-width="3.1" d="M2739.518,990.798h75"/>
				<path i:knockout="Off" fill="#A3A3A3" stroke="#A3A3A3" stroke-width="2.9" d="M2739.668,990.798h74.699"/>
				<path i:knockout="Off" stroke="#000000" stroke-width="3.1" d="M2814.518,990.798h75"/>
				<path i:knockout="Off" fill="#A3A3A3" stroke="#A3A3A3" stroke-width="2.9" d="M2814.668,990.798h74.699"/>
				<switch i:isolated="yes" i:knockout="Off" i:objectNS="&ns_flows;" i:objectType="pointText" enable-background="new    ">
					<foreignObject requiredExtensions="&ns_flows;" x="0" y="0" width="1" height="1" overflow="visible">
						<flowDef  xmlns="&ns_flows;">
							<region>
								<path d="M2974.518,991.199"/>
							</region>
							<flow  xmlns="&ns_flows;"  font-family="'ArialMT'" font-size="4">
								<p><span>Os01g18270</span></p>
							</flow>
						</flowDef>
						<x:targetRef  xlink:href="#XMLID_283_" />
					</foreignObject>
					<text id="XMLID_283_" transform="matrix(1 0 0 1 2974.5181 991.1987)"><tspan x="0" y="0" font-family="'ArialMT'" font-size="4">Os01g18270</tspan></text>
				</switch>
				<switch i:isolated="yes" i:knockout="Off" i:objectNS="&ns_flows;" i:objectType="pointText" enable-background="new    ">
					<foreignObject requiredExtensions="&ns_flows;" x="0" y="0" width="1" height="1" overflow="visible">
						<flowDef  xmlns="&ns_flows;">
							<region>
								<path d="M2974.518,994.298"/>
							</region>
							<flow  xmlns="&ns_flows;"  font-family="'ArialMT'" font-size="4">
								<p><span>Os12g43470</span></p>
							</flow>
						</flowDef>
						<x:targetRef  xlink:href="#XMLID_284_" />
					</foreignObject>
					<text id="XMLID_284_" transform="matrix(1 0 0 1 2974.5181 994.2983)"><tspan x="0" y="0" font-family="'ArialMT'" font-size="4">Os12g43470</tspan></text>
				</switch>
				<switch i:isolated="yes" i:knockout="Off" i:objectNS="&ns_flows;" i:objectType="pointText" enable-background="new    ">
					<foreignObject requiredExtensions="&ns_flows;" x="0" y="0" width="1" height="1" overflow="visible">
						<flowDef  xmlns="&ns_flows;">
							<region>
								<path d="M2974.518,997.399"/>
							</region>
							<flow  xmlns="&ns_flows;"  font-family="'ArialMT'" font-size="4">
								<p><span>Os05g16330</span></p>
							</flow>
						</flowDef>
						<x:targetRef  xlink:href="#XMLID_285_" />
					</foreignObject>
					<text id="XMLID_285_" transform="matrix(1 0 0 1 2974.5181 997.3989)"><tspan x="0" y="0" font-family="'ArialMT'" font-size="4">Os05g16330</tspan></text>
				</switch>
				<switch i:isolated="yes" i:knockout="Off" i:objectNS="&ns_flows;" i:objectType="pointText" enable-background="new    ">
					<foreignObject requiredExtensions="&ns_flows;" x="0" y="0" width="1" height="1" overflow="visible">
						<flowDef  xmlns="&ns_flows;">
							<region>
								<path d="M2974.518,1000.499"/>
							</region>
							<flow  xmlns="&ns_flows;"  font-family="'ArialMT'" font-size="4">
								<p><span>Os03g60010</span></p>
							</flow>
						</flowDef>
						<x:targetRef  xlink:href="#XMLID_286_" />
					</foreignObject>
					<text id="XMLID_286_" transform="matrix(1 0 0 1 2974.5181 1000.4985)"><tspan x="0" y="0" font-family="'ArialMT'" font-size="4">Os03g60010</tspan></text>
				</switch>
				<switch i:isolated="yes" i:knockout="Off" i:objectNS="&ns_flows;" i:objectType="pointText" enable-background="new    ">
					<foreignObject requiredExtensions="&ns_flows;" x="0" y="0" width="1" height="1" overflow="visible">
						<flowDef  xmlns="&ns_flows;">
							<region>
								<path d="M2974.518,1003.599"/>
							</region>
							<flow  xmlns="&ns_flows;"  font-family="'ArialMT'" font-size="4">
								<p><span>Os08g16100</span></p>
							</flow>
						</flowDef>
						<x:targetRef  xlink:href="#XMLID_287_" />
					</foreignObject>
					<text id="XMLID_287_" transform="matrix(1 0 0 1 2974.5181 1003.5991)"><tspan x="0" y="0" font-family="'ArialMT'" font-size="4">Os08g16100</tspan></text>
				</switch>
				<switch i:isolated="yes" i:knockout="Off" i:objectNS="&ns_flows;" i:objectType="pointText" enable-background="new    ">
					<foreignObject requiredExtensions="&ns_flows;" x="0" y="0" width="1" height="1" overflow="visible">
						<flowDef  xmlns="&ns_flows;">
							<region>
								<path d="M2974.518,1006.699"/>
							</region>
							<flow  xmlns="&ns_flows;"  font-family="'ArialMT'" font-size="4">
								<p><span>Os10g10780</span></p>
							</flow>
						</flowDef>
						<x:targetRef  xlink:href="#XMLID_288_" />
					</foreignObject>
					<text id="XMLID_288_" transform="matrix(1 0 0 1 2974.5181 1006.6987)"><tspan x="0" y="0" font-family="'ArialMT'" font-size="4">Os10g10780</tspan></text>
				</switch>
				<switch i:isolated="yes" i:knockout="Off" i:objectNS="&ns_flows;" i:objectType="pointText" enable-background="new    ">
					<foreignObject requiredExtensions="&ns_flows;" x="0" y="0" width="1" height="1" overflow="visible">
						<flowDef  xmlns="&ns_flows;">
							<region>
								<path d="M2974.518,1009.798"/>
							</region>
							<flow  xmlns="&ns_flows;"  font-family="'ArialMT'" font-size="4">
								<p><span>Os12g27640</span></p>
							</flow>
						</flowDef>
						<x:targetRef  xlink:href="#XMLID_289_" />
					</foreignObject>
					<text id="XMLID_289_" transform="matrix(1 0 0 1 2974.5181 1009.7983)"><tspan x="0" y="0" font-family="'ArialMT'" font-size="4">Os12g27640</tspan></text>
				</switch>
				<switch i:isolated="yes" i:knockout="Off" i:objectNS="&ns_flows;" i:objectType="pointText" enable-background="new    ">
					<foreignObject requiredExtensions="&ns_flows;" x="0" y="0" width="1" height="1" overflow="visible">
						<flowDef  xmlns="&ns_flows;">
							<region>
								<path d="M2974.518,1012.899"/>
							</region>
							<flow  xmlns="&ns_flows;"  font-family="'ArialMT'" font-size="4">
								<p><span>Os12g31600</span></p>
							</flow>
						</flowDef>
						<x:targetRef  xlink:href="#XMLID_290_" />
					</foreignObject>
					<text id="XMLID_290_" transform="matrix(1 0 0 1 2974.5181 1012.8989)"><tspan x="0" y="0" font-family="'ArialMT'" font-size="4">Os12g31600</tspan></text>
				</switch>
				<switch i:isolated="yes" i:knockout="Off" i:objectNS="&ns_flows;" i:objectType="pointText" enable-background="new    ">
					<foreignObject requiredExtensions="&ns_flows;" x="0" y="0" width="1" height="1" overflow="visible">
						<flowDef  xmlns="&ns_flows;">
							<region>
								<path d="M2974.518,1015.999"/>
							</region>
							<flow  xmlns="&ns_flows;"  font-family="'ArialMT'" font-size="4">
								<p><span>Os01g63520</span></p>
							</flow>
						</flowDef>
						<x:targetRef  xlink:href="#XMLID_291_" />
					</foreignObject>
					<text id="XMLID_291_" transform="matrix(1 0 0 1 2974.5181 1015.9985)"><tspan x="0" y="0" font-family="'ArialMT'" font-size="4">Os01g63520</tspan></text>
				</switch>
				<switch i:isolated="yes" i:knockout="Off" i:objectNS="&ns_flows;" i:objectType="pointText" enable-background="new    ">
					<foreignObject requiredExtensions="&ns_flows;" x="0" y="0" width="1" height="1" overflow="visible">
						<flowDef  xmlns="&ns_flows;">
							<region>
								<path d="M2974.518,1019.099"/>
							</region>
							<flow  xmlns="&ns_flows;"  font-family="'ArialMT'" font-size="4">
								<p><span>Os04g10030</span></p>
							</flow>
						</flowDef>
						<x:targetRef  xlink:href="#XMLID_292_" />
					</foreignObject>
					<text id="XMLID_292_" transform="matrix(1 0 0 1 2974.5181 1019.0991)"><tspan x="0" y="0" font-family="'ArialMT'" font-size="4">Os04g10030</tspan></text>
				</switch>
				<switch i:isolated="yes" i:knockout="Off" i:objectNS="&ns_flows;" i:objectType="pointText" enable-background="new    ">
					<foreignObject requiredExtensions="&ns_flows;" x="0" y="0" width="1" height="1" overflow="visible">
						<flowDef  xmlns="&ns_flows;">
							<region>
								<path d="M2974.518,1022.199"/>
							</region>
							<flow  xmlns="&ns_flows;"  font-family="'ArialMT'" font-size="4">
								<p><span>Os03g51280</span></p>
							</flow>
						</flowDef>
						<x:targetRef  xlink:href="#XMLID_293_" />
					</foreignObject>
					<text id="XMLID_293_" transform="matrix(1 0 0 1 2974.5181 1022.1987)"><tspan x="0" y="0" font-family="'ArialMT'" font-size="4">Os03g51280</tspan></text>
				</switch>
				<switch i:isolated="yes" i:knockout="Off" i:objectNS="&ns_flows;" i:objectType="pointText" enable-background="new    ">
					<foreignObject requiredExtensions="&ns_flows;" x="0" y="0" width="1" height="1" overflow="visible">
						<flowDef  xmlns="&ns_flows;">
							<region>
								<path d="M2974.518,1025.298"/>
							</region>
							<flow  xmlns="&ns_flows;"  font-family="'ArialMT'" font-size="4">
								<p><span>Os09g26240</span></p>
							</flow>
						</flowDef>
						<x:targetRef  xlink:href="#XMLID_294_" />
					</foreignObject>
					<text id="XMLID_294_" transform="matrix(1 0 0 1 2974.5181 1025.2983)"><tspan x="0" y="0" font-family="'ArialMT'" font-size="4">Os09g26240</tspan></text>
				</switch>
				<switch i:isolated="yes" i:knockout="Off" i:objectNS="&ns_flows;" i:objectType="pointText" enable-background="new    ">
					<foreignObject requiredExtensions="&ns_flows;" x="0" y="0" width="1" height="1" overflow="visible">
						<flowDef  xmlns="&ns_flows;">
							<region>
								<path d="M2974.518,1028.399"/>
							</region>
							<flow  xmlns="&ns_flows;"  font-family="'ArialMT'" font-size="4">
								<p><span>Os08g41160</span></p>
							</flow>
						</flowDef>
						<x:targetRef  xlink:href="#XMLID_295_" />
					</foreignObject>
					<text id="XMLID_295_" transform="matrix(1 0 0 1 2974.5181 1028.3989)"><tspan x="0" y="0" font-family="'ArialMT'" font-size="4">Os08g41160</tspan></text>
				</switch>
				<switch i:isolated="yes" i:knockout="Off" i:objectNS="&ns_flows;" i:objectType="pointText" enable-background="new    ">
					<foreignObject requiredExtensions="&ns_flows;" x="0" y="0" width="1" height="1" overflow="visible">
						<flowDef  xmlns="&ns_flows;">
							<region>
								<path d="M2974.518,1031.499"/>
							</region>
							<flow  xmlns="&ns_flows;"  font-family="'ArialMT'" font-size="4">
								<p><span>Os05g48090</span></p>
							</flow>
						</flowDef>
						<x:targetRef  xlink:href="#XMLID_296_" />
					</foreignObject>
					<text id="XMLID_296_" transform="matrix(1 0 0 1 2974.5181 1031.4985)"><tspan x="0" y="0" font-family="'ArialMT'" font-size="4">Os05g48090</tspan></text>
				</switch>
				<switch i:isolated="yes" i:knockout="Off" i:objectNS="&ns_flows;" i:objectType="pointText" enable-background="new    ">
					<foreignObject requiredExtensions="&ns_flows;" x="0" y="0" width="1" height="1" overflow="visible">
						<flowDef  xmlns="&ns_flows;">
							<region>
								<path d="M2974.518,1034.599"/>
							</region>
							<flow  xmlns="&ns_flows;"  font-family="'ArialMT'" font-size="4">
								<p><span>Os02g54410</span></p>
							</flow>
						</flowDef>
						<x:targetRef  xlink:href="#XMLID_297_" />
					</foreignObject>
					<text id="XMLID_297_" transform="matrix(1 0 0 1 2974.5181 1034.5991)"><tspan x="0" y="0" font-family="'ArialMT'" font-size="4">Os02g54410</tspan></text>
				</switch>
				<switch i:isolated="yes" i:knockout="Off" i:objectNS="&ns_flows;" i:objectType="pointText" enable-background="new    ">
					<foreignObject requiredExtensions="&ns_flows;" x="0" y="0" width="1" height="1" overflow="visible">
						<flowDef  xmlns="&ns_flows;">
							<region>
								<path d="M2974.518,1037.699"/>
							</region>
							<flow  xmlns="&ns_flows;"  font-family="'ArialMT'" font-size="4">
								<p><span>Os07g11040</span></p>
							</flow>
						</flowDef>
						<x:targetRef  xlink:href="#XMLID_298_" />
					</foreignObject>
					<text id="XMLID_298_" transform="matrix(1 0 0 1 2974.5181 1037.6987)"><tspan x="0" y="0" font-family="'ArialMT'" font-size="4">Os07g11040</tspan></text>
				</switch>
				<switch i:isolated="yes" i:knockout="Off" i:objectNS="&ns_flows;" i:objectType="pointText" enable-background="new    ">
					<foreignObject requiredExtensions="&ns_flows;" x="0" y="0" width="1" height="1" overflow="visible">
						<flowDef  xmlns="&ns_flows;">
							<region>
								<path d="M2974.518,1040.798"/>
							</region>
							<flow  xmlns="&ns_flows;"  font-family="'ArialMT'" font-size="4">
								<p><span>Os07g09180</span></p>
							</flow>
						</flowDef>
						<x:targetRef  xlink:href="#XMLID_299_" />
					</foreignObject>
					<text id="XMLID_299_" transform="matrix(1 0 0 1 2974.5181 1040.7983)"><tspan x="0" y="0" font-family="'ArialMT'" font-size="4">Os07g09180</tspan></text>
				</switch>
				<switch i:isolated="yes" i:knockout="Off" i:objectNS="&ns_flows;" i:objectType="pointText" enable-background="new    ">
					<foreignObject requiredExtensions="&ns_flows;" x="0" y="0" width="1" height="1" overflow="visible">
						<flowDef  xmlns="&ns_flows;">
							<region>
								<path d="M2974.518,1043.899"/>
							</region>
							<flow  xmlns="&ns_flows;"  font-family="'ArialMT'" font-size="4">
								<p><span>Os07g30700</span></p>
							</flow>
						</flowDef>
						<x:targetRef  xlink:href="#XMLID_300_" />
					</foreignObject>
					<text id="XMLID_300_" transform="matrix(1 0 0 1 2974.5181 1043.8989)"><tspan x="0" y="0" font-family="'ArialMT'" font-size="4">Os07g30700</tspan></text>
				</switch>
				<switch i:isolated="yes" i:knockout="Off" i:objectNS="&ns_flows;" i:objectType="pointText" enable-background="new    ">
					<foreignObject requiredExtensions="&ns_flows;" x="0" y="0" width="1" height="1" overflow="visible">
						<flowDef  xmlns="&ns_flows;">
							<region>
								<path d="M2974.518,1046.999"/>
							</region>
							<flow  xmlns="&ns_flows;"  font-family="'ArialMT'" font-size="4">
								<p><span>Os11g05890</span></p>
							</flow>
						</flowDef>
						<x:targetRef  xlink:href="#XMLID_301_" />
					</foreignObject>
					<text id="XMLID_301_" transform="matrix(1 0 0 1 2974.5181 1046.9985)"><tspan x="0" y="0" font-family="'ArialMT'" font-size="4">Os11g05890</tspan></text>
				</switch>
				<switch i:isolated="yes" i:knockout="Off" i:objectNS="&ns_flows;" i:objectType="pointText" enable-background="new    ">
					<foreignObject requiredExtensions="&ns_flows;" x="0" y="0" width="1" height="1" overflow="visible">
						<flowDef  xmlns="&ns_flows;">
							<region>
								<path d="M2974.518,1050.099"/>
							</region>
							<flow  xmlns="&ns_flows;"  font-family="'ArialMT'" font-size="4">
								<p><span>Os01g25140</span></p>
							</flow>
						</flowDef>
						<x:targetRef  xlink:href="#XMLID_302_" />
					</foreignObject>
					<text id="XMLID_302_" transform="matrix(1 0 0 1 2974.5181 1050.0991)"><tspan x="0" y="0" font-family="'ArialMT'" font-size="4">Os01g25140</tspan></text>
				</switch>
				<switch i:isolated="yes" i:knockout="Off" i:objectNS="&ns_flows;" i:objectType="pointText" enable-background="new    ">
					<foreignObject requiredExtensions="&ns_flows;" x="0" y="0" width="1" height="1" overflow="visible">
						<flowDef  xmlns="&ns_flows;">
							<region>
								<path d="M2974.518,1053.199"/>
							</region>
							<flow  xmlns="&ns_flows;"  font-family="'ArialMT'" font-size="4">
								<p><span>Os05g14450</span></p>
							</flow>
						</flowDef>
						<x:targetRef  xlink:href="#XMLID_303_" />
					</foreignObject>
					<text id="XMLID_303_" transform="matrix(1 0 0 1 2974.5181 1053.1987)"><tspan x="0" y="0" font-family="'ArialMT'" font-size="4">Os05g14450</tspan></text>
				</switch>
				<switch i:isolated="yes" i:knockout="Off" i:objectNS="&ns_flows;" i:objectType="pointText" enable-background="new    ">
					<foreignObject requiredExtensions="&ns_flows;" x="0" y="0" width="1" height="1" overflow="visible">
						<flowDef  xmlns="&ns_flows;">
							<region>
								<path d="M2974.518,1056.298"/>
							</region>
							<flow  xmlns="&ns_flows;"  font-family="'ArialMT'" font-size="4">
								<p><span>Os07g18080</span></p>
							</flow>
						</flowDef>
						<x:targetRef  xlink:href="#XMLID_304_" />
					</foreignObject>
					<text id="XMLID_304_" transform="matrix(1 0 0 1 2974.5181 1056.2983)"><tspan x="0" y="0" font-family="'ArialMT'" font-size="4">Os07g18080</tspan></text>
				</switch>
				<switch i:isolated="yes" i:knockout="Off" i:objectNS="&ns_flows;" i:objectType="pointText" enable-background="new    ">
					<foreignObject requiredExtensions="&ns_flows;" x="0" y="0" width="1" height="1" overflow="visible">
						<flowDef  xmlns="&ns_flows;">
							<region>
								<path d="M2974.518,1059.399"/>
							</region>
							<flow  xmlns="&ns_flows;"  font-family="'ArialMT'" font-size="4">
								<p><span>Os07g17500</span></p>
							</flow>
						</flowDef>
						<x:targetRef  xlink:href="#XMLID_305_" />
					</foreignObject>
					<text id="XMLID_305_" transform="matrix(1 0 0 1 2974.5181 1059.3989)"><tspan x="0" y="0" font-family="'ArialMT'" font-size="4">Os07g17500</tspan></text>
				</switch>
				<switch i:isolated="yes" i:knockout="Off" i:objectNS="&ns_flows;" i:objectType="pointText" enable-background="new    ">
					<foreignObject requiredExtensions="&ns_flows;" x="0" y="0" width="1" height="1" overflow="visible">
						<flowDef  xmlns="&ns_flows;">
							<region>
								<path d="M2974.518,1062.499"/>
							</region>
							<flow  xmlns="&ns_flows;"  font-family="'ArialMT'" font-size="4">
								<p><span>Os05g27470</span></p>
							</flow>
						</flowDef>
						<x:targetRef  xlink:href="#XMLID_306_" />
					</foreignObject>
					<text id="XMLID_306_" transform="matrix(1 0 0 1 2974.5181 1062.4985)"><tspan x="0" y="0" font-family="'ArialMT'" font-size="4">Os05g27470</tspan></text>
				</switch>
				<switch i:isolated="yes" i:knockout="Off" i:objectNS="&ns_flows;" i:objectType="pointText" enable-background="new    ">
					<foreignObject requiredExtensions="&ns_flows;" x="0" y="0" width="1" height="1" overflow="visible">
						<flowDef  xmlns="&ns_flows;">
							<region>
								<path d="M2974.518,1065.599"/>
							</region>
							<flow  xmlns="&ns_flows;"  font-family="'ArialMT'" font-size="4">
								<p><span>Os09g26020</span></p>
							</flow>
						</flowDef>
						<x:targetRef  xlink:href="#XMLID_307_" />
					</foreignObject>
					<text id="XMLID_307_" transform="matrix(1 0 0 1 2974.5181 1065.5991)"><tspan x="0" y="0" font-family="'ArialMT'" font-size="4">Os09g26020</tspan></text>
				</switch>
				<switch i:isolated="yes" i:knockout="Off" i:objectNS="&ns_flows;" i:objectType="pointText" enable-background="new    ">
					<foreignObject requiredExtensions="&ns_flows;" x="0" y="0" width="1" height="1" overflow="visible">
						<flowDef  xmlns="&ns_flows;">
							<region>
								<path d="M2974.518,1068.699"/>
							</region>
							<flow  xmlns="&ns_flows;"  font-family="'ArialMT'" font-size="4">
								<p><span>Os12g36470</span></p>
							</flow>
						</flowDef>
						<x:targetRef  xlink:href="#XMLID_308_" />
					</foreignObject>
					<text id="XMLID_308_" transform="matrix(1 0 0 1 2974.5181 1068.6987)"><tspan x="0" y="0" font-family="'ArialMT'" font-size="4">Os12g36470</tspan></text>
				</switch>
				<switch i:isolated="yes" i:knockout="Off" i:objectNS="&ns_flows;" i:objectType="pointText" enable-background="new    ">
					<foreignObject requiredExtensions="&ns_flows;" x="0" y="0" width="1" height="1" overflow="visible">
						<flowDef  xmlns="&ns_flows;">
							<region>
								<path d="M2974.518,1071.798"/>
							</region>
							<flow  xmlns="&ns_flows;"  font-family="'ArialMT'" font-size="4">
								<p><span>Os09g13350</span></p>
							</flow>
						</flowDef>
						<x:targetRef  xlink:href="#XMLID_309_" />
					</foreignObject>
					<text id="XMLID_309_" transform="matrix(1 0 0 1 2974.5181 1071.7983)"><tspan x="0" y="0" font-family="'ArialMT'" font-size="4">Os09g13350</tspan></text>
				</switch>
				<switch i:isolated="yes" i:knockout="Off" i:objectNS="&ns_flows;" i:objectType="pointText" enable-background="new    ">
					<foreignObject requiredExtensions="&ns_flows;" x="0" y="0" width="1" height="1" overflow="visible">
						<flowDef  xmlns="&ns_flows;">
							<region>
								<path d="M2974.518,1074.899"/>
							</region>
							<flow  xmlns="&ns_flows;"  font-family="'ArialMT'" font-size="4">
								<p><span>Os12g30630</span></p>
							</flow>
						</flowDef>
						<x:targetRef  xlink:href="#XMLID_310_" />
					</foreignObject>
					<text id="XMLID_310_" transform="matrix(1 0 0 1 2974.5181 1074.8989)"><tspan x="0" y="0" font-family="'ArialMT'" font-size="4">Os12g30630</tspan></text>
				</switch>
				<switch i:isolated="yes" i:knockout="Off" i:objectNS="&ns_flows;" i:objectType="pointText" enable-background="new    ">
					<foreignObject requiredExtensions="&ns_flows;" x="0" y="0" width="1" height="1" overflow="visible">
						<flowDef  xmlns="&ns_flows;">
							<region>
								<path d="M2974.518,1077.999"/>
							</region>
							<flow  xmlns="&ns_flows;"  font-family="'ArialMT'" font-size="4">
								<p><span>Os11g29660</span></p>
							</flow>
						</flowDef>
						<x:targetRef  xlink:href="#XMLID_311_" />
					</foreignObject>
					<text id="XMLID_311_" transform="matrix(1 0 0 1 2974.5181 1077.9985)"><tspan x="0" y="0" font-family="'ArialMT'" font-size="4">Os11g29660</tspan></text>
				</switch>
				<switch i:isolated="yes" i:knockout="Off" i:objectNS="&ns_flows;" i:objectType="pointText" enable-background="new    ">
					<foreignObject requiredExtensions="&ns_flows;" x="0" y="0" width="1" height="1" overflow="visible">
						<flowDef  xmlns="&ns_flows;">
							<region>
								<path d="M2974.518,1081.099"/>
							</region>
							<flow  xmlns="&ns_flows;"  font-family="'ArialMT'" font-size="4">
								<p><span>Os06g19280</span></p>
							</flow>
						</flowDef>
						<x:targetRef  xlink:href="#XMLID_312_" />
					</foreignObject>
					<text id="XMLID_312_" transform="matrix(1 0 0 1 2974.5181 1081.0991)"><tspan x="0" y="0" font-family="'ArialMT'" font-size="4">Os06g19280</tspan></text>
				</switch>
				<switch i:isolated="yes" i:knockout="Off" i:objectNS="&ns_flows;" i:objectType="pointText" enable-background="new    ">
					<foreignObject requiredExtensions="&ns_flows;" x="0" y="0" width="1" height="1" overflow="visible">
						<flowDef  xmlns="&ns_flows;">
							<region>
								<path d="M2974.518,1084.199"/>
							</region>
							<flow  xmlns="&ns_flows;"  font-family="'ArialMT'" font-size="4">
								<p><span>Os06g18780</span></p>
							</flow>
						</flowDef>
						<x:targetRef  xlink:href="#XMLID_313_" />
					</foreignObject>
					<text id="XMLID_313_" transform="matrix(1 0 0 1 2974.5181 1084.1987)"><tspan x="0" y="0" font-family="'ArialMT'" font-size="4">Os06g18780</tspan></text>
				</switch>
				<switch i:isolated="yes" i:knockout="Off" i:objectNS="&ns_flows;" i:objectType="pointText" enable-background="new    ">
					<foreignObject requiredExtensions="&ns_flows;" x="0" y="0" width="1" height="1" overflow="visible">
						<flowDef  xmlns="&ns_flows;">
							<region>
								<path d="M2974.518,1087.298"/>
							</region>
							<flow  xmlns="&ns_flows;"  font-family="'ArialMT'" font-size="4">
								<p><span>Os11g24860</span></p>
							</flow>
						</flowDef>
						<x:targetRef  xlink:href="#XMLID_314_" />
					</foreignObject>
					<text id="XMLID_314_" transform="matrix(1 0 0 1 2974.5181 1087.2983)"><tspan x="0" y="0" font-family="'ArialMT'" font-size="4">Os11g24860</tspan></text>
				</switch>
				<switch i:isolated="yes" i:knockout="Off" i:objectNS="&ns_flows;" i:objectType="pointText" enable-background="new    ">
					<foreignObject requiredExtensions="&ns_flows;" x="0" y="0" width="1" height="1" overflow="visible">
						<flowDef  xmlns="&ns_flows;">
							<region>
								<path d="M2974.518,1090.399"/>
							</region>
							<flow  xmlns="&ns_flows;"  font-family="'ArialMT'" font-size="4">
								<p><span>Os08g29180</span></p>
							</flow>
						</flowDef>
						<x:targetRef  xlink:href="#XMLID_315_" />
					</foreignObject>
					<text id="XMLID_315_" transform="matrix(1 0 0 1 2974.5181 1090.3989)"><tspan x="0" y="0" font-family="'ArialMT'" font-size="4">Os08g29180</tspan></text>
				</switch>
				<switch i:isolated="yes" i:knockout="Off" i:objectNS="&ns_flows;" i:objectType="pointText" enable-background="new    ">
					<foreignObject requiredExtensions="&ns_flows;" x="0" y="0" width="1" height="1" overflow="visible">
						<flowDef  xmlns="&ns_flows;">
							<region>
								<path d="M2974.518,1093.499"/>
							</region>
							<flow  xmlns="&ns_flows;"  font-family="'ArialMT'" font-size="4">
								<p><span>Os09g15300</span></p>
							</flow>
						</flowDef>
						<x:targetRef  xlink:href="#XMLID_316_" />
					</foreignObject>
					<text id="XMLID_316_" transform="matrix(1 0 0 1 2974.5181 1093.4985)"><tspan x="0" y="0" font-family="'ArialMT'" font-size="4">Os09g15300</tspan></text>
				</switch>
				<switch i:isolated="yes" i:knockout="Off" i:objectNS="&ns_flows;" i:objectType="pointText" enable-background="new    ">
					<foreignObject requiredExtensions="&ns_flows;" x="0" y="0" width="1" height="1" overflow="visible">
						<flowDef  xmlns="&ns_flows;">
							<region>
								<path d="M2974.518,1096.599"/>
							</region>
							<flow  xmlns="&ns_flows;"  font-family="'ArialMT'" font-size="4">
								<p><span>Os12g27270</span></p>
							</flow>
						</flowDef>
						<x:targetRef  xlink:href="#XMLID_317_" />
					</foreignObject>
					<text id="XMLID_317_" transform="matrix(1 0 0 1 2974.5181 1096.5991)"><tspan x="0" y="0" font-family="'ArialMT'" font-size="4">Os12g27270</tspan></text>
				</switch>
				<switch i:isolated="yes" i:knockout="Off" i:objectNS="&ns_flows;" i:objectType="pointText" enable-background="new    ">
					<foreignObject requiredExtensions="&ns_flows;" x="0" y="0" width="1" height="1" overflow="visible">
						<flowDef  xmlns="&ns_flows;">
							<region>
								<path d="M2974.518,1099.699"/>
							</region>
							<flow  xmlns="&ns_flows;"  font-family="'ArialMT'" font-size="4">
								<p><span>Os03g48460</span></p>
							</flow>
						</flowDef>
						<x:targetRef  xlink:href="#XMLID_318_" />
					</foreignObject>
					<text id="XMLID_318_" transform="matrix(1 0 0 1 2974.5181 1099.6987)"><tspan x="0" y="0" font-family="'ArialMT'" font-size="4">Os03g48460</tspan></text>
				</switch>
				<path i:knockout="Off" stroke="#000000" stroke-width="3.1" d="M1764.518,1102.399h75"/>
				<path i:knockout="Off" fill="#A3A3A3" stroke="#A3A3A3" stroke-width="2.9" d="M1764.668,1102.399h74.7"/>
				<path i:knockout="Off" stroke="#000000" stroke-width="3.1" d="M1839.518,1102.399h75"/>
				<path i:knockout="Off" fill="#A3A3A3" stroke="#A3A3A3" stroke-width="2.9" d="M1839.668,1102.399h74.7"/>
				<path i:knockout="Off" stroke="#000000" stroke-width="3.1" d="M1914.518,1102.399h75"/>
				<path i:knockout="Off" fill="#AAAAAA" stroke="#AAAAAA" stroke-width="2.9" d="M1914.668,1102.399h74.7"/>
				<path i:knockout="Off" stroke="#000000" stroke-width="3.1" d="M1989.518,1102.399h75"/>
				<path i:knockout="Off" fill="#BABABA" stroke="#BABABA" stroke-width="2.9" d="M1989.668,1102.399h74.699"/>
				<path i:knockout="Off" stroke="#000000" stroke-width="3.1" d="M2064.518,1102.399h75"/>
				<path i:knockout="Off" fill="#A3A3A3" stroke="#A3A3A3" stroke-width="2.9" d="M2064.668,1102.399h74.699"/>
				<path i:knockout="Off" stroke="#000000" stroke-width="3.1" d="M2139.518,1102.399h75"/>
				<path i:knockout="Off" fill="#AAAAAA" stroke="#AAAAAA" stroke-width="2.9" d="M2139.668,1102.399h74.699"/>
				<path i:knockout="Off" stroke="#000000" stroke-width="3.1" d="M2214.518,1102.399h75"/>
				<path i:knockout="Off" fill="#BABABA" stroke="#BABABA" stroke-width="2.9" d="M2214.668,1102.399h74.699"/>
				<path i:knockout="Off" stroke="#000000" stroke-width="3.1" d="M2289.518,1102.399h75"/>
				<path i:knockout="Off" fill="#BABABA" stroke="#BABABA" stroke-width="2.9" d="M2289.668,1102.399h74.699"/>
				<path i:knockout="Off" stroke="#000000" stroke-width="3.1" d="M2364.518,1102.399h75"/>
				<path i:knockout="Off" fill="#FFFFFF" stroke="#FFFFFF" stroke-width="2.9" d="M2364.668,1102.399h74.699"/>
				<path i:knockout="Off" stroke="#000000" stroke-width="3.1" d="M2439.518,1102.399h75"/>
				<path i:knockout="Off" fill="#FFFFFF" stroke="#FFFFFF" stroke-width="2.9" d="M2439.668,1102.399h74.699"/>
				<path i:knockout="Off" stroke="#000000" stroke-width="3.1" d="M2514.518,1102.399h75"/>
				<path i:knockout="Off" fill="#BABABA" stroke="#BABABA" stroke-width="2.9" d="M2514.668,1102.399h74.699"/>
				<path i:knockout="Off" stroke="#000000" stroke-width="3.1" d="M2589.518,1102.399h75"/>
				<path i:knockout="Off" fill="#BABABA" stroke="#BABABA" stroke-width="2.9" d="M2589.668,1102.399h74.699"/>
				<path i:knockout="Off" stroke="#000000" stroke-width="3.1" d="M2664.518,1102.399h75"/>
				<path i:knockout="Off" fill="#BABABA" stroke="#BABABA" stroke-width="2.9" d="M2664.668,1102.399h74.699"/>
				<path i:knockout="Off" stroke="#000000" stroke-width="3.1" d="M2739.518,1102.399h75"/>
				<path i:knockout="Off" fill="#AAAAAA" stroke="#AAAAAA" stroke-width="2.9" d="M2739.668,1102.399h74.699"/>
				<path i:knockout="Off" stroke="#000000" stroke-width="3.1" d="M2814.518,1102.399h75"/>
				<path i:knockout="Off" fill="#BABABA" stroke="#BABABA" stroke-width="2.9" d="M2814.668,1102.399h74.699"/>
				<switch i:isolated="yes" i:knockout="Off" i:objectNS="&ns_flows;" i:objectType="pointText" enable-background="new    ">
					<foreignObject requiredExtensions="&ns_flows;" x="0" y="0" width="1" height="1" overflow="visible">
						<flowDef  xmlns="&ns_flows;">
							<region>
								<path d="M2974.518,1102.798"/>
							</region>
							<flow  xmlns="&ns_flows;"  font-family="'ArialMT'" font-size="4">
								<p><span>Os11g07890</span></p>
							</flow>
						</flowDef>
						<x:targetRef  xlink:href="#XMLID_319_" />
					</foreignObject>
					<text id="XMLID_319_" transform="matrix(1 0 0 1 2974.5181 1102.7983)"><tspan x="0" y="0" font-family="'ArialMT'" font-size="4">Os11g07890</tspan></text>
				</switch>
				<switch i:isolated="yes" i:knockout="Off" i:objectNS="&ns_flows;" i:objectType="pointText" enable-background="new    ">
					<foreignObject requiredExtensions="&ns_flows;" x="0" y="0" width="1" height="1" overflow="visible">
						<flowDef  xmlns="&ns_flows;">
							<region>
								<path d="M2974.518,1105.899"/>
							</region>
							<flow  xmlns="&ns_flows;"  font-family="'ArialMT'" font-size="4">
								<p><span>Os10g27260</span></p>
							</flow>
						</flowDef>
						<x:targetRef  xlink:href="#XMLID_320_" />
					</foreignObject>
					<text id="XMLID_320_" transform="matrix(1 0 0 1 2974.5181 1105.8989)"><tspan x="0" y="0" font-family="'ArialMT'" font-size="4">Os10g27260</tspan></text>
				</switch>
				<switch i:isolated="yes" i:knockout="Off" i:objectNS="&ns_flows;" i:objectType="pointText" enable-background="new    ">
					<foreignObject requiredExtensions="&ns_flows;" x="0" y="0" width="1" height="1" overflow="visible">
						<flowDef  xmlns="&ns_flows;">
							<region>
								<path d="M2974.518,1108.999"/>
							</region>
							<flow  xmlns="&ns_flows;"  font-family="'ArialMT'" font-size="4">
								<p><span>Os11g10860</span></p>
							</flow>
						</flowDef>
						<x:targetRef  xlink:href="#XMLID_321_" />
					</foreignObject>
					<text id="XMLID_321_" transform="matrix(1 0 0 1 2974.5181 1108.9985)"><tspan x="0" y="0" font-family="'ArialMT'" font-size="4">Os11g10860</tspan></text>
				</switch>
				<switch i:isolated="yes" i:knockout="Off" i:objectNS="&ns_flows;" i:objectType="pointText" enable-background="new    ">
					<foreignObject requiredExtensions="&ns_flows;" x="0" y="0" width="1" height="1" overflow="visible">
						<flowDef  xmlns="&ns_flows;">
							<region>
								<path d="M2974.518,1112.099"/>
							</region>
							<flow  xmlns="&ns_flows;"  font-family="'ArialMT'" font-size="4">
								<p><span>Os11g35480</span></p>
							</flow>
						</flowDef>
						<x:targetRef  xlink:href="#XMLID_322_" />
					</foreignObject>
					<text id="XMLID_322_" transform="matrix(1 0 0 1 2974.5181 1112.0991)"><tspan x="0" y="0" font-family="'ArialMT'" font-size="4">Os11g35480</tspan></text>
				</switch>
				<switch i:isolated="yes" i:knockout="Off" i:objectNS="&ns_flows;" i:objectType="pointText" enable-background="new    ">
					<foreignObject requiredExtensions="&ns_flows;" x="0" y="0" width="1" height="1" overflow="visible">
						<flowDef  xmlns="&ns_flows;">
							<region>
								<path d="M2974.518,1115.199"/>
							</region>
							<flow  xmlns="&ns_flows;"  font-family="'ArialMT'" font-size="4">
								<p><span>Os01g74240</span></p>
							</flow>
						</flowDef>
						<x:targetRef  xlink:href="#XMLID_323_" />
					</foreignObject>
					<text id="XMLID_323_" transform="matrix(1 0 0 1 2974.5181 1115.1987)"><tspan x="0" y="0" font-family="'ArialMT'" font-size="4">Os01g74240</tspan></text>
				</switch>
				<switch i:isolated="yes" i:knockout="Off" i:objectNS="&ns_flows;" i:objectType="pointText" enable-background="new    ">
					<foreignObject requiredExtensions="&ns_flows;" x="0" y="0" width="1" height="1" overflow="visible">
						<flowDef  xmlns="&ns_flows;">
							<region>
								<path d="M2974.518,1118.298"/>
							</region>
							<flow  xmlns="&ns_flows;"  font-family="'ArialMT'" font-size="4">
								<p><span>Os02g17100</span></p>
							</flow>
						</flowDef>
						<x:targetRef  xlink:href="#XMLID_324_" />
					</foreignObject>
					<text id="XMLID_324_" transform="matrix(1 0 0 1 2974.5181 1118.2983)"><tspan x="0" y="0" font-family="'ArialMT'" font-size="4">Os02g17100</tspan></text>
				</switch>
				<switch i:isolated="yes" i:knockout="Off" i:objectNS="&ns_flows;" i:objectType="pointText" enable-background="new    ">
					<foreignObject requiredExtensions="&ns_flows;" x="0" y="0" width="1" height="1" overflow="visible">
						<flowDef  xmlns="&ns_flows;">
							<region>
								<path d="M2974.518,1121.399"/>
							</region>
							<flow  xmlns="&ns_flows;"  font-family="'ArialMT'" font-size="4">
								<p><span>Os11g42190</span></p>
							</flow>
						</flowDef>
						<x:targetRef  xlink:href="#XMLID_325_" />
					</foreignObject>
					<text id="XMLID_325_" transform="matrix(1 0 0 1 2974.5181 1121.3989)"><tspan x="0" y="0" font-family="'ArialMT'" font-size="4">Os11g42190</tspan></text>
				</switch>
				<switch i:isolated="yes" i:knockout="Off" i:objectNS="&ns_flows;" i:objectType="pointText" enable-background="new    ">
					<foreignObject requiredExtensions="&ns_flows;" x="0" y="0" width="1" height="1" overflow="visible">
						<flowDef  xmlns="&ns_flows;">
							<region>
								<path d="M2974.518,1124.499"/>
							</region>
							<flow  xmlns="&ns_flows;"  font-family="'ArialMT'" font-size="4">
								<p><span>Os05g33340</span></p>
							</flow>
						</flowDef>
						<x:targetRef  xlink:href="#XMLID_326_" />
					</foreignObject>
					<text id="XMLID_326_" transform="matrix(1 0 0 1 2974.5181 1124.4985)"><tspan x="0" y="0" font-family="'ArialMT'" font-size="4">Os05g33340</tspan></text>
				</switch>
				<switch i:isolated="yes" i:knockout="Off" i:objectNS="&ns_flows;" i:objectType="pointText" enable-background="new    ">
					<foreignObject requiredExtensions="&ns_flows;" x="0" y="0" width="1" height="1" overflow="visible">
						<flowDef  xmlns="&ns_flows;">
							<region>
								<path d="M2974.518,1127.599"/>
							</region>
							<flow  xmlns="&ns_flows;"  font-family="'ArialMT'" font-size="4">
								<p><span>Os08g14670</span></p>
							</flow>
						</flowDef>
						<x:targetRef  xlink:href="#XMLID_327_" />
					</foreignObject>
					<text id="XMLID_327_" transform="matrix(1 0 0 1 2974.5181 1127.5991)"><tspan x="0" y="0" font-family="'ArialMT'" font-size="4">Os08g14670</tspan></text>
				</switch>
				<switch i:isolated="yes" i:knockout="Off" i:objectNS="&ns_flows;" i:objectType="pointText" enable-background="new    ">
					<foreignObject requiredExtensions="&ns_flows;" x="0" y="0" width="1" height="1" overflow="visible">
						<flowDef  xmlns="&ns_flows;">
							<region>
								<path d="M2974.518,1130.699"/>
							</region>
							<flow  xmlns="&ns_flows;"  font-family="'ArialMT'" font-size="4">
								<p><span>Os04g20440</span></p>
							</flow>
						</flowDef>
						<x:targetRef  xlink:href="#XMLID_328_" />
					</foreignObject>
					<text id="XMLID_328_" transform="matrix(1 0 0 1 2974.5181 1130.6987)"><tspan x="0" y="0" font-family="'ArialMT'" font-size="4">Os04g20440</tspan></text>
				</switch>
				<switch i:isolated="yes" i:knockout="Off" i:objectNS="&ns_flows;" i:objectType="pointText" enable-background="new    ">
					<foreignObject requiredExtensions="&ns_flows;" x="0" y="0" width="1" height="1" overflow="visible">
						<flowDef  xmlns="&ns_flows;">
							<region>
								<path d="M2974.518,1133.798"/>
							</region>
							<flow  xmlns="&ns_flows;"  font-family="'ArialMT'" font-size="4">
								<p><span>Os02g56790</span></p>
							</flow>
						</flowDef>
						<x:targetRef  xlink:href="#XMLID_329_" />
					</foreignObject>
					<text id="XMLID_329_" transform="matrix(1 0 0 1 2974.5181 1133.7983)"><tspan x="0" y="0" font-family="'ArialMT'" font-size="4">Os02g56790</tspan></text>
				</switch>
				<switch i:isolated="yes" i:knockout="Off" i:objectNS="&ns_flows;" i:objectType="pointText" enable-background="new    ">
					<foreignObject requiredExtensions="&ns_flows;" x="0" y="0" width="1" height="1" overflow="visible">
						<flowDef  xmlns="&ns_flows;">
							<region>
								<path d="M2974.518,1136.899"/>
							</region>
							<flow  xmlns="&ns_flows;"  font-family="'ArialMT'" font-size="4">
								<p><span>Os01g21510</span></p>
							</flow>
						</flowDef>
						<x:targetRef  xlink:href="#XMLID_330_" />
					</foreignObject>
					<text id="XMLID_330_" transform="matrix(1 0 0 1 2974.5181 1136.8989)"><tspan x="0" y="0" font-family="'ArialMT'" font-size="4">Os01g21510</tspan></text>
				</switch>
				<path i:knockout="Off" stroke="#000000" stroke-width="3.1" d="M1764.518,1139.599h75"/>
				<path i:knockout="Off" fill="#FFFFFF" stroke="#FFFFFF" stroke-width="2.9" d="M1764.668,1139.599h74.7"/>
				<path i:knockout="Off" stroke="#000000" stroke-width="3.1" d="M1839.518,1139.599h75"/>
				<path i:knockout="Off" fill="#FFFFFF" stroke="#FFFFFF" stroke-width="2.9" d="M1839.668,1139.599h74.7"/>
				<path i:knockout="Off" stroke="#000000" stroke-width="3.1" d="M1914.518,1139.599h75"/>
				<path i:knockout="Off" fill="#FFFFFF" stroke="#FFFFFF" stroke-width="2.9" d="M1914.668,1139.599h74.7"/>
				<path i:knockout="Off" stroke="#000000" stroke-width="3.1" d="M1989.518,1139.599h75"/>
				<path i:knockout="Off" fill="#FFFFFF" stroke="#FFFFFF" stroke-width="2.9" d="M1989.668,1139.599h74.699"/>
				<path i:knockout="Off" stroke="#000000" stroke-width="3.1" d="M2064.518,1139.599h75"/>
				<path i:knockout="Off" fill="#FFFFFF" stroke="#FFFFFF" stroke-width="2.9" d="M2064.668,1139.599h74.699"/>
				<path i:knockout="Off" stroke="#000000" stroke-width="3.1" d="M2139.518,1139.599h75"/>
				<path i:knockout="Off" fill="#FFFFFF" stroke="#FFFFFF" stroke-width="2.9" d="M2139.668,1139.599h74.699"/>
				<path i:knockout="Off" stroke="#000000" stroke-width="3.1" d="M2214.518,1139.599h75"/>
				<path i:knockout="Off" fill="#FFFFFF" stroke="#FFFFFF" stroke-width="2.9" d="M2214.668,1139.599h74.699"/>
				<path i:knockout="Off" stroke="#000000" stroke-width="3.1" d="M2289.518,1139.599h75"/>
				<path i:knockout="Off" fill="#FFFFFF" stroke="#FFFFFF" stroke-width="2.9" d="M2289.668,1139.599h74.699"/>
				<path i:knockout="Off" stroke="#000000" stroke-width="3.1" d="M2364.518,1139.599h75"/>
				<path i:knockout="Off" fill="#FFFFFF" stroke="#FFFFFF" stroke-width="2.9" d="M2364.668,1139.599h74.699"/>
				<path i:knockout="Off" stroke="#000000" stroke-width="3.1" d="M2439.518,1139.599h75"/>
				<path i:knockout="Off" fill="#FFFFFF" stroke="#FFFFFF" stroke-width="2.9" d="M2439.668,1139.599h74.699"/>
				<path i:knockout="Off" stroke="#000000" stroke-width="3.1" d="M2514.518,1139.599h75"/>
				<path i:knockout="Off" fill="#FFFFFF" stroke="#FFFFFF" stroke-width="2.9" d="M2514.668,1139.599h74.699"/>
				<path i:knockout="Off" stroke="#000000" stroke-width="3.1" d="M2589.518,1139.599h75"/>
				<path i:knockout="Off" fill="#FFFFFF" stroke="#FFFFFF" stroke-width="2.9" d="M2589.668,1139.599h74.699"/>
				<path i:knockout="Off" stroke="#000000" stroke-width="3.1" d="M2664.518,1139.599h75"/>
				<path i:knockout="Off" fill="#FFFFFF" stroke="#FFFFFF" stroke-width="2.9" d="M2664.668,1139.599h74.699"/>
				<path i:knockout="Off" stroke="#000000" stroke-width="3.1" d="M2739.518,1139.599h75"/>
				<path i:knockout="Off" fill="#FFFFFF" stroke="#FFFFFF" stroke-width="2.9" d="M2739.668,1139.599h74.699"/>
				<path i:knockout="Off" stroke="#000000" stroke-width="3.1" d="M2814.518,1139.599h75"/>
				<path i:knockout="Off" fill="#FFFFFF" stroke="#FFFFFF" stroke-width="2.9" d="M2814.668,1139.599h74.699"/>
				<switch i:isolated="yes" i:knockout="Off" i:objectNS="&ns_flows;" i:objectType="pointText" enable-background="new    ">
					<foreignObject requiredExtensions="&ns_flows;" x="0" y="0" width="1" height="1" overflow="visible">
						<flowDef  xmlns="&ns_flows;">
							<region>
								<path d="M2974.518,1139.999"/>
							</region>
							<flow  xmlns="&ns_flows;"  font-family="'ArialMT'" font-size="4">
								<p><span>Os01g29700</span></p>
							</flow>
						</flowDef>
						<x:targetRef  xlink:href="#XMLID_331_" />
					</foreignObject>
					<text id="XMLID_331_" transform="matrix(1 0 0 1 2974.5181 1139.9985)"><tspan x="0" y="0" font-family="'ArialMT'" font-size="4">Os01g29700</tspan></text>
				</switch>
				<switch i:isolated="yes" i:knockout="Off" i:objectNS="&ns_flows;" i:objectType="pointText" enable-background="new    ">
					<foreignObject requiredExtensions="&ns_flows;" x="0" y="0" width="1" height="1" overflow="visible">
						<flowDef  xmlns="&ns_flows;">
							<region>
								<path d="M2974.518,1143.099"/>
							</region>
							<flow  xmlns="&ns_flows;"  font-family="'ArialMT'" font-size="4">
								<p><span>Os02g34000</span></p>
							</flow>
						</flowDef>
						<x:targetRef  xlink:href="#XMLID_332_" />
					</foreignObject>
					<text id="XMLID_332_" transform="matrix(1 0 0 1 2974.5181 1143.0991)"><tspan x="0" y="0" font-family="'ArialMT'" font-size="4">Os02g34000</tspan></text>
				</switch>
				<switch i:isolated="yes" i:knockout="Off" i:objectNS="&ns_flows;" i:objectType="pointText" enable-background="new    ">
					<foreignObject requiredExtensions="&ns_flows;" x="0" y="0" width="1" height="1" overflow="visible">
						<flowDef  xmlns="&ns_flows;">
							<region>
								<path d="M2974.518,1146.199"/>
							</region>
							<flow  xmlns="&ns_flows;"  font-family="'ArialMT'" font-size="4">
								<p><span>Os02g45730</span></p>
							</flow>
						</flowDef>
						<x:targetRef  xlink:href="#XMLID_333_" />
					</foreignObject>
					<text id="XMLID_333_" transform="matrix(1 0 0 1 2974.5181 1146.1987)"><tspan x="0" y="0" font-family="'ArialMT'" font-size="4">Os02g45730</tspan></text>
				</switch>
				<switch i:isolated="yes" i:knockout="Off" i:objectNS="&ns_flows;" i:objectType="pointText" enable-background="new    ">
					<foreignObject requiredExtensions="&ns_flows;" x="0" y="0" width="1" height="1" overflow="visible">
						<flowDef  xmlns="&ns_flows;">
							<region>
								<path d="M2974.518,1149.298"/>
							</region>
							<flow  xmlns="&ns_flows;"  font-family="'ArialMT'" font-size="4">
								<p><span>Os11g06620</span></p>
							</flow>
						</flowDef>
						<x:targetRef  xlink:href="#XMLID_334_" />
					</foreignObject>
					<text id="XMLID_334_" transform="matrix(1 0 0 1 2974.5181 1149.2983)"><tspan x="0" y="0" font-family="'ArialMT'" font-size="4">Os11g06620</tspan></text>
				</switch>
				<switch i:isolated="yes" i:knockout="Off" i:objectNS="&ns_flows;" i:objectType="pointText" enable-background="new    ">
					<foreignObject requiredExtensions="&ns_flows;" x="0" y="0" width="1" height="1" overflow="visible">
						<flowDef  xmlns="&ns_flows;">
							<region>
								<path d="M2974.518,1152.399"/>
							</region>
							<flow  xmlns="&ns_flows;"  font-family="'ArialMT'" font-size="4">
								<p><span>Os07g34770</span></p>
							</flow>
						</flowDef>
						<x:targetRef  xlink:href="#XMLID_335_" />
					</foreignObject>
					<text id="XMLID_335_" transform="matrix(1 0 0 1 2974.5181 1152.3989)"><tspan x="0" y="0" font-family="'ArialMT'" font-size="4">Os07g34770</tspan></text>
				</switch>
				<switch i:isolated="yes" i:knockout="Off" i:objectNS="&ns_flows;" i:objectType="pointText" enable-background="new    ">
					<foreignObject requiredExtensions="&ns_flows;" x="0" y="0" width="1" height="1" overflow="visible">
						<flowDef  xmlns="&ns_flows;">
							<region>
								<path d="M2974.518,1155.499"/>
							</region>
							<flow  xmlns="&ns_flows;"  font-family="'ArialMT'" font-size="4">
								<p><span>Os12g14190</span></p>
							</flow>
						</flowDef>
						<x:targetRef  xlink:href="#XMLID_336_" />
					</foreignObject>
					<text id="XMLID_336_" transform="matrix(1 0 0 1 2974.5181 1155.4985)"><tspan x="0" y="0" font-family="'ArialMT'" font-size="4">Os12g14190</tspan></text>
				</switch>
				<switch i:isolated="yes" i:knockout="Off" i:objectNS="&ns_flows;" i:objectType="pointText" enable-background="new    ">
					<foreignObject requiredExtensions="&ns_flows;" x="0" y="0" width="1" height="1" overflow="visible">
						<flowDef  xmlns="&ns_flows;">
							<region>
								<path d="M2974.518,1158.599"/>
							</region>
							<flow  xmlns="&ns_flows;"  font-family="'ArialMT'" font-size="4">
								<p><span>Os03g47310</span></p>
							</flow>
						</flowDef>
						<x:targetRef  xlink:href="#XMLID_337_" />
					</foreignObject>
					<text id="XMLID_337_" transform="matrix(1 0 0 1 2974.5181 1158.5991)"><tspan x="0" y="0" font-family="'ArialMT'" font-size="4">Os03g47310</tspan></text>
				</switch>
				<switch i:isolated="yes" i:knockout="Off" i:objectNS="&ns_flows;" i:objectType="pointText" enable-background="new    ">
					<foreignObject requiredExtensions="&ns_flows;" x="0" y="0" width="1" height="1" overflow="visible">
						<flowDef  xmlns="&ns_flows;">
							<region>
								<path d="M2974.518,1161.699"/>
							</region>
							<flow  xmlns="&ns_flows;"  font-family="'ArialMT'" font-size="4">
								<p><span>Os12g34160</span></p>
							</flow>
						</flowDef>
						<x:targetRef  xlink:href="#XMLID_338_" />
					</foreignObject>
					<text id="XMLID_338_" transform="matrix(1 0 0 1 2974.5181 1161.6987)"><tspan x="0" y="0" font-family="'ArialMT'" font-size="4">Os12g34160</tspan></text>
				</switch>
				<switch i:isolated="yes" i:knockout="Off" i:objectNS="&ns_flows;" i:objectType="pointText" enable-background="new    ">
					<foreignObject requiredExtensions="&ns_flows;" x="0" y="0" width="1" height="1" overflow="visible">
						<flowDef  xmlns="&ns_flows;">
							<region>
								<path d="M2974.518,1164.798"/>
							</region>
							<flow  xmlns="&ns_flows;"  font-family="'ArialMT'" font-size="4">
								<p><span>Os03g20810</span></p>
							</flow>
						</flowDef>
						<x:targetRef  xlink:href="#XMLID_339_" />
					</foreignObject>
					<text id="XMLID_339_" transform="matrix(1 0 0 1 2974.5181 1164.7983)"><tspan x="0" y="0" font-family="'ArialMT'" font-size="4">Os03g20810</tspan></text>
				</switch>
				<switch i:isolated="yes" i:knockout="Off" i:objectNS="&ns_flows;" i:objectType="pointText" enable-background="new    ">
					<foreignObject requiredExtensions="&ns_flows;" x="0" y="0" width="1" height="1" overflow="visible">
						<flowDef  xmlns="&ns_flows;">
							<region>
								<path d="M2974.518,1167.899"/>
							</region>
							<flow  xmlns="&ns_flows;"  font-family="'ArialMT'" font-size="4">
								<p><span>Os12g16850</span></p>
							</flow>
						</flowDef>
						<x:targetRef  xlink:href="#XMLID_340_" />
					</foreignObject>
					<text id="XMLID_340_" transform="matrix(1 0 0 1 2974.5181 1167.8989)"><tspan x="0" y="0" font-family="'ArialMT'" font-size="4">Os12g16850</tspan></text>
				</switch>
				<switch i:isolated="yes" i:knockout="Off" i:objectNS="&ns_flows;" i:objectType="pointText" enable-background="new    ">
					<foreignObject requiredExtensions="&ns_flows;" x="0" y="0" width="1" height="1" overflow="visible">
						<flowDef  xmlns="&ns_flows;">
							<region>
								<path d="M2974.518,1170.999"/>
							</region>
							<flow  xmlns="&ns_flows;"  font-family="'ArialMT'" font-size="4">
								<p><span>Os06g21160</span></p>
							</flow>
						</flowDef>
						<x:targetRef  xlink:href="#XMLID_341_" />
					</foreignObject>
					<text id="XMLID_341_" transform="matrix(1 0 0 1 2974.5181 1170.9985)"><tspan x="0" y="0" font-family="'ArialMT'" font-size="4">Os06g21160</tspan></text>
				</switch>
				<switch i:isolated="yes" i:knockout="Off" i:objectNS="&ns_flows;" i:objectType="pointText" enable-background="new    ">
					<foreignObject requiredExtensions="&ns_flows;" x="0" y="0" width="1" height="1" overflow="visible">
						<flowDef  xmlns="&ns_flows;">
							<region>
								<path d="M2974.518,1174.099"/>
							</region>
							<flow  xmlns="&ns_flows;"  font-family="'ArialMT'" font-size="4">
								<p><span>Os11g44160</span></p>
							</flow>
						</flowDef>
						<x:targetRef  xlink:href="#XMLID_342_" />
					</foreignObject>
					<text id="XMLID_342_" transform="matrix(1 0 0 1 2974.5181 1174.0991)"><tspan x="0" y="0" font-family="'ArialMT'" font-size="4">Os11g44160</tspan></text>
				</switch>
				<switch i:isolated="yes" i:knockout="Off" i:objectNS="&ns_flows;" i:objectType="pointText" enable-background="new    ">
					<foreignObject requiredExtensions="&ns_flows;" x="0" y="0" width="1" height="1" overflow="visible">
						<flowDef  xmlns="&ns_flows;">
							<region>
								<path d="M2974.518,1177.199"/>
							</region>
							<flow  xmlns="&ns_flows;"  font-family="'ArialMT'" font-size="4">
								<p><span>Os11g46190</span></p>
							</flow>
						</flowDef>
						<x:targetRef  xlink:href="#XMLID_343_" />
					</foreignObject>
					<text id="XMLID_343_" transform="matrix(1 0 0 1 2974.5181 1177.1987)"><tspan x="0" y="0" font-family="'ArialMT'" font-size="4">Os11g46190</tspan></text>
				</switch>
				<switch i:isolated="yes" i:knockout="Off" i:objectNS="&ns_flows;" i:objectType="pointText" enable-background="new    ">
					<foreignObject requiredExtensions="&ns_flows;" x="0" y="0" width="1" height="1" overflow="visible">
						<flowDef  xmlns="&ns_flows;">
							<region>
								<path d="M2974.518,1180.298"/>
							</region>
							<flow  xmlns="&ns_flows;"  font-family="'ArialMT'" font-size="4">
								<p><span>Os06g17340</span></p>
							</flow>
						</flowDef>
						<x:targetRef  xlink:href="#XMLID_344_" />
					</foreignObject>
					<text id="XMLID_344_" transform="matrix(1 0 0 1 2974.5181 1180.2983)"><tspan x="0" y="0" font-family="'ArialMT'" font-size="4">Os06g17340</tspan></text>
				</switch>
				<switch i:isolated="yes" i:knockout="Off" i:objectNS="&ns_flows;" i:objectType="pointText" enable-background="new    ">
					<foreignObject requiredExtensions="&ns_flows;" x="0" y="0" width="1" height="1" overflow="visible">
						<flowDef  xmlns="&ns_flows;">
							<region>
								<path d="M2974.518,1183.399"/>
							</region>
							<flow  xmlns="&ns_flows;"  font-family="'ArialMT'" font-size="4">
								<p><span>Os08g05420</span></p>
							</flow>
						</flowDef>
						<x:targetRef  xlink:href="#XMLID_345_" />
					</foreignObject>
					<text id="XMLID_345_" transform="matrix(1 0 0 1 2974.5181 1183.3989)"><tspan x="0" y="0" font-family="'ArialMT'" font-size="4">Os08g05420</tspan></text>
				</switch>
				<switch i:isolated="yes" i:knockout="Off" i:objectNS="&ns_flows;" i:objectType="pointText" enable-background="new    ">
					<foreignObject requiredExtensions="&ns_flows;" x="0" y="0" width="1" height="1" overflow="visible">
						<flowDef  xmlns="&ns_flows;">
							<region>
								<path d="M2974.518,1186.499"/>
							</region>
							<flow  xmlns="&ns_flows;"  font-family="'ArialMT'" font-size="4">
								<p><span>Os04g26300</span></p>
							</flow>
						</flowDef>
						<x:targetRef  xlink:href="#XMLID_346_" />
					</foreignObject>
					<text id="XMLID_346_" transform="matrix(1 0 0 1 2974.5181 1186.4985)"><tspan x="0" y="0" font-family="'ArialMT'" font-size="4">Os04g26300</tspan></text>
				</switch>
				<switch i:isolated="yes" i:knockout="Off" i:objectNS="&ns_flows;" i:objectType="pointText" enable-background="new    ">
					<foreignObject requiredExtensions="&ns_flows;" x="0" y="0" width="1" height="1" overflow="visible">
						<flowDef  xmlns="&ns_flows;">
							<region>
								<path d="M2974.518,1189.599"/>
							</region>
							<flow  xmlns="&ns_flows;"  font-family="'ArialMT'" font-size="4">
								<p><span>Os02g20050</span></p>
							</flow>
						</flowDef>
						<x:targetRef  xlink:href="#XMLID_347_" />
					</foreignObject>
					<text id="XMLID_347_" transform="matrix(1 0 0 1 2974.5181 1189.5991)"><tspan x="0" y="0" font-family="'ArialMT'" font-size="4">Os02g20050</tspan></text>
				</switch>
				<path i:knockout="Off" stroke="#000000" stroke-width="3.1" d="M1764.518,1192.298h75"/>
				<path i:knockout="Off" fill="#FFFFFF" stroke="#FFFFFF" stroke-width="2.9" d="M1764.668,1192.298h74.7"/>
				<path i:knockout="Off" stroke="#000000" stroke-width="3.1" d="M1839.518,1192.298h75"/>
				<path i:knockout="Off" fill="#FFFFFF" stroke="#FFFFFF" stroke-width="2.9" d="M1839.668,1192.298h74.7"/>
				<path i:knockout="Off" stroke="#000000" stroke-width="3.1" d="M1914.518,1192.298h75"/>
				<path i:knockout="Off" fill="#FFFFFF" stroke="#FFFFFF" stroke-width="2.9" d="M1914.668,1192.298h74.7"/>
				<path i:knockout="Off" stroke="#000000" stroke-width="3.1" d="M1989.518,1192.298h75"/>
				<path i:knockout="Off" fill="#FFFFFF" stroke="#FFFFFF" stroke-width="2.9" d="M1989.668,1192.298h74.699"/>
				<path i:knockout="Off" stroke="#000000" stroke-width="3.1" d="M2064.518,1192.298h75"/>
				<path i:knockout="Off" fill="#FFFFFF" stroke="#FFFFFF" stroke-width="2.9" d="M2064.668,1192.298h74.699"/>
				<path i:knockout="Off" stroke="#000000" stroke-width="3.1" d="M2139.518,1192.298h75"/>
				<path i:knockout="Off" fill="#FFFFFF" stroke="#FFFFFF" stroke-width="2.9" d="M2139.668,1192.298h74.699"/>
				<path i:knockout="Off" stroke="#000000" stroke-width="3.1" d="M2214.518,1192.298h75"/>
				<path i:knockout="Off" fill="#FFFFFF" stroke="#FFFFFF" stroke-width="2.9" d="M2214.668,1192.298h74.699"/>
				<path i:knockout="Off" stroke="#000000" stroke-width="3.1" d="M2289.518,1192.298h75"/>
				<path i:knockout="Off" fill="#FFFFFF" stroke="#FFFFFF" stroke-width="2.9" d="M2289.668,1192.298h74.699"/>
				<path i:knockout="Off" stroke="#000000" stroke-width="3.1" d="M2364.518,1192.298h75"/>
				<path i:knockout="Off" fill="#FFFFFF" stroke="#FFFFFF" stroke-width="2.9" d="M2364.668,1192.298h74.699"/>
				<path i:knockout="Off" stroke="#000000" stroke-width="3.1" d="M2439.518,1192.298h75"/>
				<path i:knockout="Off" fill="#FFFFFF" stroke="#FFFFFF" stroke-width="2.9" d="M2439.668,1192.298h74.699"/>
				<path i:knockout="Off" stroke="#000000" stroke-width="3.1" d="M2514.518,1192.298h75"/>
				<path i:knockout="Off" fill="#FFFFFF" stroke="#FFFFFF" stroke-width="2.9" d="M2514.668,1192.298h74.699"/>
				<path i:knockout="Off" stroke="#000000" stroke-width="3.1" d="M2589.518,1192.298h75"/>
				<path i:knockout="Off" fill="#FFFFFF" stroke="#FFFFFF" stroke-width="2.9" d="M2589.668,1192.298h74.699"/>
				<path i:knockout="Off" stroke="#000000" stroke-width="3.1" d="M2664.518,1192.298h75"/>
				<path i:knockout="Off" fill="#FFFFFF" stroke="#FFFFFF" stroke-width="2.9" d="M2664.668,1192.298h74.699"/>
				<path i:knockout="Off" stroke="#000000" stroke-width="3.1" d="M2739.518,1192.298h75"/>
				<path i:knockout="Off" fill="#FFFFFF" stroke="#FFFFFF" stroke-width="2.9" d="M2739.668,1192.298h74.699"/>
				<path i:knockout="Off" stroke="#000000" stroke-width="3.1" d="M2814.518,1192.298h75"/>
				<path i:knockout="Off" fill="#FFFFFF" stroke="#FFFFFF" stroke-width="2.9" d="M2814.668,1192.298h74.699"/>
				<switch i:isolated="yes" i:knockout="Off" i:objectNS="&ns_flows;" i:objectType="pointText" enable-background="new    ">
					<foreignObject requiredExtensions="&ns_flows;" x="0" y="0" width="1" height="1" overflow="visible">
						<flowDef  xmlns="&ns_flows;">
							<region>
								<path d="M2974.518,1192.699"/>
							</region>
							<flow  xmlns="&ns_flows;"  font-family="'ArialMT'" font-size="4">
								<p><span>Os01g33640</span></p>
							</flow>
						</flowDef>
						<x:targetRef  xlink:href="#XMLID_348_" />
					</foreignObject>
					<text id="XMLID_348_" transform="matrix(1 0 0 1 2974.5181 1192.6987)"><tspan x="0" y="0" font-family="'ArialMT'" font-size="4">Os01g33640</tspan></text>
				</switch>
				<path i:knockout="Off" stroke="#000000" stroke-width="3.1" d="M1764.518,1195.399h75"/>
				<path i:knockout="Off" fill="#FFFFFF" stroke="#FFFFFF" stroke-width="2.9" d="M1764.668,1195.399h74.7"/>
				<path i:knockout="Off" stroke="#000000" stroke-width="3.1" d="M1839.518,1195.399h75"/>
				<path i:knockout="Off" fill="#FFFFFF" stroke="#FFFFFF" stroke-width="2.9" d="M1839.668,1195.399h74.7"/>
				<path i:knockout="Off" stroke="#000000" stroke-width="3.1" d="M1914.518,1195.399h75"/>
				<path i:knockout="Off" fill="#FFFFFF" stroke="#FFFFFF" stroke-width="2.9" d="M1914.668,1195.399h74.7"/>
				<path i:knockout="Off" stroke="#000000" stroke-width="3.1" d="M1989.518,1195.399h75"/>
				<path i:knockout="Off" fill="#BABABA" stroke="#BABABA" stroke-width="2.9" d="M1989.668,1195.399h74.699"/>
				<path i:knockout="Off" stroke="#000000" stroke-width="3.1" d="M2064.518,1195.399h75"/>
				<path i:knockout="Off" fill="#BABABA" stroke="#BABABA" stroke-width="2.9" d="M2064.668,1195.399h74.699"/>
				<path i:knockout="Off" stroke="#000000" stroke-width="3.1" d="M2139.518,1195.399h75"/>
				<path i:knockout="Off" fill="#FFFFFF" stroke="#FFFFFF" stroke-width="2.9" d="M2139.668,1195.399h74.699"/>
				<path i:knockout="Off" stroke="#000000" stroke-width="3.1" d="M2214.518,1195.399h75"/>
				<path i:knockout="Off" fill="#FFFFFF" stroke="#FFFFFF" stroke-width="2.9" d="M2214.668,1195.399h74.699"/>
				<path i:knockout="Off" stroke="#000000" stroke-width="3.1" d="M2289.518,1195.399h75"/>
				<path i:knockout="Off" fill="#FFFFFF" stroke="#FFFFFF" stroke-width="2.9" d="M2289.668,1195.399h74.699"/>
				<path i:knockout="Off" stroke="#000000" stroke-width="3.1" d="M2364.518,1195.399h75"/>
				<path i:knockout="Off" fill="#FFFFFF" stroke="#FFFFFF" stroke-width="2.9" d="M2364.668,1195.399h74.699"/>
				<path i:knockout="Off" stroke="#000000" stroke-width="3.1" d="M2439.518,1195.399h75"/>
				<path i:knockout="Off" fill="#FFFFFF" stroke="#FFFFFF" stroke-width="2.9" d="M2439.668,1195.399h74.699"/>
				<path i:knockout="Off" stroke="#000000" stroke-width="3.1" d="M2514.518,1195.399h75"/>
				<path i:knockout="Off" fill="#FFFFFF" stroke="#FFFFFF" stroke-width="2.9" d="M2514.668,1195.399h74.699"/>
				<path i:knockout="Off" stroke="#000000" stroke-width="3.1" d="M2589.518,1195.399h75"/>
				<path i:knockout="Off" fill="#BABABA" stroke="#BABABA" stroke-width="2.9" d="M2589.668,1195.399h74.699"/>
				<path i:knockout="Off" stroke="#000000" stroke-width="3.1" d="M2664.518,1195.399h75"/>
				<path i:knockout="Off" fill="#BABABA" stroke="#BABABA" stroke-width="2.9" d="M2664.668,1195.399h74.699"/>
				<path i:knockout="Off" stroke="#000000" stroke-width="3.1" d="M2739.518,1195.399h75"/>
				<path i:knockout="Off" fill="#FFFFFF" stroke="#FFFFFF" stroke-width="2.9" d="M2739.668,1195.399h74.699"/>
				<path i:knockout="Off" stroke="#000000" stroke-width="3.1" d="M2814.518,1195.399h75"/>
				<path i:knockout="Off" fill="#FFFFFF" stroke="#FFFFFF" stroke-width="2.9" d="M2814.668,1195.399h74.699"/>
				<switch i:isolated="yes" i:knockout="Off" i:objectNS="&ns_flows;" i:objectType="pointText" enable-background="new    ">
					<foreignObject requiredExtensions="&ns_flows;" x="0" y="0" width="1" height="1" overflow="visible">
						<flowDef  xmlns="&ns_flows;">
							<region>
								<path d="M2974.518,1195.798"/>
							</region>
							<flow  xmlns="&ns_flows;"  font-family="'ArialMT'" font-size="4">
								<p><span>Os10g06640</span></p>
							</flow>
						</flowDef>
						<x:targetRef  xlink:href="#XMLID_349_" />
					</foreignObject>
					<text id="XMLID_349_" transform="matrix(1 0 0 1 2974.5181 1195.7983)"><tspan x="0" y="0" font-family="'ArialMT'" font-size="4">Os10g06640</tspan></text>
				</switch>
				<path i:knockout="Off" stroke="#000000" stroke-width="3.1" d="M1764.518,1198.499h75"/>
				<path i:knockout="Off" fill="#FFFFFF" stroke="#FFFFFF" stroke-width="2.9" d="M1764.668,1198.499h74.7"/>
				<path i:knockout="Off" stroke="#000000" stroke-width="3.1" d="M1839.518,1198.499h75"/>
				<path i:knockout="Off" fill="#FFFFFF" stroke="#FFFFFF" stroke-width="2.9" d="M1839.668,1198.499h74.7"/>
				<path i:knockout="Off" stroke="#000000" stroke-width="3.1" d="M1914.518,1198.499h75"/>
				<path i:knockout="Off" fill="#FFFFFF" stroke="#FFFFFF" stroke-width="2.9" d="M1914.668,1198.499h74.7"/>
				<path i:knockout="Off" stroke="#000000" stroke-width="3.1" d="M1989.518,1198.499h75"/>
				<path i:knockout="Off" fill="#FFFFFF" stroke="#FFFFFF" stroke-width="2.9" d="M1989.668,1198.499h74.699"/>
				<path i:knockout="Off" stroke="#000000" stroke-width="3.1" d="M2064.518,1198.499h75"/>
				<path i:knockout="Off" fill="#FFFFFF" stroke="#FFFFFF" stroke-width="2.9" d="M2064.668,1198.499h74.699"/>
				<path i:knockout="Off" stroke="#000000" stroke-width="3.1" d="M2139.518,1198.499h75"/>
				<path i:knockout="Off" fill="#FFFFFF" stroke="#FFFFFF" stroke-width="2.9" d="M2139.668,1198.499h74.699"/>
				<path i:knockout="Off" stroke="#000000" stroke-width="3.1" d="M2214.518,1198.499h75"/>
				<path i:knockout="Off" fill="#FFFFFF" stroke="#FFFFFF" stroke-width="2.9" d="M2214.668,1198.499h74.699"/>
				<path i:knockout="Off" stroke="#000000" stroke-width="3.1" d="M2289.518,1198.499h75"/>
				<path i:knockout="Off" fill="#FFFFFF" stroke="#FFFFFF" stroke-width="2.9" d="M2289.668,1198.499h74.699"/>
				<path i:knockout="Off" stroke="#000000" stroke-width="3.1" d="M2364.518,1198.499h75"/>
				<path i:knockout="Off" fill="#FFFFFF" stroke="#FFFFFF" stroke-width="2.9" d="M2364.668,1198.499h74.699"/>
				<path i:knockout="Off" stroke="#000000" stroke-width="3.1" d="M2439.518,1198.499h75"/>
				<path i:knockout="Off" fill="#FFFFFF" stroke="#FFFFFF" stroke-width="2.9" d="M2439.668,1198.499h74.699"/>
				<path i:knockout="Off" stroke="#000000" stroke-width="3.1" d="M2514.518,1198.499h75"/>
				<path i:knockout="Off" fill="#FFFFFF" stroke="#FFFFFF" stroke-width="2.9" d="M2514.668,1198.499h74.699"/>
				<path i:knockout="Off" stroke="#000000" stroke-width="3.1" d="M2589.518,1198.499h75"/>
				<path i:knockout="Off" fill="#FFFFFF" stroke="#FFFFFF" stroke-width="2.9" d="M2589.668,1198.499h74.699"/>
				<path i:knockout="Off" stroke="#000000" stroke-width="3.1" d="M2664.518,1198.499h75"/>
				<path i:knockout="Off" fill="#FFFFFF" stroke="#FFFFFF" stroke-width="2.9" d="M2664.668,1198.499h74.699"/>
				<path i:knockout="Off" stroke="#000000" stroke-width="3.1" d="M2739.518,1198.499h75"/>
				<path i:knockout="Off" fill="#FFFFFF" stroke="#FFFFFF" stroke-width="2.9" d="M2739.668,1198.499h74.699"/>
				<path i:knockout="Off" stroke="#000000" stroke-width="3.1" d="M2814.518,1198.499h75"/>
				<path i:knockout="Off" fill="#FFFFFF" stroke="#FFFFFF" stroke-width="2.9" d="M2814.668,1198.499h74.699"/>
				<switch i:isolated="yes" i:knockout="Off" i:objectNS="&ns_flows;" i:objectType="pointText" enable-background="new    ">
					<foreignObject requiredExtensions="&ns_flows;" x="0" y="0" width="1" height="1" overflow="visible">
						<flowDef  xmlns="&ns_flows;">
							<region>
								<path d="M2974.518,1198.899"/>
							</region>
							<flow  xmlns="&ns_flows;"  font-family="'ArialMT'" font-size="4">
								<p><span>Os01g33190</span></p>
							</flow>
						</flowDef>
						<x:targetRef  xlink:href="#XMLID_350_" />
					</foreignObject>
					<text id="XMLID_350_" transform="matrix(1 0 0 1 2974.5181 1198.8989)"><tspan x="0" y="0" font-family="'ArialMT'" font-size="4">Os01g33190</tspan></text>
				</switch>
				<path i:knockout="Off" stroke="#000000" stroke-width="3.1" d="M1764.518,1201.599h75"/>
				<path i:knockout="Off" fill="#AAAAAA" stroke="#AAAAAA" stroke-width="2.9" d="M1764.668,1201.599h74.7"/>
				<path i:knockout="Off" stroke="#000000" stroke-width="3.1" d="M1839.518,1201.599h75"/>
				<path i:knockout="Off" fill="#A3A3A3" stroke="#A3A3A3" stroke-width="2.9" d="M1839.668,1201.599h74.7"/>
				<path i:knockout="Off" stroke="#000000" stroke-width="3.1" d="M1914.518,1201.599h75"/>
				<path i:knockout="Off" fill="#AAAAAA" stroke="#AAAAAA" stroke-width="2.9" d="M1914.668,1201.599h74.7"/>
				<path i:knockout="Off" stroke="#000000" stroke-width="3.1" d="M1989.518,1201.599h75"/>
				<path i:knockout="Off" fill="#AAAAAA" stroke="#AAAAAA" stroke-width="2.9" d="M1989.668,1201.599h74.699"/>
				<path i:knockout="Off" stroke="#000000" stroke-width="3.1" d="M2064.518,1201.599h75"/>
				<path i:knockout="Off" fill="#A3A3A3" stroke="#A3A3A3" stroke-width="2.9" d="M2064.668,1201.599h74.699"/>
				<path i:knockout="Off" stroke="#000000" stroke-width="3.1" d="M2139.518,1201.599h75"/>
				<path i:knockout="Off" fill="#A3A3A3" stroke="#A3A3A3" stroke-width="2.9" d="M2139.668,1201.599h74.699"/>
				<path i:knockout="Off" stroke="#000000" stroke-width="3.1" d="M2214.518,1201.599h75"/>
				<path i:knockout="Off" fill="#AAAAAA" stroke="#AAAAAA" stroke-width="2.9" d="M2214.668,1201.599h74.699"/>
				<path i:knockout="Off" stroke="#000000" stroke-width="3.1" d="M2289.518,1201.599h75"/>
				<path i:knockout="Off" fill="#AAAAAA" stroke="#AAAAAA" stroke-width="2.9" d="M2289.668,1201.599h74.699"/>
				<path i:knockout="Off" stroke="#000000" stroke-width="3.1" d="M2364.518,1201.599h75"/>
				<path i:knockout="Off" fill="#AAAAAA" stroke="#AAAAAA" stroke-width="2.9" d="M2364.668,1201.599h74.699"/>
				<path i:knockout="Off" stroke="#000000" stroke-width="3.1" d="M2439.518,1201.599h75"/>
				<path i:knockout="Off" fill="#A3A3A3" stroke="#A3A3A3" stroke-width="2.9" d="M2439.668,1201.599h74.699"/>
				<path i:knockout="Off" stroke="#000000" stroke-width="3.1" d="M2514.518,1201.599h75"/>
				<path i:knockout="Off" fill="#AAAAAA" stroke="#AAAAAA" stroke-width="2.9" d="M2514.668,1201.599h74.699"/>
				<path i:knockout="Off" stroke="#000000" stroke-width="3.1" d="M2589.518,1201.599h75"/>
				<path i:knockout="Off" fill="#AAAAAA" stroke="#AAAAAA" stroke-width="2.9" d="M2589.668,1201.599h74.699"/>
				<path i:knockout="Off" stroke="#000000" stroke-width="3.1" d="M2664.518,1201.599h75"/>
				<path i:knockout="Off" fill="#AAAAAA" stroke="#AAAAAA" stroke-width="2.9" d="M2664.668,1201.599h74.699"/>
				<path i:knockout="Off" stroke="#000000" stroke-width="3.1" d="M2739.518,1201.599h75"/>
				<path i:knockout="Off" fill="#A3A3A3" stroke="#A3A3A3" stroke-width="2.9" d="M2739.668,1201.599h74.699"/>
				<path i:knockout="Off" stroke="#000000" stroke-width="3.1" d="M2814.518,1201.599h75"/>
				<path i:knockout="Off" fill="#AAAAAA" stroke="#AAAAAA" stroke-width="2.9" d="M2814.668,1201.599h74.699"/>
				<switch i:isolated="yes" i:knockout="Off" i:objectNS="&ns_flows;" i:objectType="pointText" enable-background="new    ">
					<foreignObject requiredExtensions="&ns_flows;" x="0" y="0" width="1" height="1" overflow="visible">
						<flowDef  xmlns="&ns_flows;">
							<region>
								<path d="M2974.518,1201.999"/>
							</region>
							<flow  xmlns="&ns_flows;"  font-family="'ArialMT'" font-size="4">
								<p><span>Os07g23440</span></p>
							</flow>
						</flowDef>
						<x:targetRef  xlink:href="#XMLID_351_" />
					</foreignObject>
					<text id="XMLID_351_" transform="matrix(1 0 0 1 2974.5181 1201.9985)"><tspan x="0" y="0" font-family="'ArialMT'" font-size="4">Os07g23440</tspan></text>
				</switch>
				<switch i:isolated="yes" i:knockout="Off" i:objectNS="&ns_flows;" i:objectType="pointText" enable-background="new    ">
					<foreignObject requiredExtensions="&ns_flows;" x="0" y="0" width="1" height="1" overflow="visible">
						<flowDef  xmlns="&ns_flows;">
							<region>
								<path d="M2974.518,1205.099"/>
							</region>
							<flow  xmlns="&ns_flows;"  font-family="'ArialMT'" font-size="4">
								<p><span>Os04g41610</span></p>
							</flow>
						</flowDef>
						<x:targetRef  xlink:href="#XMLID_352_" />
					</foreignObject>
					<text id="XMLID_352_" transform="matrix(1 0 0 1 2974.5181 1205.0991)"><tspan x="0" y="0" font-family="'ArialMT'" font-size="4">Os04g41610</tspan></text>
				</switch>
				<switch i:isolated="yes" i:knockout="Off" i:objectNS="&ns_flows;" i:objectType="pointText" enable-background="new    ">
					<foreignObject requiredExtensions="&ns_flows;" x="0" y="0" width="1" height="1" overflow="visible">
						<flowDef  xmlns="&ns_flows;">
							<region>
								<path d="M2974.518,1208.199"/>
							</region>
							<flow  xmlns="&ns_flows;"  font-family="'ArialMT'" font-size="4">
								<p><span>Os05g27600</span></p>
							</flow>
						</flowDef>
						<x:targetRef  xlink:href="#XMLID_353_" />
					</foreignObject>
					<text id="XMLID_353_" transform="matrix(1 0 0 1 2974.5181 1208.1987)"><tspan x="0" y="0" font-family="'ArialMT'" font-size="4">Os05g27600</tspan></text>
				</switch>
				<switch i:isolated="yes" i:knockout="Off" i:objectNS="&ns_flows;" i:objectType="pointText" enable-background="new    ">
					<foreignObject requiredExtensions="&ns_flows;" x="0" y="0" width="1" height="1" overflow="visible">
						<flowDef  xmlns="&ns_flows;">
							<region>
								<path d="M2974.518,1211.298"/>
							</region>
							<flow  xmlns="&ns_flows;"  font-family="'ArialMT'" font-size="4">
								<p><span>Os12g26630</span></p>
							</flow>
						</flowDef>
						<x:targetRef  xlink:href="#XMLID_354_" />
					</foreignObject>
					<text id="XMLID_354_" transform="matrix(1 0 0 1 2974.5181 1211.2983)"><tspan x="0" y="0" font-family="'ArialMT'" font-size="4">Os12g26630</tspan></text>
				</switch>
				<switch i:isolated="yes" i:knockout="Off" i:objectNS="&ns_flows;" i:objectType="pointText" enable-background="new    ">
					<foreignObject requiredExtensions="&ns_flows;" x="0" y="0" width="1" height="1" overflow="visible">
						<flowDef  xmlns="&ns_flows;">
							<region>
								<path d="M2974.518,1214.399"/>
							</region>
							<flow  xmlns="&ns_flows;"  font-family="'ArialMT'" font-size="4">
								<p><span>Os06g42510</span></p>
							</flow>
						</flowDef>
						<x:targetRef  xlink:href="#XMLID_355_" />
					</foreignObject>
					<text id="XMLID_355_" transform="matrix(1 0 0 1 2974.5181 1214.3989)"><tspan x="0" y="0" font-family="'ArialMT'" font-size="4">Os06g42510</tspan></text>
				</switch>
				<switch i:isolated="yes" i:knockout="Off" i:objectNS="&ns_flows;" i:objectType="pointText" enable-background="new    ">
					<foreignObject requiredExtensions="&ns_flows;" x="0" y="0" width="1" height="1" overflow="visible">
						<flowDef  xmlns="&ns_flows;">
							<region>
								<path d="M2974.518,1217.499"/>
							</region>
							<flow  xmlns="&ns_flows;"  font-family="'ArialMT'" font-size="4">
								<p><span>Os07g23350</span></p>
							</flow>
						</flowDef>
						<x:targetRef  xlink:href="#XMLID_356_" />
					</foreignObject>
					<text id="XMLID_356_" transform="matrix(1 0 0 1 2974.5181 1217.4985)"><tspan x="0" y="0" font-family="'ArialMT'" font-size="4">Os07g23350</tspan></text>
				</switch>
				<switch i:isolated="yes" i:knockout="Off" i:objectNS="&ns_flows;" i:objectType="pointText" enable-background="new    ">
					<foreignObject requiredExtensions="&ns_flows;" x="0" y="0" width="1" height="1" overflow="visible">
						<flowDef  xmlns="&ns_flows;">
							<region>
								<path d="M2974.518,1220.599"/>
							</region>
							<flow  xmlns="&ns_flows;"  font-family="'ArialMT'" font-size="4">
								<p><span>Os06g34480</span></p>
							</flow>
						</flowDef>
						<x:targetRef  xlink:href="#XMLID_357_" />
					</foreignObject>
					<text id="XMLID_357_" transform="matrix(1 0 0 1 2974.5181 1220.5991)"><tspan x="0" y="0" font-family="'ArialMT'" font-size="4">Os06g34480</tspan></text>
				</switch>
				<switch i:isolated="yes" i:knockout="Off" i:objectNS="&ns_flows;" i:objectType="pointText" enable-background="new    ">
					<foreignObject requiredExtensions="&ns_flows;" x="0" y="0" width="1" height="1" overflow="visible">
						<flowDef  xmlns="&ns_flows;">
							<region>
								<path d="M2974.518,1223.699"/>
							</region>
							<flow  xmlns="&ns_flows;"  font-family="'ArialMT'" font-size="4">
								<p><span>Os12g11570</span></p>
							</flow>
						</flowDef>
						<x:targetRef  xlink:href="#XMLID_358_" />
					</foreignObject>
					<text id="XMLID_358_" transform="matrix(1 0 0 1 2974.5181 1223.6987)"><tspan x="0" y="0" font-family="'ArialMT'" font-size="4">Os12g11570</tspan></text>
				</switch>
				<switch i:isolated="yes" i:knockout="Off" i:objectNS="&ns_flows;" i:objectType="pointText" enable-background="new    ">
					<foreignObject requiredExtensions="&ns_flows;" x="0" y="0" width="1" height="1" overflow="visible">
						<flowDef  xmlns="&ns_flows;">
							<region>
								<path d="M2974.518,1226.798"/>
							</region>
							<flow  xmlns="&ns_flows;"  font-family="'ArialMT'" font-size="4">
								<p><span>Os08g08940</span></p>
							</flow>
						</flowDef>
						<x:targetRef  xlink:href="#XMLID_359_" />
					</foreignObject>
					<text id="XMLID_359_" transform="matrix(1 0 0 1 2974.5181 1226.7983)"><tspan x="0" y="0" font-family="'ArialMT'" font-size="4">Os08g08940</tspan></text>
				</switch>
				<switch i:isolated="yes" i:knockout="Off" i:objectNS="&ns_flows;" i:objectType="pointText" enable-background="new    ">
					<foreignObject requiredExtensions="&ns_flows;" x="0" y="0" width="1" height="1" overflow="visible">
						<flowDef  xmlns="&ns_flows;">
							<region>
								<path d="M2974.518,1229.899"/>
							</region>
							<flow  xmlns="&ns_flows;"  font-family="'ArialMT'" font-size="4">
								<p><span>Os01g27090</span></p>
							</flow>
						</flowDef>
						<x:targetRef  xlink:href="#XMLID_360_" />
					</foreignObject>
					<text id="XMLID_360_" transform="matrix(1 0 0 1 2974.5181 1229.8989)"><tspan x="0" y="0" font-family="'ArialMT'" font-size="4">Os01g27090</tspan></text>
				</switch>
				<switch i:isolated="yes" i:knockout="Off" i:objectNS="&ns_flows;" i:objectType="pointText" enable-background="new    ">
					<foreignObject requiredExtensions="&ns_flows;" x="0" y="0" width="1" height="1" overflow="visible">
						<flowDef  xmlns="&ns_flows;">
							<region>
								<path d="M2974.518,1232.999"/>
							</region>
							<flow  xmlns="&ns_flows;"  font-family="'ArialMT'" font-size="4">
								<p><span>Os07g17960</span></p>
							</flow>
						</flowDef>
						<x:targetRef  xlink:href="#XMLID_361_" />
					</foreignObject>
					<text id="XMLID_361_" transform="matrix(1 0 0 1 2974.5181 1232.9985)"><tspan x="0" y="0" font-family="'ArialMT'" font-size="4">Os07g17960</tspan></text>
				</switch>
				<switch i:isolated="yes" i:knockout="Off" i:objectNS="&ns_flows;" i:objectType="pointText" enable-background="new    ">
					<foreignObject requiredExtensions="&ns_flows;" x="0" y="0" width="1" height="1" overflow="visible">
						<flowDef  xmlns="&ns_flows;">
							<region>
								<path d="M2974.518,1236.099"/>
							</region>
							<flow  xmlns="&ns_flows;"  font-family="'ArialMT'" font-size="4">
								<p><span>Os05g15570</span></p>
							</flow>
						</flowDef>
						<x:targetRef  xlink:href="#XMLID_362_" />
					</foreignObject>
					<text id="XMLID_362_" transform="matrix(1 0 0 1 2974.5181 1236.0991)"><tspan x="0" y="0" font-family="'ArialMT'" font-size="4">Os05g15570</tspan></text>
				</switch>
				<switch i:isolated="yes" i:knockout="Off" i:objectNS="&ns_flows;" i:objectType="pointText" enable-background="new    ">
					<foreignObject requiredExtensions="&ns_flows;" x="0" y="0" width="1" height="1" overflow="visible">
						<flowDef  xmlns="&ns_flows;">
							<region>
								<path d="M2974.518,1239.199"/>
							</region>
							<flow  xmlns="&ns_flows;"  font-family="'ArialMT'" font-size="4">
								<p><span>Os07g16810</span></p>
							</flow>
						</flowDef>
						<x:targetRef  xlink:href="#XMLID_363_" />
					</foreignObject>
					<text id="XMLID_363_" transform="matrix(1 0 0 1 2974.5181 1239.1987)"><tspan x="0" y="0" font-family="'ArialMT'" font-size="4">Os07g16810</tspan></text>
				</switch>
				<switch i:isolated="yes" i:knockout="Off" i:objectNS="&ns_flows;" i:objectType="pointText" enable-background="new    ">
					<foreignObject requiredExtensions="&ns_flows;" x="0" y="0" width="1" height="1" overflow="visible">
						<flowDef  xmlns="&ns_flows;">
							<region>
								<path d="M2974.518,1242.298"/>
							</region>
							<flow  xmlns="&ns_flows;"  font-family="'ArialMT'" font-size="4">
								<p><span>Os09g23490</span></p>
							</flow>
						</flowDef>
						<x:targetRef  xlink:href="#XMLID_364_" />
					</foreignObject>
					<text id="XMLID_364_" transform="matrix(1 0 0 1 2974.5181 1242.2983)"><tspan x="0" y="0" font-family="'ArialMT'" font-size="4">Os09g23490</tspan></text>
				</switch>
				<switch i:isolated="yes" i:knockout="Off" i:objectNS="&ns_flows;" i:objectType="pointText" enable-background="new    ">
					<foreignObject requiredExtensions="&ns_flows;" x="0" y="0" width="1" height="1" overflow="visible">
						<flowDef  xmlns="&ns_flows;">
							<region>
								<path d="M2974.518,1245.399"/>
							</region>
							<flow  xmlns="&ns_flows;"  font-family="'ArialMT'" font-size="4">
								<p><span>Os12g01860</span></p>
							</flow>
						</flowDef>
						<x:targetRef  xlink:href="#XMLID_365_" />
					</foreignObject>
					<text id="XMLID_365_" transform="matrix(1 0 0 1 2974.5181 1245.3989)"><tspan x="0" y="0" font-family="'ArialMT'" font-size="4">Os12g01860</tspan></text>
				</switch>
				<switch i:isolated="yes" i:knockout="Off" i:objectNS="&ns_flows;" i:objectType="pointText" enable-background="new    ">
					<foreignObject requiredExtensions="&ns_flows;" x="0" y="0" width="1" height="1" overflow="visible">
						<flowDef  xmlns="&ns_flows;">
							<region>
								<path d="M2974.518,1248.499"/>
							</region>
							<flow  xmlns="&ns_flows;"  font-family="'ArialMT'" font-size="4">
								<p><span>Os02g17750</span></p>
							</flow>
						</flowDef>
						<x:targetRef  xlink:href="#XMLID_366_" />
					</foreignObject>
					<text id="XMLID_366_" transform="matrix(1 0 0 1 2974.5181 1248.4985)"><tspan x="0" y="0" font-family="'ArialMT'" font-size="4">Os02g17750</tspan></text>
				</switch>
				<switch i:isolated="yes" i:knockout="Off" i:objectNS="&ns_flows;" i:objectType="pointText" enable-background="new    ">
					<foreignObject requiredExtensions="&ns_flows;" x="0" y="0" width="1" height="1" overflow="visible">
						<flowDef  xmlns="&ns_flows;">
							<region>
								<path d="M2974.518,1251.599"/>
							</region>
							<flow  xmlns="&ns_flows;"  font-family="'ArialMT'" font-size="4">
								<p><span>Os07g46110</span></p>
							</flow>
						</flowDef>
						<x:targetRef  xlink:href="#XMLID_367_" />
					</foreignObject>
					<text id="XMLID_367_" transform="matrix(1 0 0 1 2974.5181 1251.5991)"><tspan x="0" y="0" font-family="'ArialMT'" font-size="4">Os07g46110</tspan></text>
				</switch>
				<switch i:isolated="yes" i:knockout="Off" i:objectNS="&ns_flows;" i:objectType="pointText" enable-background="new    ">
					<foreignObject requiredExtensions="&ns_flows;" x="0" y="0" width="1" height="1" overflow="visible">
						<flowDef  xmlns="&ns_flows;">
							<region>
								<path d="M2974.518,1254.699"/>
							</region>
							<flow  xmlns="&ns_flows;"  font-family="'ArialMT'" font-size="4">
								<p><span>Os08g36080</span></p>
							</flow>
						</flowDef>
						<x:targetRef  xlink:href="#XMLID_368_" />
					</foreignObject>
					<text id="XMLID_368_" transform="matrix(1 0 0 1 2974.5181 1254.6987)"><tspan x="0" y="0" font-family="'ArialMT'" font-size="4">Os08g36080</tspan></text>
				</switch>
				<switch i:isolated="yes" i:knockout="Off" i:objectNS="&ns_flows;" i:objectType="pointText" enable-background="new    ">
					<foreignObject requiredExtensions="&ns_flows;" x="0" y="0" width="1" height="1" overflow="visible">
						<flowDef  xmlns="&ns_flows;">
							<region>
								<path d="M2974.518,1257.798"/>
							</region>
							<flow  xmlns="&ns_flows;"  font-family="'ArialMT'" font-size="4">
								<p><span>Os07g29980</span></p>
							</flow>
						</flowDef>
						<x:targetRef  xlink:href="#XMLID_369_" />
					</foreignObject>
					<text id="XMLID_369_" transform="matrix(1 0 0 1 2974.5181 1257.7983)"><tspan x="0" y="0" font-family="'ArialMT'" font-size="4">Os07g29980</tspan></text>
				</switch>
				<switch i:isolated="yes" i:knockout="Off" i:objectNS="&ns_flows;" i:objectType="pointText" enable-background="new    ">
					<foreignObject requiredExtensions="&ns_flows;" x="0" y="0" width="1" height="1" overflow="visible">
						<flowDef  xmlns="&ns_flows;">
							<region>
								<path d="M2974.518,1260.899"/>
							</region>
							<flow  xmlns="&ns_flows;"  font-family="'ArialMT'" font-size="4">
								<p><span>Os05g10390</span></p>
							</flow>
						</flowDef>
						<x:targetRef  xlink:href="#XMLID_370_" />
					</foreignObject>
					<text id="XMLID_370_" transform="matrix(1 0 0 1 2974.5181 1260.8989)"><tspan x="0" y="0" font-family="'ArialMT'" font-size="4">Os05g10390</tspan></text>
				</switch>
				<switch i:isolated="yes" i:knockout="Off" i:objectNS="&ns_flows;" i:objectType="pointText" enable-background="new    ">
					<foreignObject requiredExtensions="&ns_flows;" x="0" y="0" width="1" height="1" overflow="visible">
						<flowDef  xmlns="&ns_flows;">
							<region>
								<path d="M2974.518,1263.999"/>
							</region>
							<flow  xmlns="&ns_flows;"  font-family="'ArialMT'" font-size="4">
								<p><span>Os05g13990</span></p>
							</flow>
						</flowDef>
						<x:targetRef  xlink:href="#XMLID_371_" />
					</foreignObject>
					<text id="XMLID_371_" transform="matrix(1 0 0 1 2974.5181 1263.9985)"><tspan x="0" y="0" font-family="'ArialMT'" font-size="4">Os05g13990</tspan></text>
				</switch>
				<switch i:isolated="yes" i:knockout="Off" i:objectNS="&ns_flows;" i:objectType="pointText" enable-background="new    ">
					<foreignObject requiredExtensions="&ns_flows;" x="0" y="0" width="1" height="1" overflow="visible">
						<flowDef  xmlns="&ns_flows;">
							<region>
								<path d="M2974.518,1267.099"/>
							</region>
							<flow  xmlns="&ns_flows;"  font-family="'ArialMT'" font-size="4">
								<p><span>Os12g35660</span></p>
							</flow>
						</flowDef>
						<x:targetRef  xlink:href="#XMLID_372_" />
					</foreignObject>
					<text id="XMLID_372_" transform="matrix(1 0 0 1 2974.5181 1267.0991)"><tspan x="0" y="0" font-family="'ArialMT'" font-size="4">Os12g35660</tspan></text>
				</switch>
				<switch i:isolated="yes" i:knockout="Off" i:objectNS="&ns_flows;" i:objectType="pointText" enable-background="new    ">
					<foreignObject requiredExtensions="&ns_flows;" x="0" y="0" width="1" height="1" overflow="visible">
						<flowDef  xmlns="&ns_flows;">
							<region>
								<path d="M2974.518,1270.199"/>
							</region>
							<flow  xmlns="&ns_flows;"  font-family="'ArialMT'" font-size="4">
								<p><span>Os12g34250</span></p>
							</flow>
						</flowDef>
						<x:targetRef  xlink:href="#XMLID_373_" />
					</foreignObject>
					<text id="XMLID_373_" transform="matrix(1 0 0 1 2974.5181 1270.1987)"><tspan x="0" y="0" font-family="'ArialMT'" font-size="4">Os12g34250</tspan></text>
				</switch>
				<path i:knockout="Off" stroke="#000000" stroke-width="3.1" d="M1764.518,1272.899h75"/>
				<path i:knockout="Off" fill="#FFFFFF" stroke="#FFFFFF" stroke-width="2.9" d="M1764.668,1272.899h74.7"/>
				<path i:knockout="Off" stroke="#000000" stroke-width="3.1" d="M1839.518,1272.899h75"/>
				<path i:knockout="Off" fill="#949494" stroke="#949494" stroke-width="2.9" d="M1839.668,1272.899h74.7"/>
				<path i:knockout="Off" stroke="#000000" stroke-width="3.1" d="M1914.518,1272.899h75"/>
				<path i:knockout="Off" fill="#FFFFFF" stroke="#FFFFFF" stroke-width="2.9" d="M1914.668,1272.899h74.7"/>
				<path i:knockout="Off" stroke="#000000" stroke-width="3.1" d="M1989.518,1272.899h75"/>
				<path i:knockout="Off" fill="#FFFFFF" stroke="#FFFFFF" stroke-width="2.9" d="M1989.668,1272.899h74.699"/>
				<path i:knockout="Off" stroke="#000000" stroke-width="3.1" d="M2064.518,1272.899h75"/>
				<path i:knockout="Off" fill="#FFFFFF" stroke="#FFFFFF" stroke-width="2.9" d="M2064.668,1272.899h74.699"/>
				<path i:knockout="Off" stroke="#000000" stroke-width="3.1" d="M2139.518,1272.899h75"/>
				<path i:knockout="Off" fill="#FFFFFF" stroke="#FFFFFF" stroke-width="2.9" d="M2139.668,1272.899h74.699"/>
				<path i:knockout="Off" stroke="#000000" stroke-width="3.1" d="M2214.518,1272.899h75"/>
				<path i:knockout="Off" fill="#FFFFFF" stroke="#FFFFFF" stroke-width="2.9" d="M2214.668,1272.899h74.699"/>
				<path i:knockout="Off" stroke="#000000" stroke-width="3.1" d="M2289.518,1272.899h75"/>
				<path i:knockout="Off" fill="#FFFFFF" stroke="#FFFFFF" stroke-width="2.9" d="M2289.668,1272.899h74.699"/>
				<path i:knockout="Off" stroke="#000000" stroke-width="3.1" d="M2364.518,1272.899h75"/>
				<path i:knockout="Off" fill="#FFFFFF" stroke="#FFFFFF" stroke-width="2.9" d="M2364.668,1272.899h74.699"/>
				<path i:knockout="Off" stroke="#000000" stroke-width="3.1" d="M2439.518,1272.899h75"/>
				<path i:knockout="Off" fill="#BABABA" stroke="#BABABA" stroke-width="2.9" d="M2439.668,1272.899h74.699"/>
				<path i:knockout="Off" stroke="#000000" stroke-width="3.1" d="M2514.518,1272.899h75"/>
				<path i:knockout="Off" fill="#BABABA" stroke="#BABABA" stroke-width="2.9" d="M2514.668,1272.899h74.699"/>
				<path i:knockout="Off" stroke="#000000" stroke-width="3.1" d="M2589.518,1272.899h75"/>
				<path i:knockout="Off" fill="#FFFFFF" stroke="#FFFFFF" stroke-width="2.9" d="M2589.668,1272.899h74.699"/>
				<path i:knockout="Off" stroke="#000000" stroke-width="3.1" d="M2664.518,1272.899h75"/>
				<path i:knockout="Off" fill="#FFFFFF" stroke="#FFFFFF" stroke-width="2.9" d="M2664.668,1272.899h74.699"/>
				<path i:knockout="Off" stroke="#000000" stroke-width="3.1" d="M2739.518,1272.899h75"/>
				<path i:knockout="Off" fill="#FFFFFF" stroke="#FFFFFF" stroke-width="2.9" d="M2739.668,1272.899h74.699"/>
				<path i:knockout="Off" stroke="#000000" stroke-width="3.1" d="M2814.518,1272.899h75"/>
				<path i:knockout="Off" fill="#FFFFFF" stroke="#FFFFFF" stroke-width="2.9" d="M2814.668,1272.899h74.699"/>
				<switch i:isolated="yes" i:knockout="Off" i:objectNS="&ns_flows;" i:objectType="pointText" enable-background="new    ">
					<foreignObject requiredExtensions="&ns_flows;" x="0" y="0" width="1" height="1" overflow="visible">
						<flowDef  xmlns="&ns_flows;">
							<region>
								<path d="M2974.518,1273.298"/>
							</region>
							<flow  xmlns="&ns_flows;"  font-family="'ArialMT'" font-size="4">
								<p><span>Os11g06570</span></p>
							</flow>
						</flowDef>
						<x:targetRef  xlink:href="#XMLID_374_" />
					</foreignObject>
					<text id="XMLID_374_" transform="matrix(1 0 0 1 2974.5181 1273.2983)"><tspan x="0" y="0" font-family="'ArialMT'" font-size="4">Os11g06570</tspan></text>
				</switch>
				<switch i:isolated="yes" i:knockout="Off" i:objectNS="&ns_flows;" i:objectType="pointText" enable-background="new    ">
					<foreignObject requiredExtensions="&ns_flows;" x="0" y="0" width="1" height="1" overflow="visible">
						<flowDef  xmlns="&ns_flows;">
							<region>
								<path d="M2974.518,1276.399"/>
							</region>
							<flow  xmlns="&ns_flows;"  font-family="'ArialMT'" font-size="4">
								<p><span>Os11g18550</span></p>
							</flow>
						</flowDef>
						<x:targetRef  xlink:href="#XMLID_375_" />
					</foreignObject>
					<text id="XMLID_375_" transform="matrix(1 0 0 1 2974.5181 1276.3989)"><tspan x="0" y="0" font-family="'ArialMT'" font-size="4">Os11g18550</tspan></text>
				</switch>
				<switch i:isolated="yes" i:knockout="Off" i:objectNS="&ns_flows;" i:objectType="pointText" enable-background="new    ">
					<foreignObject requiredExtensions="&ns_flows;" x="0" y="0" width="1" height="1" overflow="visible">
						<flowDef  xmlns="&ns_flows;">
							<region>
								<path d="M2974.518,1279.499"/>
							</region>
							<flow  xmlns="&ns_flows;"  font-family="'ArialMT'" font-size="4">
								<p><span>Os05g18540</span></p>
							</flow>
						</flowDef>
						<x:targetRef  xlink:href="#XMLID_376_" />
					</foreignObject>
					<text id="XMLID_376_" transform="matrix(1 0 0 1 2974.5181 1279.4985)"><tspan x="0" y="0" font-family="'ArialMT'" font-size="4">Os05g18540</tspan></text>
				</switch>
				<switch i:isolated="yes" i:knockout="Off" i:objectNS="&ns_flows;" i:objectType="pointText" enable-background="new    ">
					<foreignObject requiredExtensions="&ns_flows;" x="0" y="0" width="1" height="1" overflow="visible">
						<flowDef  xmlns="&ns_flows;">
							<region>
								<path d="M2974.518,1282.599"/>
							</region>
							<flow  xmlns="&ns_flows;"  font-family="'ArialMT'" font-size="4">
								<p><span>Os08g08300</span></p>
							</flow>
						</flowDef>
						<x:targetRef  xlink:href="#XMLID_377_" />
					</foreignObject>
					<text id="XMLID_377_" transform="matrix(1 0 0 1 2974.5181 1282.5991)"><tspan x="0" y="0" font-family="'ArialMT'" font-size="4">Os08g08300</tspan></text>
				</switch>
				<switch i:isolated="yes" i:knockout="Off" i:objectNS="&ns_flows;" i:objectType="pointText" enable-background="new    ">
					<foreignObject requiredExtensions="&ns_flows;" x="0" y="0" width="1" height="1" overflow="visible">
						<flowDef  xmlns="&ns_flows;">
							<region>
								<path d="M2974.518,1285.699"/>
							</region>
							<flow  xmlns="&ns_flows;"  font-family="'ArialMT'" font-size="4">
								<p><span>Os12g37220</span></p>
							</flow>
						</flowDef>
						<x:targetRef  xlink:href="#XMLID_378_" />
					</foreignObject>
					<text id="XMLID_378_" transform="matrix(1 0 0 1 2974.5181 1285.6987)"><tspan x="0" y="0" font-family="'ArialMT'" font-size="4">Os12g37220</tspan></text>
				</switch>
				<switch i:isolated="yes" i:knockout="Off" i:objectNS="&ns_flows;" i:objectType="pointText" enable-background="new    ">
					<foreignObject requiredExtensions="&ns_flows;" x="0" y="0" width="1" height="1" overflow="visible">
						<flowDef  xmlns="&ns_flows;">
							<region>
								<path d="M2974.518,1288.798"/>
							</region>
							<flow  xmlns="&ns_flows;"  font-family="'ArialMT'" font-size="4">
								<p><span>Os05g03290</span></p>
							</flow>
						</flowDef>
						<x:targetRef  xlink:href="#XMLID_379_" />
					</foreignObject>
					<text id="XMLID_379_" transform="matrix(1 0 0 1 2974.5181 1288.7983)"><tspan x="0" y="0" font-family="'ArialMT'" font-size="4">Os05g03290</tspan></text>
				</switch>
				<switch i:isolated="yes" i:knockout="Off" i:objectNS="&ns_flows;" i:objectType="pointText" enable-background="new    ">
					<foreignObject requiredExtensions="&ns_flows;" x="0" y="0" width="1" height="1" overflow="visible">
						<flowDef  xmlns="&ns_flows;">
							<region>
								<path d="M2974.518,1291.899"/>
							</region>
							<flow  xmlns="&ns_flows;"  font-family="'ArialMT'" font-size="4">
								<p><span>Os05g03940</span></p>
							</flow>
						</flowDef>
						<x:targetRef  xlink:href="#XMLID_380_" />
					</foreignObject>
					<text id="XMLID_380_" transform="matrix(1 0 0 1 2974.5181 1291.8989)"><tspan x="0" y="0" font-family="'ArialMT'" font-size="4">Os05g03940</tspan></text>
				</switch>
				<switch i:isolated="yes" i:knockout="Off" i:objectNS="&ns_flows;" i:objectType="pointText" enable-background="new    ">
					<foreignObject requiredExtensions="&ns_flows;" x="0" y="0" width="1" height="1" overflow="visible">
						<flowDef  xmlns="&ns_flows;">
							<region>
								<path d="M2974.518,1294.999"/>
							</region>
							<flow  xmlns="&ns_flows;"  font-family="'ArialMT'" font-size="4">
								<p><span>Os12g28560</span></p>
							</flow>
						</flowDef>
						<x:targetRef  xlink:href="#XMLID_381_" />
					</foreignObject>
					<text id="XMLID_381_" transform="matrix(1 0 0 1 2974.5181 1294.9985)"><tspan x="0" y="0" font-family="'ArialMT'" font-size="4">Os12g28560</tspan></text>
				</switch>
				<switch i:isolated="yes" i:knockout="Off" i:objectNS="&ns_flows;" i:objectType="pointText" enable-background="new    ">
					<foreignObject requiredExtensions="&ns_flows;" x="0" y="0" width="1" height="1" overflow="visible">
						<flowDef  xmlns="&ns_flows;">
							<region>
								<path d="M2974.518,1298.099"/>
							</region>
							<flow  xmlns="&ns_flows;"  font-family="'ArialMT'" font-size="4">
								<p><span>Os07g17150</span></p>
							</flow>
						</flowDef>
						<x:targetRef  xlink:href="#XMLID_382_" />
					</foreignObject>
					<text id="XMLID_382_" transform="matrix(1 0 0 1 2974.5181 1298.0991)"><tspan x="0" y="0" font-family="'ArialMT'" font-size="4">Os07g17150</tspan></text>
				</switch>
[truncated: 3,796,182 more chars]
